# Supplementary material for: Atomically precise copper dopants in metal clusters boost up stability, fluorescence, and photocatalytic activity
Source: Commun Chem. 2023 Feb 8;6:24. doi: 10.1038/s42004-023-00817-5 (PMC9908894; doi:10.1038/s42004-023-00817-5)
Supplement: Supplementary file 4 — Supplementary Data 1 [file 42004_2023_817_MOESM4_ESM.cif]

data_Au12Cu13
_audit_creation_date               2019-04-22
_audit_creation_method
;
Olex2 1.2
(compiled 2018.05.29 svn.r3508 for OlexSys, GUI svn.r5506)
;
_shelx_SHELXL_version_number       '2018/3'
_audit_contact_author_address      ?
_audit_contact_author_email        ?
_audit_contact_author_name         ''
_audit_contact_author_phone        ?
_publ_contact_author_id_orcid      ?
_publ_section_references
;
Dolomanov, O.V., Bourhis, L.J., Gildea, R.J, Howard, J.A.K. & Puschmann, H.
 (2009), J. Appl. Cryst. 42, 339-341.

Sheldrick, G.M. (2015). Acta Cryst. C71, 3-8.
;
_chemical_name_common              ?
_chemical_name_systematic          ?
_chemical_formula_moiety           'C180 H150 Au12 Cu13 I7 P10, 2(F6 Sb)'
_chemical_formula_sum              'C180 H150 Au12 Cu13 F12 I7 P10 Sb2'
_chemical_formula_weight           7172.11
_chemical_melting_point            ?
loop_
  _atom_type_symbol
  _atom_type_description
  _atom_type_scat_dispersion_real
  _atom_type_scat_dispersion_imag
  _atom_type_scat_source
 'C' 'C' 0.0033 0.0016 'International Tables Vol C Tables 4.2.6.8 and 6.1.1.4'
 'H' 'H' 0.0000 0.0000 'International Tables Vol C Tables 4.2.6.8 and 6.1.1.4'
 'Au' 'Au' -2.0133 8.8022
 'International Tables Vol C Tables 4.2.6.8 and 6.1.1.4'
 'Cu' 'Cu' 0.3201 1.2651 'International Tables Vol C Tables 4.2.6.8 and 6.1.1.4'
 'F' 'F' 0.0171 0.0103 'International Tables Vol C Tables 4.2.6.8 and 6.1.1.4'
 'I' 'I' -0.4742 1.8119 'International Tables Vol C Tables 4.2.6.8 and 6.1.1.4'
 'P' 'P' 0.1023 0.0942 'International Tables Vol C Tables 4.2.6.8 and 6.1.1.4'
 'Sb' 'Sb' -0.5866 1.5461
 'International Tables Vol C Tables 4.2.6.8 and 6.1.1.4'

_shelx_space_group_comment
;
The symmetry employed for this shelxl refinement is uniquely defined
by the following loop, which should always be used as a source of
symmetry information in preference to the above space-group names.
They are only intended as comments.
;
_space_group_crystal_system        'monoclinic'
_space_group_IT_number             14
_space_group_name_H-M_alt          'P 1 21/n 1'
_space_group_name_Hall             '-P 2yn'
loop_
  _space_group_symop_operation_xyz
 'x, y, z'
 '-x+1/2, y+1/2, -z+1/2'
 '-x, -y, -z'
 'x-1/2, -y-1/2, z-1/2'

_cell_length_a                     25.910(5)
_cell_length_b                     29.552(6)
_cell_length_c                     26.240(5)
_cell_angle_alpha                  90
_cell_angle_beta                   100.04(3)
_cell_angle_gamma                  90
_cell_volume                       19784(7)
_cell_formula_units_Z              4
_cell_measurement_reflns_used      17924
_cell_measurement_temperature      293(2)
_cell_measurement_theta_max        26.607
_cell_measurement_theta_min        2.009
_shelx_estimated_absorpt_T_max     ?
_shelx_estimated_absorpt_T_min     ?
_exptl_absorpt_coefficient_mu      11.718
_exptl_absorpt_correction_T_max    0.310
_exptl_absorpt_correction_T_min    0.075
_exptl_absorpt_correction_type     multi-scan
_exptl_absorpt_process_details
;
CrysAlisPro, Agilent Technologies,Version 1.171.39.46 
Empirical absorption correction using spherical harmonics,
 implemented in SCALE3 ABSPACK scaling algorithm.
;
_exptl_absorpt_special_details     ?
_exptl_crystal_colour              black
_exptl_crystal_density_diffrn      2.408
_exptl_crystal_density_meas        ?
_exptl_crystal_density_method      'not measured'
_exptl_crystal_description         block
_exptl_crystal_F_000               13144
_exptl_crystal_size_max            0.4
_exptl_crystal_size_mid            0.2
_exptl_crystal_size_min            0.1
_exptl_transmission_factor_max     ?
_exptl_transmission_factor_min     ?
_diffrn_reflns_av_R_equivalents    0.0386
_diffrn_reflns_av_unetI/netI       0.0386
_diffrn_reflns_Laue_measured_fraction_full  0.983
_diffrn_reflns_Laue_measured_fraction_max  0.983
_diffrn_reflns_limit_h_max         32
_diffrn_reflns_limit_h_min         -32
_diffrn_reflns_limit_k_max         37
_diffrn_reflns_limit_k_min         -37
_diffrn_reflns_limit_l_max         33
_diffrn_reflns_limit_l_min         -33
_diffrn_reflns_number              40757
_diffrn_reflns_point_group_measured_fraction_full  0.983
_diffrn_reflns_point_group_measured_fraction_max  0.983
_diffrn_reflns_theta_full          26.607
_diffrn_reflns_theta_max           26.607
_diffrn_reflns_theta_min           2.009
_diffrn_ambient_temperature        293(2)
_diffrn_detector_area_resol_mean   16.0971
_diffrn_measured_fraction_theta_full  0.983
_diffrn_measured_fraction_theta_max  0.983
_diffrn_measurement_device_type    'Bruker APEX-II CCD'
_diffrn_measurement_method         '\f and \w scans'
_diffrn_radiation_type             MoK\a
_diffrn_radiation_wavelength       0.71073
_diffrn_source                     ?
_diffrn_standards_number           0
_reflns_Friedel_coverage           0.000
_reflns_Friedel_fraction_full      .
_reflns_Friedel_fraction_max       .
_reflns_number_gt                  27924
_reflns_number_total               40757
_reflns_special_details
;
 Reflections were merged by SHELXL according to the crystal
 class for the calculation of statistics and refinement.
 
 _reflns_Friedel_fraction is defined as the number of unique
 Friedel pairs measured divided by the number that would be
 possible theoretically, ignoring centric projections and
 systematic absences.
;
_reflns_threshold_expression       'I > 2\s(I)'
_computing_cell_refinement         ?
_computing_data_collection         ?
_computing_data_reduction          ?
_computing_molecular_graphics      'Olex2 (Dolomanov et al., 2009)'
_computing_publication_material    'Olex2 (Dolomanov et al., 2009)'
_computing_structure_refinement    'ShelXL (Sheldrick, 2015)'
_computing_structure_solution      'ShelXS (Sheldrick, 2008)'
_refine_diff_density_max           1.360
_refine_diff_density_min           -1.042
_refine_diff_density_rms           0.197
_refine_ls_extinction_coef         .
_refine_ls_extinction_method       none
_refine_ls_goodness_of_fit_ref     1.058
_refine_ls_hydrogen_treatment      constr
_refine_ls_matrix_type             full
_refine_ls_number_parameters       1009
_refine_ls_number_reflns           20757
_refine_ls_number_restraints       456
_refine_ls_R_factor_all            0.0741
_refine_ls_R_factor_gt             0.0668
_refine_ls_restrained_S_all        1.053
_refine_ls_shift/su_max            0.001
_refine_ls_shift/su_mean           0.000
_refine_ls_structure_factor_coef   Fsqd
_refine_ls_weighting_details      
 'w=1/[\s^2^(Fo^2^)+(0.1450P)^2^] where P=(Fo^2^+2Fc^2^)/3'
_refine_ls_weighting_scheme        calc
_refine_ls_wR_factor_gt            0.1700
_refine_ls_wR_factor_ref           0.1791
_refine_special_details            ?
_olex2_refinement_description
;
1. Fixed Uiso
 At 1.2 times of:
  All C(H) groups
2. Restrained distances
 C7-C12 = C8-C7 = C8-C9 = C10-C9 = C10-C11 = C11-C12
 1.38 with sigma of 0.02
 C13-C14 = C80-C13 = C17-C80 = C15-C16 = C15-C14 = C17-C16
 1.38 with sigma of 0.02
 C1-C6 = C1-C2 = C6-C5 = C2-C3 = C4-C5 = C4-C3
 1.38 with sigma of 0.02
 C31-C30 = C31-C32 = C32-C33 = C33-C34 = C35-C34 = C35-C30
 1.38 with sigma of 0.02
 C18-C19 = C18-C23 = C23-C22 = C21-C22 = C21-C20 = C19-C20
 1.38 with sigma of 0.02
 C25-C24 = C29-C24 = C28-C29 = C28-C27 = C26-C27 = C26-C25
 1.38 with sigma of 0.02
 C115-C114 = C116-C115 = C116-C117 = C117-C118 = C118-C119 = C114-C119
 1.38 with sigma of 0.02
 C120-C125 = C124-C125 = C123-C124 = C123-C122 = C121-C122 = C120-C121
 1.38 with sigma of 0.02
 C113-C108 = C112-C113 = C112-C111 = C111-C110 = C110-C109 = C108-C109
 1.38 with sigma of 0.02
 C107-C102 = C106-C107 = C106-C105 = C104-C105 = C104-C103 = C102-C103
 1.38 with sigma of 0.02
 C97-C96 = C97-C98 = C99-C98 = C100-C99 = C100-C101 = C101-C96
 1.38 with sigma of 0.02
 C42-C43 = C44-C43 = C44-C45 = C45-C46 = C47-C46 = C47-C42
 1.38 with sigma of 0.02
 C66-C71 = C67-C66 = C67-C68 = C69-C68 = C70-C69 = C70-C71
 1.38 with sigma of 0.02
 C55-C54 = C56-C55 = C57-C56 = C58-C57 = C59-C58 = C59-C54
 1.38 with sigma of 0.02
 C65-C60 = C61-C60 = C62-C61 = C62-C63 = C63-C64 = C65-C64
 1.38 with sigma of 0.02
 C161-C156 = C161-C160 = C159-C160 = C158-C159 = C158-C157 = C157-C156
 1.38 with sigma of 0.02
 C144-C149 = C144-C145 = C146-C145 = C147-C146 = C148-C147 = C149-C148
 1.38 with sigma of 0.02
 C137-C136 = C135-C136 = C135-C134 = C134-C133 = C132-C133 = C137-C132
 1.38 with sigma of 0.02
 C141-C140
 1.38 with sigma of 0.02
 C84-C89 = C89-C88 = C87-C88 = C86-C87 = C86-C85 = C84-C85
 1.38 with sigma of 0.02
 C90-C95 = C90-C91 = C93-C94 = C94-C95
 1.38 with sigma of 0.02
 C90-C91 = C90-C95 = C94-C95 = C93-C94 = C92-C93 = C92-C91
 1.38 with sigma of 0.02
 C126-C127 = C126-C131 = C130-C131 = C130-C129
 1.38 with sigma of 0.02
 C126-C127 = C128-C127 = C128-C129 = C130-C129 = C130-C131 = C126-C131
 1.38 with sigma of 0.02
 C36-C37 = C37-C38 = C38-C39 = C39-C40 = C41-C40 = C41-C36
 1.38 with sigma of 0.02
 C72-C77 = C77-C76 = C75-C76 = C74-C75 = C74-C73 = C73-C72
 1.38 with sigma of 0.02
 C168-C169 = C170-C169 = C171-C170 = C172-C171 = C172-C173 = C168-C173
 1.38 with sigma of 0.02
 C167-C162 = C163-C162 = C163-C164 = C165-C164 = C166-C165 = C166-C167
 1.38 with sigma of 0.02
 C138-C139 = C138-C143 = C142-C143 = C142-C141 = C141-C140 = C139-C140
 1.38 with sigma of 0.02
 C48-C49 = C48-C53 = C49-C50 = C51-C52 = C51-C50 = C52-C53
 1.38 with sigma of 0.02
 C78-C79 = C180-C79 = C180-C81 = C81-C82
 1.38 with sigma of 0.02
 C174-C175 = C179-C174 = C175-C176 = C177-C176 = C177-C178 = C178-C179
 1.38 with sigma of 0.02
 C97-C96 = C101-C96 = C100-C101 = C100-C99 = C99-C98 = C97-C98
 1.38 with sigma of 0.02
 C78-C79 = C180-C79 = C180-C81 = C81-C82 = C83-C82 = C83-C78
 1.38 with sigma of 0.02
 C94-C95 = C90-C95 = C90-C91 = C92-C91 = C92-C93 = C93-C94
 1.38 with sigma of 0.02
 Sb1-F8 = Sb1-F10 = Sb1-F9 = Sb1-F12 = Sb1-F11 = Sb1-F7 = Sb2-F3 = Sb2-F6 =
 Sb2-F1 = Sb2-F5 = Sb2-F4 = Sb2-F2
 1.85 with sigma of 0.02
 C71-C69
 2.378 with sigma of 0.04
 C128-C130
 2.378 with sigma of 0.04
 C136-C134
 2.378 with sigma of 0.04
 C137-C133
 2.378 with sigma of 0.04
 C143-C139
 2.378 with sigma of 0.04
 C138-C142 = C143-C141
 2.378 with sigma of 0.04
 C139-C141 = C142-C140
 2.378 with sigma of 0.04
 C101-C99 = C100-C98
 2.378 with sigma of 0.04
 C96-C98 = C97-C101
 2.378 with sigma of 0.04
 C65-C61 = C60-C62
 2.378 with sigma of 0.04
 C60-C64 = C65-C63
 2.378 with sigma of 0.04
 C64-C62 = C63-C61
 2.378 with sigma of 0.04
 C41-C37 = C36-C38
 2.378 with sigma of 0.04
 C37-C39 = C38-C40
 2.378 with sigma of 0.04
 C79-C83 = C78-C82
 2.378 with sigma of 0.04
 C151-C155 = C150-C154
 2.378 with sigma of 0.04
 C154-C152 = C153-C151
 2.378 with sigma of 0.04
 C151-C155 = C152-C150
 2.378 with sigma of 0.04
 C157-C161 = C156-C160
 2.378 with sigma of 0.04
 C156-C158 = C157-C159
 2.378 with sigma of 0.04
 C167-C163 = C162-C164
 2.378 with sigma of 0.04
 C164-C166 = C165-C167
 2.378 with sigma of 0.04
 C166-C162 = C167-C163
 2.378 with sigma of 0.04
 C95-C93 = C94-C92
 2.378 with sigma of 0.04
 C95-C91 = C90-C94
 2.378 with sigma of 0.04
 C90-C92 = C91-C93
 2.378 with sigma of 0.04
 C103-C107 = C102-C106
 2.378 with sigma of 0.04
 C105-C103 = C104-C106
 2.378 with sigma of 0.04
 C119-C117 = C114-C118
 2.378 with sigma of 0.04
 C115-C119 = C114-C116
 2.378 with sigma of 0.04
 C174-C176 = C175-C177
 2.378 with sigma of 0.04
 C78-C82 = C83-C81
 2.78 with sigma of 0.04
 C83-C81 = C82-C180
 2.78 with sigma of 0.04
 C81-C79 = C180-C78
 2.78 with sigma of 0.04
3. Restrained planarity
 Sb2, F1, F3, F5, F6
 with sigma of 0.1
 F1, F3, F5, F6
 with sigma of 0.1
 Sb2, F2, F4, F5, F6
 with sigma of 0.1
 Sb2, F1, F2, F3, F4
 with sigma of 0.1
 P1, C7, C8, C9, C10, C11, C12
 with sigma of 0.1
 P1, C13, C14, C15, C16, C17, C80
 with sigma of 0.1
 P1, C1, C2, C3, C4, C5, C6
 with sigma of 0.1
 P2, C30, C31, C32, C33, C34, C35
 with sigma of 0.1
 P2, C18, C19, C20, C21, C22, C23
 with sigma of 0.1
 P2, C24, C25, C26, C27, C28, C29
 with sigma of 0.1
 P7, C114, C115, C116, C117, C118, C119
 with sigma of 0.1
 P7, C120, C121, C122, C123, C124, C125
 with sigma of 0.1
 P7, C108, C109, C110, C111, C112, C113
 with sigma of 0.1
 P6, C102, C103, C104, C105, C106, C107
 with sigma of 0.1
 P6, C96, C97, C98, C99, C100, C101
 with sigma of 0.1
 P3, C42, C43, C44, C45, C46, C47
 with sigma of 0.1
 P4, C66, C67, C68, C69, C70, C71
 with sigma of 0.1
 P4, C54, C55, C56, C57, C58, C59
 with sigma of 0.1
 P4, C60, C61, C62, C63, C64, C65
 with sigma of 0.1
 P9, C156, C157, C158, C159, C160, C161
 with sigma of 0.1
 P9, C144, C145, C146, C147, C148, C149
 with sigma of 0.1
 P8, C132, C133, C134, C135, C136, C137
 with sigma of 0.1
 P5, C84, C85, C86, C87, C88, C89
 with sigma of 0.1
 P6, C90, C91, C93, C94, C95
 with sigma of 0.1
 P8, C126, C127, C129, C130, C131
 with sigma of 0.1
 P8, C126, C127, C128, C129, C130, C131
 with sigma of 0.1
 P3, C36, C37, C38, C39, C40, C41
 with sigma of 0.1
 P5, C72, C73, C74, C75, C76, C77
 with sigma of 0.1
 P10, C168, C169, C170, C171, C172, C173
 with sigma of 0.1
 P10, C162, C163, C164, C165, C166, C167
 with sigma of 0.1
 P8, C138, C139, C140, C141, C142, C143
 with sigma of 0.1
 P3, C48, C49, C50, C51, C52, C53
 with sigma of 0.1
 P5, C78, C79, C81, C82, C180
 with sigma of 0.1
 P10, C174, C175, C176, C177, C178, C179
 with sigma of 0.1
 P5, C78, C79, C81, C82, C83, C180
 with sigma of 0.1
 P6, C90, C91, C92, C93, C94, C95
 with sigma of 0.1
 P9, C150, C151, C152, C153, C154, C155
 with sigma of 0.1
 C90, C91, C92, C95
 with sigma of 0.1
 C90, C91, C94, C95
 with sigma of 0.1
 C79, C180, C81, C82, C83, C78, P5
 with sigma of 0.1
 C148, C149, C144, C145, C146, C147, P9
 with sigma of 0.1
4. Rigid bond restraints
 C24, C25, C26, C27, C28, C29
 with sigma for 1-2 distances of 0.01 and sigma for 1-3 distances of 0.01
 C66, C67, C68, C69, C70, C71
 with sigma for 1-2 distances of 0.01 and sigma for 1-3 distances of 0.01
 C156, C157, C158, C159, C160, C161
 with sigma for 1-2 distances of 0.01 and sigma for 1-3 distances of 0.01
5. Uiso/Uaniso restraints and constraints
Uanis(C142) = Uanis(C143)
Uanis(C141) = Uanis(C138)
Uanis(C138) = Uanis(P8)
Uanis(C143) = Uanis(C138)
Uanis(C140) = Uanis(C139)
Uanis(C97) = Uanis(C96)
Uanis(C92) = Uanis(C95)
Uanis(C93) = Uanis(C92)
Uanis(C94) = Uanis(C95)
Uanis(C91) = Uanis(C92)
Uanis(C174) = Uanis(P10)
Uanis(C179) = Uanis(C174)
Uanis(C175) = Uanis(C174)
Uanis(C178) = Uanis(C179)
Uanis(C176) = Uanis(C175)
Uanis(C167) = Uanis(C162)
Uanis(C162) = Uanis(P10)
Uanis(C163) = Uanis(C162)
Uanis(C164) = Uanis(C163)
Uanis(C145) = Uanis(C144)
Uanis(C169) = Uanis(C168)
Uanis(C170) = Uanis(C169)
Uanis(C171) = Uanis(C170)
Uanis(C172) = Uanis(C171)
Uanis(C99) = Uanis(C96)
Uanis(F3) = Uanis(Sb2)
Uanis(F2) = Uanis(Sb2)
Uanis(F4) = Uanis(Sb2)
Uanis(F6) = Uanis(Sb2)
Uanis(F5) = Uanis(Sb2)
Uanis(C128) = Uanis(C127)
Uanis(C127) = Uanis(C126)
Uanis(C126) = Uanis(P8)
Uanis(C132) = Uanis(C137)
Uanis(C133) = Uanis(C132)
Uanis(C134) = Uanis(C133)
Uanis(C136) = Uanis(C137)
Uanis(C112) = Uanis(C108)
Uanis(C106) = Uanis(C102)
Uanis(C105) = Uanis(C102)
Uanis(C119) = Uanis(C114)
Uanis(C117) = Uanis(C114)
Uanis(C177) = Uanis(C174)
Uanis(C100) = Uanis(C96)
Uanis(C120) = Uanis(P7)
Uanis(C122) = Uanis(C120)
Uanis(C88) = Uanis(C84)
Uanis(C87) = Uanis(C88)
Uanis(C86) = Uanis(C87)
Uanis(C73) = Uanis(C72)
Uanis(C74) = Uanis(C72)
Uanis(C83) = Uanis(C78)
Uanis(C79) = Uanis(C78)
Uanis(C81) = Uanis(C79)
Uanis(C82) = Uanis(C78)
Uanis(C60) = Uanis(P4)
Uanis(C61) = Uanis(C60)
Uanis(C65) = Uanis(C60)
Uanis(C64) = Uanis(C65)
Uanis(C63) = Uanis(C64)
Uanis(C62) = Uanis(C63)
Uanis(C69) = Uanis(C66)
Uanis(C37) = Uanis(C36)
Uanis(C54) = Uanis(P4)
Uanis(C59) = Uanis(C54)
Uanis(C58) = Uanis(C59)
Uanis(C57) = Uanis(C58)
Uanis(C55) = Uanis(C54)
Uanis(C56) = Uanis(C54)
Uanis(C51) = Uanis(P3)
Uanis(C23) = Uanis(C18)
Uanis(C21) = Uanis(C18)
Uanis(C19) = Uanis(C18)
Uanis(C18) = Uanis(P2)
Uanis(C20) = Uanis(P2)
Uanis(C147) = Uanis(P9)
Uanis(C129) = Uanis(P8)
Uanis(C45) = Uanis(P3)
Uanis(C6) = Uanis(P1)
Uanis(C4) = Uanis(C1)
Uanis(C3) = Uanis(C1)
Uanis(C36) = Uanis(P3)
Uanis(C41) = Uanis(P3)
Uanis(C158) = Uanis(P9)
Uanis(C173) = Uanis(P10)
Uanis(C180) = Uanis(P5)
Uanis(C78) = Uanis(C83) = Uanis(C82) = Uanis(C81) = Uanis(C79) = Uanis(C180) =
Uanis(P5)
Uanis(C72) = Uanis(C73) = Uanis(C74) = Uanis(C75) = Uanis(C76) = Uanis(C77) =
Uanis(P5)
Uanis(C34) = Uanis(C33) = Uanis(C32) = Uanis(C30) = Uanis(C35) = Uanis(C31) =
Uanis(P2)
Uanis(C42) = Uanis(C43) = Uanis(C44) = Uanis(C45) = Uanis(C46) = Uanis(C47) =
Uanis(P3)
Uanis(C48) = Uanis(C49) = Uanis(C50) = Uanis(C51) = Uanis(C52) = Uanis(C53) =
Uanis(P3)
Uanis(C1) = Uanis(C6) = Uanis(C5) = Uanis(C4) = Uanis(C3) = Uanis(C2) =
Uanis(P1)
Uanis(C169) = Uanis(C170) = Uanis(C171) = Uanis(C172) = Uanis(C173) =
Uanis(C168) = Uanis(P10)
Uanis(C109) = Uanis(C108) = Uanis(C113) = Uanis(C112) = Uanis(C111) =
Uanis(C110) = Uanis(P7)
Uanis(C162) = Uanis(C167) = Uanis(C166) = Uanis(C165) = Uanis(C164) =
Uanis(C163) = Uanis(P10)
Uanis(C115) = Uanis(C116) = Uanis(C118) = Uanis(C117) = Uanis(C119) =
Uanis(C114) = Uanis(P7)
Uanis(C107) = Uanis(C102) = Uanis(C103) = Uanis(C104) = Uanis(C105) =
Uanis(C106) = Uanis(P6)
Uanis(C12) = Uanis(C11) = Uanis(C10) = Uanis(C9) = Uanis(C8) = Uanis(C7) =
Uanis(P1)
Uanis(C14) = Uanis(C13) = Uanis(C80) = Uanis(C17) = Uanis(C16) = Uanis(C15) =
Uanis(P1)
Uanis(C120) = Uanis(C125) = Uanis(C124) = Uanis(C123) = Uanis(C122) =
Uanis(C121) = Uanis(P7)
Uanis(C85) = Uanis(C84)
Uanis(C41) = Uanis(C36) = Uanis(C37) = Uanis(C38) = Uanis(C39) = Uanis(C40) =
Uanis(P3)
Uanis(C137) = Uanis(C132) = Uanis(C133) = Uanis(C134) = Uanis(C135) =
Uanis(C136) = Uanis(P8)
Uanis(C138) = Uanis(C139) = Uanis(C140) = Uanis(C141) = Uanis(C142) =
Uanis(C143) = Uanis(P8)
Uanis(C68) = Uanis(P4)
Uanis(C157) = Uanis(C159) = Uanis(C160) = Uanis(C156) = Uanis(C161) =
Uanis(C158)
Uanis(C25) = Uanis(C26) = Uanis(C27) = Uanis(C28) = Uanis(C29) = Uanis(C24)
Uanis(C155) = Uanis(C154) = Uanis(C153) = Uanis(C152) = Uanis(C151) =
Uanis(C150)
Uanis(F1) = Uanis(F4) = Uanis(F6) = Uanis(F3) = Uanis(F2) = Uanis(F5) =
Uanis(Sb2)
Uanis(C131) = Uanis(C130) = Uanis(C129) = Uanis(C128) = Uanis(C127) =
Uanis(C126) = Uanis(P8)
Uanis(C71) = Uanis(C66) = Uanis(C67) = Uanis(C68) = Uanis(C69) = Uanis(C70) =
Uanis(P4)
Uanis(F7) = Uanis(F9) = Uanis(F10) = Uanis(F12) = Uanis(F8) = Uanis(F11) =
Uanis(Sb1)
Uanis(C99) = Uanis(C100) = Uanis(C101) = Uanis(C96) = Uanis(C97) = Uanis(C98) =
Uanis(P6)
Uanis(C23) = Uanis(C22) = Uanis(C21) = Uanis(C20) = Uanis(C19) = Uanis(C18) =
Uanis(P2)
Uanis(C148) = Uanis(C147) = Uanis(C146) = Uanis(C145) = Uanis(C149) =
Uanis(C144) = Uanis(P9)
6.a Aromatic/amide H refined with riding coordinates:
 C2(H2), C3(H3), C4(H4), C5(H5), C6(H6), C8(H8), C9(H9), C10(H10), C11(H11),
 C12(H12), C14(H14), C15(H15), C16(H16), C17(H17), C19(H19), C20(H20), C21(H21),
  C22(H22), C23(H23), C25(H25), C26(H26), C27(H27), C28(H28), C29(H29),
 C31(H31), C32(H32), C33(H33), C34(H34), C35(H35), C37(H37), C38(H38), C39(H39),
  C40(H40), C41(H41), C43(H43), C44(H44), C45(H45), C46(H46), C47(H47),
 C49(H49), C50(H50), C51(H51), C52(H52), C53(H53), C55(H55), C56(H56), C57(H57),
  C58(H58), C59(H59), C61(H61), C62(H62), C63(H63), C64(H64), C65(H65),
 C67(H67), C68(H68), C69(H69), C70(H70), C71(H71), C73(H73), C74(H74), C75(H75),
  C76(H76), C77(H77), C79(H79), C80(H80), C81(H81), C82(H82), C83(H83),
 C85(H85), C86(H86), C87(H87), C88(H88), C89(H89), C91(H91), C92(H92), C93(H93),
  C94(H94), C95(H95), C97(H97), C98(H98), C99(H99), C100(H100), C101(H101),
 C103(H103), C104(H104), C105(H105), C106(H106), C107(H107), C109(H109),
 C110(H110), C111(H111), C112(H112), C113(H113), C115(H115), C116(H116),
 C117(H117), C118(H118), C119(H119), C121(H121), C122(H122), C123(H123),
 C124(H124), C125(H125), C127(H127), C128(H128), C129(H129), C130(H130),
 C131(H131), C133(H133), C134(H134), C135(H135), C136(H136), C137(H137),
 C139(H139), C140(H140), C141(H141), C142(H142), C143(H143), C145(H145),
 C146(H146), C147(H147), C148(H148), C149(H149), C151(H151), C152(H152),
 C153(H153), C154(H154), C155(H155), C157(H157), C158(H158), C159(H159),
 C160(H160), C161(H161), C163(H163), C164(H164), C165(H165), C166(H166),
 C167(H167), C169(H169), C170(H170), C171(H171), C172(H172), C173(H173),
 C175(H175), C176(H176), C177(H177), C178(H178), C179(H179), C180(H180)
;
_atom_sites_solution_hydrogens     geom
_atom_sites_solution_primary       ?
_atom_sites_solution_secondary     ?
loop_
  _atom_site_label
  _atom_site_type_symbol
  _atom_site_fract_x
  _atom_site_fract_y
  _atom_site_fract_z
  _atom_site_U_iso_or_equiv
  _atom_site_adp_type
  _atom_site_occupancy
  _atom_site_site_symmetry_order
  _atom_site_calc_flag
  _atom_site_refinement_flags_posn
  _atom_site_refinement_flags_adp
  _atom_site_refinement_flags_occupancy
  _atom_site_disorder_assembly
  _atom_site_disorder_group
 Au1 Au 0.72933(2) 0.20481(2) 0.45211(2) 0.07954(15) Uani 1 1 d . . . . .
 Au2 Au 0.63220(2) 0.24151(2) 0.41827(2) 0.08297(15) Uani 1 1 d . . . . .
 Au3 Au 0.71013(2) 0.28729(2) 0.49401(2) 0.08522(16) Uani 1 1 d . . . . .
 Au4 Au 0.77937(2) 0.21826(2) 0.55151(2) 0.08503(16) Uani 1 1 d . . . . .
 Au5 Au 0.73911(2) 0.12867(2) 0.51193(2) 0.07953(15) Uani 1 1 d . . . . .
 Au6 Au 0.64943(2) 0.14445(2) 0.42854(2) 0.08210(15) Uani 1 1 d . . . . .
 Au7 Au 0.82188(3) 0.16969(2) 0.21651(2) 0.08736(16) Uani 1 1 d . . . . .
 Au8 Au 0.83220(2) 0.26928(2) 0.23395(2) 0.08371(15) Uani 1 1 d . . . . .
 Au9 Au 0.92194(2) 0.28084(2) 0.31742(2) 0.08569(16) Uani 1 1 d . . . . .
 Au10 Au 0.96257(2) 0.19159(2) 0.34749(2) 0.08197(15) Uani 1 1 d . . . . .
 Au11 Au 0.89724(2) 0.12085(2) 0.29297(2) 0.08312(15) Uani 1 1 d . . . . .
 Au12 Au 0.85936(2) 0.20558(2) 0.31050(2) 0.07885(15) Uani 1 1 d . . . . .
 I1 I 0.61533(7) 0.20499(5) 0.60346(7) 0.1217(4) Uani 1 1 d . . . . .
 I2 I 0.65508(5) 0.20404(4) 0.24813(5) 0.1058(3) Uani 1 1 d . . . . .
 I3 I 0.75054(6) 0.34981(5) 0.34516(8) 0.1287(5) Uani 1 1 d . . . . .
 I4 I 0.90799(6) 0.29374(4) 0.48867(5) 0.1052(3) Uani 1 1 d . . . . .
 I5 I 0.90885(5) 0.11178(4) 0.48269(4) 0.0995(3) Uani 1 1 d . . . . .
 I6 I 0.74369(6) 0.06253(4) 0.33652(5) 0.1086(3) Uani 1 1 d . . . . .
 I7 I 0.98410(7) 0.21394(5) 0.16934(5) 0.1134(4) Uani 1 1 d . . . . .
 Cu1 Cu 0.66601(3) 0.20238(3) 0.52542(3) 0.03917(19) Uani 1 1 d . . . . .
 Cu2 Cu 0.82507(3) 0.16374(3) 0.47229(3) 0.03642(18) Uani 1 1 d . . . . .
 Cu3 Cu 0.74572(4) 0.12862(3) 0.39940(4) 0.0474(2) Uani 1 1 d . . . . .
 Cu4 Cu 0.68876(3) 0.19958(3) 0.34857(3) 0.03851(19) Uani 1 1 d . . . . .
 Cu5 Cu 0.73274(4) 0.27870(3) 0.39362(4) 0.0460(2) Uani 1 1 d . . . . .
 Cu6 Cu 0.81585(4) 0.25768(3) 0.46837(4) 0.0472(2) Uani 1 1 d . . . . .
 Cu7 Cu 0.88888(4) 0.24425(3) 0.40515(3) 0.0420(2) Uani 1 1 d . . . . .
 Cu8 Cu 0.88325(4) 0.15177(3) 0.39467(3) 0.04169(19) Uani 1 1 d . . . . .
 Cu9 Cu 0.79737(4) 0.13250(3) 0.31782(3) 0.0445(2) Uani 1 1 d . . . . .
 Cu10 Cu 0.75510(4) 0.21264(3) 0.27580(4) 0.0458(2) Uani 1 1 d . . . . .
 Cu11 Cu 0.80988(4) 0.28210(3) 0.33402(4) 0.0463(2) Uani 1 1 d . . . . .
 Cu12 Cu 0.79381(6) 0.20548(5) 0.38072(6) 0.0695(3) Uani 1 1 d . . . . .
 Cu13 Cu 0.92422(3) 0.21015(3) 0.23898(3) 0.03387(17) Uani 1 1 d . . . . .
 P1 P 0.74816(16) 0.06406(14) 0.56075(14) 0.0859(6) Uani 1 1 d . . . . .
 P2 P 0.58123(16) 0.09475(14) 0.41007(16) 0.0857(6) Uani 1 1 d . . . . .
 P3 P 0.55179(17) 0.27319(15) 0.39073(18) 0.0913(6) Uani 1 1 d . . . . .
 P4 P 0.6942(2) 0.35743(17) 0.52533(19) 0.1027(8) Uani 1 1 d . . . . .
 P5 P 0.8246(2) 0.2333(2) 0.63300(17) 0.1109(11) Uani 1 1 d . . . . .
 P6 P 1.04912(17) 0.17833(15) 0.37883(18) 0.0935(7) Uani 1 1 d . . . . .
 P7 P 0.92284(16) 0.04863(14) 0.27409(15) 0.0861(6) Uani 1 1 d . . . . .
 P8 P 0.7899(2) 0.13920(19) 0.13850(18) 0.1106(10) Uani 1 1 d . . . . .
 P9 P 0.80836(18) 0.32881(15) 0.17822(15) 0.0923(7) Uani 1 1 d . . . . .
 P10 P 0.9750(2) 0.3436(2) 0.3249(3) 0.1214(11) Uani 1 1 d . . . . .
 C1 C 0.6854(5) 0.0455(4) 0.5809(3) 0.0859(6) Uani 1 1 d D . . . .
 C2 C 0.6669(5) 0.0019(5) 0.5749(5) 0.0859(6) Uani 1 1 d D . . . .
 H2 H 0.684631 -0.021141 0.561077 0.103 Uiso 1 1 calc R . . . .
 C3 C 0.6197(5) -0.0044(5) 0.5912(5) 0.0859(6) Uani 1 1 d D . . . .
 H3 H 0.603375 -0.032533 0.586778 0.103 Uiso 1 1 calc R . . . .
 C4 C 0.5959(6) 0.0304(4) 0.6142(5) 0.0859(6) Uani 1 1 d D . . . .
 H4 H 0.565607 0.023293 0.626947 0.103 Uiso 1 1 calc R . . . .
 C5 C 0.6132(5) 0.0748(5) 0.6198(5) 0.0859(6) Uani 1 1 d D . . . .
 H5 H 0.596865 0.097982 0.634953 0.103 Uiso 1 1 calc R . . . .
 C6 C 0.6583(5) 0.0793(5) 0.5993(5) 0.0859(6) Uani 1 1 d D . . . .
 H6 H 0.671569 0.108383 0.598031 0.103 Uiso 1 1 calc R . . . .
 C7 C 0.7961(5) 0.0669(3) 0.6228(5) 0.0859(6) Uani 1 1 d D . . . .
 C8 C 0.7859(6) 0.0427(5) 0.6645(5) 0.0859(6) Uani 1 1 d D . . . .
 H8 H 0.756289 0.024569 0.662478 0.103 Uiso 1 1 calc R . . . .
 C9 C 0.8223(5) 0.0469(5) 0.7104(5) 0.0859(6) Uani 1 1 d D . . . .
 H9 H 0.816085 0.032567 0.740285 0.103 Uiso 1 1 calc R . . . .
 C10 C 0.8666(5) 0.0714(5) 0.7117(5) 0.0859(6) Uani 1 1 d D . . . .
 H10 H 0.890690 0.072301 0.742368 0.103 Uiso 1 1 calc R . . . .
 C11 C 0.8778(6) 0.0953(5) 0.6697(5) 0.0859(6) Uani 1 1 d D . . . .
 H11 H 0.909009 0.111096 0.670816 0.103 Uiso 1 1 calc R . . . .
 C12 C 0.8389(5) 0.0942(5) 0.6250(5) 0.0859(6) Uani 1 1 d D . . . .
 H12 H 0.842344 0.112217 0.596786 0.103 Uiso 1 1 calc R . . . .
 C13 C 0.7735(4) 0.0158(5) 0.5263(4) 0.0859(6) Uani 1 1 d D . . . .
 C14 C 0.7844(5) 0.0209(5) 0.4779(5) 0.0859(6) Uani 1 1 d D . . . .
 H14 H 0.779271 0.048991 0.461883 0.103 Uiso 1 1 calc R . . . .
 C15 C 0.8029(6) -0.0143(4) 0.4516(5) 0.0859(6) Uani 1 1 d D . . . .
 H15 H 0.809059 -0.010527 0.418027 0.103 Uiso 1 1 calc R . . . .
 C16 C 0.8120(6) -0.0555(5) 0.4767(5) 0.0859(6) Uani 1 1 d D . . . .
 H16 H 0.826374 -0.079189 0.460545 0.103 Uiso 1 1 calc R . . . .
 C17 C 0.7999(6) -0.0619(5) 0.5260(5) 0.0859(6) Uani 1 1 d D . . . .
 H17 H 0.803511 -0.090175 0.541795 0.103 Uiso 1 1 calc R . . . .
 C18 C 0.5287(5) 0.1178(3) 0.4400(5) 0.0857(6) Uani 1 1 d D . . . .
 C19 C 0.4784(5) 0.1293(5) 0.4155(6) 0.0857(6) Uani 1 1 d D . . . .
 H19 H 0.468780 0.126421 0.379850 0.103 Uiso 1 1 calc R . . . .
 C20 C 0.4432(5) 0.1450(5) 0.4450(5) 0.0857(6) Uani 1 1 d D . . . .
 H20 H 0.409055 0.152377 0.429787 0.103 Uiso 1 1 calc R . . . .
 C21 C 0.4594(5) 0.1496(5) 0.4974(5) 0.0857(6) Uani 1 1 d D . . . .
 H21 H 0.434617 0.158697 0.516986 0.103 Uiso 1 1 calc R . . . .
 C22 C 0.5090(5) 0.1420(5) 0.5227(6) 0.0857(6) Uani 1 1 d D . . . .
 H22 H 0.519206 0.147261 0.557974 0.103 Uiso 1 1 calc R . . . .
 C23 C 0.5428(6) 0.1258(5) 0.4923(5) 0.0857(6) Uani 1 1 d D . . . .
 H23 H 0.577277 0.119947 0.507796 0.103 Uiso 1 1 calc R . . . .
 C24 C 0.5563(5) 0.0841(4) 0.3411(6) 0.1039(19) Uani 1 1 d D U . . .
 C25 C 0.5107(7) 0.0597(6) 0.3247(6) 0.1039(19) Uani 1 1 d D U . . .
 H25 H 0.491831 0.046840 0.348043 0.125 Uiso 1 1 calc R . . . .
 C26 C 0.4946(7) 0.0556(6) 0.2717(5) 0.1039(19) Uani 1 1 d D U . . .
 H26 H 0.462133 0.042355 0.259692 0.125 Uiso 1 1 calc R . . . .
 C27 C 0.5244(6) 0.0701(6) 0.2354(6) 0.1039(19) Uani 1 1 d D U . . .
 H27 H 0.514351 0.063638 0.200387 0.125 Uiso 1 1 calc R . . . .
 C28 C 0.5692(7) 0.0944(6) 0.2532(6) 0.1039(19) Uani 1 1 d D U . . .
 H28 H 0.589509 0.105408 0.229959 0.125 Uiso 1 1 calc R . . . .
 C29 C 0.5839(7) 0.1025(6) 0.3052(5) 0.1039(19) Uani 1 1 d D U . . .
 H29 H 0.612903 0.120624 0.316642 0.125 Uiso 1 1 calc R . . . .
 C30 C 0.5908(5) 0.0361(5) 0.4350(4) 0.0857(6) Uani 1 1 d D . . . .
 C31 C 0.5509(5) 0.0113(4) 0.4498(5) 0.0857(6) Uani 1 1 d D . . . .
 H31 H 0.517671 0.023284 0.449583 0.103 Uiso 1 1 calc R . . . .
 C32 C 0.5636(5) -0.0327(4) 0.4649(6) 0.0857(6) Uani 1 1 d D . . . .
 H32 H 0.536798 -0.050310 0.473764 0.103 Uiso 1 1 calc R . . . .
 C33 C 0.6120(5) -0.0533(5) 0.4683(6) 0.0857(6) Uani 1 1 d D . . . .
 H33 H 0.618154 -0.083398 0.477580 0.103 Uiso 1 1 calc R . . . .
 C34 C 0.6501(6) -0.0245(4) 0.4565(6) 0.0857(6) Uani 1 1 d D . . . .
 H34 H 0.684375 -0.035287 0.460984 0.103 Uiso 1 1 calc R . . . .
 C35 C 0.6408(5) 0.0193(4) 0.4386(6) 0.0857(6) Uani 1 1 d D . . . .
 H35 H 0.667540 0.036778 0.429201 0.103 Uiso 1 1 calc R . . . .
 C36 C 0.5188(4) 0.2923(4) 0.4427(5) 0.0913(6) Uani 1 1 d D . . . .
 C37 C 0.4910(6) 0.3327(5) 0.4429(6) 0.0913(6) Uani 1 1 d D . . . .
 H37 H 0.488693 0.352589 0.415130 0.110 Uiso 1 1 calc R . . . .
 C38 C 0.4666(6) 0.3430(5) 0.4846(5) 0.0913(6) Uani 1 1 d D . . . .
 H38 H 0.447701 0.369695 0.485105 0.110 Uiso 1 1 calc R . . . .
 C39 C 0.4711(6) 0.3134(5) 0.5246(6) 0.0913(6) Uani 1 1 d D . . . .
 H39 H 0.456986 0.320556 0.553854 0.110 Uiso 1 1 calc R . . . .
 C40 C 0.4965(6) 0.2728(5) 0.5221(6) 0.0913(6) Uani 1 1 d D . . . .
 H40 H 0.492577 0.249754 0.545260 0.110 Uiso 1 1 calc R . . . .
 C41 C 0.5272(6) 0.2662(5) 0.4856(5) 0.0913(6) Uani 1 1 d D . . . .
 H41 H 0.553350 0.244310 0.490194 0.110 Uiso 1 1 calc R . . . .
 C42 C 0.4988(5) 0.2363(4) 0.3517(5) 0.0913(6) Uani 1 1 d D . . . .
 C43 C 0.5185(6) 0.2091(5) 0.3171(6) 0.0913(6) Uani 1 1 d D . . . .
 H43 H 0.553752 0.210182 0.314053 0.110 Uiso 1 1 calc R . . . .
 C44 C 0.4842(5) 0.1805(5) 0.2873(6) 0.0913(6) Uani 1 1 d D . . . .
 H44 H 0.495486 0.160022 0.264654 0.110 Uiso 1 1 calc R . . . .
 C45 C 0.4323(5) 0.1832(5) 0.2922(6) 0.0913(6) Uani 1 1 d D . . . .
 H45 H 0.409166 0.165686 0.269184 0.110 Uiso 1 1 calc R . . . .
 C46 C 0.4100(6) 0.2086(5) 0.3269(6) 0.0913(6) Uani 1 1 d D . . . .
 H46 H 0.374617 0.207871 0.329505 0.110 Uiso 1 1 calc R . . . .
 C47 C 0.4473(5) 0.2355(5) 0.3576(6) 0.0913(6) Uani 1 1 d D . . . .
 H47 H 0.436919 0.253636 0.382931 0.110 Uiso 1 1 calc R . . . .
 C48 C 0.5502(5) 0.3197(4) 0.3433(5) 0.0913(6) Uani 1 1 d D . . . .
 C49 C 0.5972(6) 0.3325(5) 0.3302(6) 0.0913(6) Uani 1 1 d D . . . .
 H49 H 0.627426 0.318051 0.346578 0.110 Uiso 1 1 calc R . . . .
 C50 C 0.6021(6) 0.3658(5) 0.2939(6) 0.0913(6) Uani 1 1 d D . . . .
 H50 H 0.634070 0.372377 0.284207 0.110 Uiso 1 1 calc R . . . .
 C51 C 0.5561(5) 0.3887(5) 0.2729(6) 0.0913(6) Uani 1 1 d D . . . .
 H51 H 0.557256 0.412223 0.249578 0.110 Uiso 1 1 calc R . . . .
 C52 C 0.5087(6) 0.3763(5) 0.2870(6) 0.0913(6) Uani 1 1 d D . . . .
 H52 H 0.478826 0.393037 0.274328 0.110 Uiso 1 1 calc R . . . .
 C53 C 0.5049(6) 0.3404(5) 0.3187(6) 0.0913(6) Uani 1 1 d D . . . .
 H53 H 0.472227 0.329968 0.323718 0.110 Uiso 1 1 calc R . . . .
 C54 C 0.6381(6) 0.3896(4) 0.4901(6) 0.1027(8) Uani 1 1 d D . . . .
 C55 C 0.6298(7) 0.3974(6) 0.4374(6) 0.1027(8) Uani 1 1 d D . . . .
 H55 H 0.651851 0.383858 0.417451 0.123 Uiso 1 1 calc R . . . .
 C56 C 0.5888(6) 0.4252(6) 0.4134(7) 0.1027(8) Uani 1 1 d D . . . .
 H56 H 0.587001 0.434046 0.379123 0.123 Uiso 1 1 calc R . . . .
 C57 C 0.5512(7) 0.4394(6) 0.4412(6) 0.1027(8) Uani 1 1 d D . . . .
 H57 H 0.520684 0.453896 0.425464 0.123 Uiso 1 1 calc R . . . .
 C58 C 0.5617(7) 0.4308(6) 0.4943(6) 0.1027(8) Uani 1 1 d D . . . .
 H58 H 0.538365 0.442475 0.514164 0.123 Uiso 1 1 calc R . . . .
 C59 C 0.6038(6) 0.4064(6) 0.5197(6) 0.1027(8) Uani 1 1 d D . . . .
 H59 H 0.608756 0.401612 0.555292 0.123 Uiso 1 1 calc R . . . .
 C60 C 0.6859(4) 0.3616(5) 0.5940(6) 0.1027(8) Uani 1 1 d D . . . .
 C61 C 0.6973(7) 0.4002(5) 0.6242(6) 0.1027(8) Uani 1 1 d D . . . .
 H61 H 0.710056 0.425697 0.609816 0.123 Uiso 1 1 calc R . . . .
 C62 C 0.6902(7) 0.4016(5) 0.6743(6) 0.1027(8) Uani 1 1 d D . . . .
 H62 H 0.699846 0.427167 0.694325 0.123 Uiso 1 1 calc R . . . .
 C63 C 0.6690(7) 0.3652(5) 0.6950(6) 0.1027(8) Uani 1 1 d D . . . .
 H63 H 0.660452 0.366718 0.727965 0.123 Uiso 1 1 calc R . . . .
 C64 C 0.6603(7) 0.3260(5) 0.6662(6) 0.1027(8) Uani 1 1 d D . . . .
 H64 H 0.648158 0.300566 0.681242 0.123 Uiso 1 1 calc R . . . .
 C65 C 0.6691(7) 0.3232(5) 0.6155(6) 0.1027(8) Uani 1 1 d D . . . .
 H65 H 0.663694 0.296370 0.596854 0.123 Uiso 1 1 calc R . . . .
 C66 C 0.7440(6) 0.3980(5) 0.5186(4) 0.1027(8) Uani 1 1 d D U . . .
 C67 C 0.7373(7) 0.4437(5) 0.5089(6) 0.1027(8) Uani 1 1 d D U . . .
 H67 H 0.703090 0.454682 0.502549 0.123 Uiso 1 1 calc R . . . .
 C68 C 0.7769(6) 0.4743(6) 0.5078(7) 0.1027(8) Uani 1 1 d D U . . .
 H68 H 0.770904 0.505338 0.505634 0.123 Uiso 1 1 calc R . . . .
 C69 C 0.8261(7) 0.4562(5) 0.5102(7) 0.1027(8) Uani 1 1 d D U . . .
 H69 H 0.853273 0.475760 0.506344 0.123 Uiso 1 1 calc R . . . .
 C70 C 0.8379(7) 0.4116(5) 0.5178(7) 0.1027(8) Uani 1 1 d D U . . .
 H70 H 0.871768 0.400496 0.519683 0.123 Uiso 1 1 calc R . . . .
 C71 C 0.7954(6) 0.3836(6) 0.5228(7) 0.1027(8) Uani 1 1 d D U . . .
 H71 H 0.802254 0.353053 0.529312 0.123 Uiso 1 1 calc R . . . .
 C72 C 0.8315(6) 0.2955(7) 0.6546(4) 0.1109(11) Uani 1 1 d D . . . .
 C73 C 0.7973(7) 0.3094(6) 0.6871(6) 0.1109(11) Uani 1 1 d D . . . .
 H73 H 0.772265 0.291436 0.698701 0.133 Uiso 1 1 calc R . . . .
 C74 C 0.8069(7) 0.3542(6) 0.6989(6) 0.1109(11) Uani 1 1 d D . . . .
 H74 H 0.786651 0.368301 0.720274 0.133 Uiso 1 1 calc R . . . .
 C75 C 0.8442(7) 0.3790(7) 0.6814(6) 0.1109(11) Uani 1 1 d D . . . .
 H75 H 0.847261 0.408865 0.692732 0.133 Uiso 1 1 calc R . . . .
 C76 C 0.8783(7) 0.3661(6) 0.6489(6) 0.1109(11) Uani 1 1 d D . . . .
 H76 H 0.902884 0.384356 0.636907 0.133 Uiso 1 1 calc R . . . .
 C77 C 0.8689(7) 0.3215(6) 0.6379(6) 0.1109(11) Uani 1 1 d D . . . .
 H77 H 0.889805 0.307503 0.617182 0.133 Uiso 1 1 calc R . . . .
 C78 C 0.8031(6) 0.2067(4) 0.6805(5) 0.1109(11) Uani 1 1 d D . . . .
 C79 C 0.7600(6) 0.1771(5) 0.6719(5) 0.1109(11) Uani 1 1 d D . . . .
 H79 H 0.743057 0.172573 0.638042 0.133 Uiso 1 1 calc R . . . .
 C80 C 0.7825(6) -0.0253(4) 0.5508(5) 0.0859(6) Uani 1 1 d D . . . .
 H80 H 0.776674 -0.028392 0.584634 0.103 Uiso 1 1 calc R . . . .
 C81 C 0.7610(6) 0.1563(6) 0.7677(5) 0.1109(11) Uani 1 1 d D . . . .
 H81 H 0.747836 0.141651 0.794037 0.133 Uiso 1 1 calc R . . . .
 C82 C 0.8059(7) 0.1863(6) 0.7737(5) 0.1109(11) Uani 1 1 d D . . . .
 H82 H 0.825780 0.188130 0.806758 0.133 Uiso 1 1 calc R . . . .
 C83 C 0.8235(7) 0.2140(6) 0.7341(5) 0.1109(11) Uani 1 1 d D . . . .
 H83 H 0.848254 0.236549 0.743731 0.133 Uiso 1 1 calc R . . . .
 C84 C 0.8977(7) 0.2156(4) 0.6428(5) 0.103(2) Uani 1 1 d D . . . .
 C85 C 0.9296(7) 0.2272(6) 0.6884(6) 0.103(2) Uani 1 1 d D . . . .
 H85 H 0.916537 0.242914 0.714089 0.124 Uiso 1 1 calc R . . . .
 C86 C 0.9814(7) 0.2148(6) 0.6950(6) 0.103(2) Uani 1 1 d D . . . .
 H86 H 1.004454 0.221056 0.725478 0.124 Uiso 1 1 calc R . . . .
 C87 C 0.9977(8) 0.1927(6) 0.6546(6) 0.103(2) Uani 1 1 d D . . . .
 H87 H 1.033424 0.187239 0.657519 0.124 Uiso 1 1 calc R . . . .
 C88 C 0.9660(6) 0.1778(6) 0.6100(6) 0.103(2) Uani 1 1 d D . . . .
 H88 H 0.978128 0.159076 0.586111 0.124 Uiso 1 1 calc R . . . .
 C89 C 0.9152(5) 0.1927(4) 0.6036(4) 0.103(2) Uani 1 1 d D . . . .
 H89 H 0.892552 0.187360 0.572641 0.086 Uiso 1 1 calc R . . . .
 C90 C 1.0631(5) 0.1867(4) 0.4477(6) 0.108(5) Uani 1 1 d D . . . .
 C91 C 1.1049(7) 0.1674(6) 0.4804(6) 0.134(4) Uani 1 1 d D . . . .
 H91 H 1.128586 0.149078 0.467222 0.160 Uiso 1 1 calc R . . . .
 C92 C 1.1109(9) 0.1757(7) 0.5330(7) 0.134(4) Uani 1 1 d D . . . .
 H92 H 1.138502 0.161848 0.554836 0.160 Uiso 1 1 calc R . . . .
 C93 C 1.0781(8) 0.2036(7) 0.5542(7) 0.134(4) Uani 1 1 d D . . . .
 H93 H 1.083591 0.209684 0.589554 0.160 Uiso 1 1 calc R . . . .
 C94 C 1.0367(8) 0.2221(7) 0.5208(7) 0.134(4) Uani 1 1 d D . . . .
 H94 H 1.012949 0.240288 0.534170 0.160 Uiso 1 1 calc R . . . .
 C95 C 1.0293(8) 0.2146(6) 0.4681(7) 0.134(4) Uani 1 1 d D . . . .
 H95 H 1.001470 0.228374 0.446430 0.160 Uiso 1 1 calc R . . . .
 C96 C 1.0945(5) 0.2062(4) 0.3477(5) 0.0935(7) Uani 1 1 d D . . . .
 C97 C 1.1470(5) 0.2106(5) 0.3685(6) 0.0935(7) Uani 1 1 d D . . . .
 H97 H 1.160282 0.197096 0.400031 0.112 Uiso 1 1 calc R . . . .
 C98 C 1.1799(5) 0.2351(5) 0.3427(5) 0.0935(7) Uani 1 1 d D . . . .
 H98 H 1.214116 0.241247 0.358475 0.112 Uiso 1 1 calc R . . . .
 C99 C 1.1613(5) 0.2501(5) 0.2934(5) 0.0935(7) Uani 1 1 d D . . . .
 H99 H 1.184801 0.262753 0.274355 0.112 Uiso 1 1 calc R . . . .
 C100 C 1.1092(5) 0.2471(5) 0.2710(6) 0.0935(7) Uani 1 1 d D . . . .
 H100 H 1.096374 0.258673 0.238276 0.112 Uiso 1 1 calc R . . . .
 C101 C 1.0774(6) 0.2258(5) 0.3003(5) 0.0935(7) Uani 1 1 d D . . . .
 H101 H 1.041681 0.224488 0.287084 0.112 Uiso 1 1 calc R . . . .
 C102 C 1.0680(4) 0.1197(5) 0.3727(4) 0.0935(7) Uani 1 1 d D . . . .
 C103 C 1.1010(6) 0.1074(5) 0.3392(6) 0.0935(7) Uani 1 1 d D . . . .
 H103 H 1.112967 0.129003 0.318310 0.112 Uiso 1 1 calc R . . . .
 C104 C 1.1164(6) 0.0624(5) 0.3369(6) 0.0935(7) Uani 1 1 d D . . . .
 H104 H 1.140352 0.053605 0.316216 0.112 Uiso 1 1 calc R . . . .
 C105 C 1.0944(6) 0.0309(5) 0.3667(6) 0.0935(7) Uani 1 1 d D . . . .
 H105 H 1.102652 0.000465 0.364361 0.112 Uiso 1 1 calc R . . . .
 C106 C 1.0607(6) 0.0440(5) 0.3999(6) 0.0935(7) Uani 1 1 d D . . . .
 H106 H 1.047194 0.022738 0.420205 0.112 Uiso 1 1 calc R . . . .
 C107 C 1.0480(6) 0.0880(5) 0.4020(6) 0.0935(7) Uani 1 1 d D . . . .
 H107 H 1.025136 0.097087 0.423701 0.112 Uiso 1 1 calc R . . . .
 C108 C 0.9768(5) 0.0491(4) 0.2363(4) 0.0861(6) Uani 1 1 d D . . . .
 C109 C 1.0058(5) 0.0872(5) 0.2337(5) 0.0861(6) Uani 1 1 d D . . . .
 H109 H 0.996703 0.112666 0.251005 0.103 Uiso 1 1 calc R . . . .
 C110 C 1.0470(5) 0.0914(5) 0.2079(5) 0.0861(6) Uani 1 1 d D . . . .
 H110 H 1.066099 0.118008 0.207890 0.103 Uiso 1 1 calc R . . . .
 C111 C 1.0582(6) 0.0529(4) 0.1817(5) 0.0861(6) Uani 1 1 d D . . . .
 H111 H 1.085339 0.053827 0.162804 0.103 Uiso 1 1 calc R . . . .
 C112 C 1.0303(5) 0.0135(5) 0.1829(5) 0.0861(6) Uani 1 1 d D . . . .
 H112 H 1.038710 -0.011695 0.164787 0.103 Uiso 1 1 calc R . . . .
 C113 C 0.9902(5) 0.0113(5) 0.2107(5) 0.0861(6) Uani 1 1 d D . . . .
 H113 H 0.972123 -0.015718 0.212366 0.103 Uiso 1 1 calc R . . . .
 C114 C 0.9407(4) 0.0122(4) 0.3301(5) 0.0861(6) Uani 1 1 d D . . . .
 C115 C 0.9206(6) 0.0213(5) 0.3752(5) 0.0861(6) Uani 1 1 d D . . . .
 H115 H 0.899129 0.046360 0.376545 0.103 Uiso 1 1 calc R . . . .
 C116 C 0.9324(6) -0.0064(4) 0.4173(5) 0.0861(6) Uani 1 1 d D . . . .
 H116 H 0.917953 -0.000029 0.446565 0.103 Uiso 1 1 calc R . . . .
 C117 C 0.9652(6) -0.0439(5) 0.4183(5) 0.0861(6) Uani 1 1 d D . . . .
 H117 H 0.973071 -0.062465 0.447229 0.103 Uiso 1 1 calc R . . . .
 C118 C 0.9854(6) -0.0519(5) 0.3739(5) 0.0861(6) Uani 1 1 d D . . . .
 H118 H 1.006605 -0.077134 0.372547 0.103 Uiso 1 1 calc R . . . .
 C119 C 0.9752(6) -0.0238(4) 0.3313(5) 0.0861(6) Uani 1 1 d D . . . .
 H119 H 0.991672 -0.029062 0.303086 0.103 Uiso 1 1 calc R . . . .
 C120 C 0.8680(5) 0.0160(3) 0.2353(5) 0.0861(6) Uani 1 1 d D . . . .
 C121 C 0.8633(5) 0.0101(5) 0.1826(5) 0.0861(6) Uani 1 1 d D . . . .
 H121 H 0.888093 0.021100 0.163997 0.103 Uiso 1 1 calc R . . . .
 C122 C 0.8194(5) -0.0130(5) 0.1593(5) 0.0861(6) Uani 1 1 d D . . . .
 H122 H 0.815304 -0.017084 0.123669 0.103 Uiso 1 1 calc R . . . .
 C123 C 0.7812(6) -0.0305(5) 0.1835(5) 0.0861(6) Uani 1 1 d D . . . .
 H123 H 0.750553 -0.043161 0.165308 0.103 Uiso 1 1 calc R . . . .
 C124 C 0.7915(6) -0.0281(5) 0.2369(5) 0.0861(6) Uani 1 1 d D . . . .
 H124 H 0.770522 -0.044177 0.255860 0.103 Uiso 1 1 calc R . . . .
 C125 C 0.8322(5) -0.0023(5) 0.2628(5) 0.0861(6) Uani 1 1 d D . . . .
 H125 H 0.835450 0.002647 0.298190 0.103 Uiso 1 1 calc R . . . .
 C126 C 0.8400(7) 0.1040(4) 0.1071(4) 0.1106(10) Uani 1 1 d D . . . .
 C127 C 0.8920(6) 0.1154(6) 0.1243(6) 0.1106(10) Uani 1 1 d D . . . .
 H127 H 0.902540 0.138122 0.148414 0.133 Uiso 1 1 calc R . . . .
 C128 C 0.9269(8) 0.0895(6) 0.1017(6) 0.1106(10) Uani 1 1 d D . . . .
 H128 H 0.962756 0.094014 0.111550 0.133 Uiso 1 1 calc R . . . .
 C129 C 0.9083(7) 0.0564(6) 0.0639(6) 0.1106(10) Uani 1 1 d D . . . .
 H129 H 0.932583 0.040805 0.048346 0.133 Uiso 1 1 calc R . . . .
 C130 C 0.8560(6) 0.0461(6) 0.0491(6) 0.1106(10) Uani 1 1 d D . . . .
 H130 H 0.844988 0.023034 0.025547 0.133 Uiso 1 1 calc R . . . .
 C131 C 0.8208(8) 0.0715(5) 0.0707(6) 0.1106(10) Uani 1 1 d D . . . .
 H131 H 0.784946 0.066952 0.061010 0.133 Uiso 1 1 calc R . . . .
 C132 C 0.7326(6) 0.1060(4) 0.1373(5) 0.1106(10) Uani 1 1 d D . . . .
 C133 C 0.6903(7) 0.0993(6) 0.0986(6) 0.1106(10) Uani 1 1 d D . . . .
 H133 H 0.692086 0.112135 0.066570 0.133 Uiso 1 1 calc R . . . .
 C134 C 0.6459(7) 0.0756(6) 0.1025(6) 0.1106(10) Uani 1 1 d D . . . .
 H134 H 0.615759 0.077457 0.077429 0.133 Uiso 1 1 calc R . . . .
 C135 C 0.6484(8) 0.0490(6) 0.1457(5) 0.1106(10) Uani 1 1 d D . . . .
 H135 H 0.624017 0.025911 0.145697 0.133 Uiso 1 1 calc R . . . .
 C136 C 0.6872(7) 0.0557(7) 0.1902(6) 0.1106(10) Uani 1 1 d D . . . .
 H136 H 0.685064 0.041817 0.221612 0.133 Uiso 1 1 calc R . . . .
 C137 C 0.7288(8) 0.0841(6) 0.1847(6) 0.1106(10) Uani 1 1 d D . . . .
 H137 H 0.755150 0.088899 0.213167 0.133 Uiso 1 1 calc R . . . .
 C138 C 0.7611(6) 0.1823(5) 0.0899(5) 0.1106(10) Uani 1 1 d D . . . .
 C139 C 0.7715(7) 0.1840(6) 0.0397(5) 0.1106(10) Uani 1 1 d D . . . .
 H139 H 0.795901 0.164157 0.029973 0.133 Uiso 1 1 calc R . . . .
 C140 C 0.7460(7) 0.2146(5) 0.0038(6) 0.1106(10) Uani 1 1 d D . . . .
 H140 H 0.749562 0.214036 -0.030847 0.133 Uiso 1 1 calc R . . . .
 C141 C 0.7152(7) 0.2457(6) 0.0233(5) 0.1106(10) Uani 1 1 d D . . . .
 H141 H 0.700084 0.268573 0.001266 0.133 Uiso 1 1 calc R . . . .
 C142 C 0.7053(7) 0.2453(6) 0.0724(5) 0.1106(10) Uani 1 1 d D . . . .
 H142 H 0.681757 0.266005 0.082163 0.133 Uiso 1 1 calc R . . . .
 C143 C 0.7300(7) 0.2144(6) 0.1079(6) 0.1106(10) Uani 1 1 d D . . . .
 H143 H 0.725849 0.215073 0.142409 0.133 Uiso 1 1 calc R . . . .
 C144 C 0.8189(4) 0.3179(4) 0.1116(5) 0.0923(7) Uani 1 1 d D . . . .
 C145 C 0.8537(6) 0.2836(5) 0.1039(5) 0.0923(7) Uani 1 1 d D . . . .
 H145 H 0.871457 0.266264 0.131010 0.111 Uiso 1 1 calc R . . . .
 C146 C 0.8600(6) 0.2770(5) 0.0535(5) 0.0923(7) Uani 1 1 d D . . . .
 H146 H 0.882797 0.254756 0.045760 0.111 Uiso 1 1 calc R . . . .
 C147 C 0.8321(6) 0.3039(5) 0.0132(6) 0.0923(7) Uani 1 1 d D . . . .
 H147 H 0.837115 0.298174 -0.020478 0.111 Uiso 1 1 calc R . . . .
 C148 C 0.7983(6) 0.3377(5) 0.0205(5) 0.0923(7) Uani 1 1 d D . . . .
 H148 H 0.780497 0.355278 -0.006346 0.111 Uiso 1 1 calc R . . . .
 C149 C 0.7931(6) 0.3433(5) 0.0710(5) 0.0923(7) Uani 1 1 d D . . . .
 H149 H 0.770590 0.365914 0.078515 0.111 Uiso 1 1 calc R . . . .
 C150 C 0.7402(6) 0.3464(6) 0.1734(4) 0.0952(16) Uani 1 1 d D . . . .
 C151 C 0.7070(7) 0.3156(6) 0.1882(5) 0.0952(16) Uani 1 1 d D . . . .
 H151 H 0.719267 0.287244 0.200151 0.114 Uiso 1 1 calc R . . . .
 C152 C 0.6546(7) 0.3265(6) 0.1855(6) 0.0952(16) Uani 1 1 d D . . . .
 H152 H 0.632051 0.305880 0.196951 0.114 Uiso 1 1 calc R . . . .
 C153 C 0.6363(7) 0.3662(6) 0.1666(6) 0.0952(16) Uani 1 1 d D . . . .
 H153 H 0.600585 0.372037 0.162499 0.114 Uiso 1 1 calc R . . . .
 C154 C 0.6719(7) 0.4016(6) 0.1519(6) 0.0952(16) Uani 1 1 d D . . . .
 H154 H 0.660056 0.430113 0.140287 0.114 Uiso 1 1 calc R . . . .
 C155 C 0.7215(7) 0.3894(6) 0.1567(6) 0.0952(16) Uani 1 1 d D . . . .
 H155 H 0.745361 0.410544 0.148510 0.114 Uiso 1 1 calc R . . . .
 C156 C 0.8375(4) 0.3855(4) 0.1949(5) 0.0923(7) Uani 1 1 d D U . . .
 C157 C 0.8608(6) 0.4125(5) 0.1630(5) 0.0923(7) Uani 1 1 d D U . . .
 H157 H 0.864252 0.401606 0.130466 0.111 Uiso 1 1 calc R . . . .
 C158 C 0.8787(6) 0.4542(5) 0.1771(5) 0.0923(7) Uani 1 1 d D U . . .
 H158 H 0.893173 0.472490 0.154371 0.111 Uiso 1 1 calc R . . . .
 C159 C 0.8752(6) 0.4692(5) 0.2263(5) 0.0923(7) Uani 1 1 d D U . . .
 H159 H 0.885691 0.498342 0.236686 0.111 Uiso 1 1 calc R . . . .
 C160 C 0.8558(6) 0.4404(5) 0.2601(5) 0.0923(7) Uani 1 1 d D U . . .
 H160 H 0.857161 0.449688 0.294123 0.111 Uiso 1 1 calc R . . . .
 C161 C 0.8344(6) 0.3984(5) 0.2456(5) 0.0923(7) Uani 1 1 d D U . . .
 H161 H 0.819201 0.380253 0.267813 0.111 Uiso 1 1 calc R . . . .
 C162 C 0.9817(4) 0.3668(6) 0.2549(8) 0.1214(11) Uani 1 1 d D . . . .
 C163 C 0.9911(7) 0.4112(6) 0.2438(8) 0.1214(11) Uani 1 1 d D . . . .
 H163 H 0.993821 0.432249 0.270438 0.146 Uiso 1 1 calc R . . . .
 C164 C 0.9968(8) 0.4261(6) 0.1957(7) 0.1214(11) Uani 1 1 d D . . . .
 H164 H 1.006198 0.455667 0.189332 0.146 Uiso 1 1 calc R . . . .
 C165 C 0.9873(8) 0.3936(6) 0.1576(9) 0.1214(11) Uani 1 1 d D . . . .
 H165 H 0.987352 0.402426 0.123565 0.146 Uiso 1 1 calc R . . . .
 C166 C 0.9778(8) 0.3488(6) 0.1671(8) 0.1214(11) Uani 1 1 d D . . . .
 H166 H 0.969778 0.328478 0.139775 0.146 Uiso 1 1 calc R . . . .
 C167 C 0.9802(8) 0.3342(6) 0.2174(7) 0.1214(11) Uani 1 1 d D . . . .
 H167 H 0.980801 0.303598 0.225511 0.146 Uiso 1 1 calc R . . . .
 C168 C 0.9461(6) 0.3918(6) 0.3627(6) 0.1214(11) Uani 1 1 d D . . . .
 C169 C 0.8975(7) 0.3876(7) 0.3763(8) 0.1214(11) Uani 1 1 d D . . . .
 H169 H 0.879682 0.360384 0.369456 0.146 Uiso 1 1 calc R . . . .
 C170 C 0.8737(8) 0.4218(6) 0.3997(9) 0.1214(11) Uani 1 1 d D . . . .
 H170 H 0.839321 0.420680 0.405371 0.146 Uiso 1 1 calc R . . . .
 C171 C 0.9075(7) 0.4579(7) 0.4136(9) 0.1214(11) Uani 1 1 d D . . . .
 H171 H 0.894358 0.480202 0.432917 0.146 Uiso 1 1 calc R . . . .
 C172 C 0.9578(7) 0.4666(7) 0.4037(9) 0.1214(11) Uani 1 1 d D . . . .
 H172 H 0.977226 0.492541 0.413729 0.146 Uiso 1 1 calc R . . . .
 C173 C 0.9744(8) 0.4311(6) 0.3768(9) 0.1214(11) Uani 1 1 d D . . . .
 H173 H 1.007224 0.433528 0.367317 0.146 Uiso 1 1 calc R . . . .
 C174 C 1.0406(8) 0.3431(3) 0.3675(8) 0.1214(11) Uani 1 1 d D . . . .
 C175 C 1.0375(7) 0.3424(7) 0.4209(8) 0.1214(11) Uani 1 1 d D . . . .
 H175 H 1.006349 0.342910 0.433984 0.146 Uiso 1 1 calc R . . . .
 C176 C 1.0877(7) 0.3410(7) 0.4512(8) 0.1214(11) Uani 1 1 d D . . . .
 H176 H 1.094109 0.339225 0.487164 0.146 Uiso 1 1 calc R . . . .
 C177 C 1.1267(8) 0.3425(7) 0.4207(8) 0.1214(11) Uani 1 1 d D . . . .
 H177 H 1.159727 0.342116 0.441503 0.146 Uiso 1 1 calc R . . . .
 C178 C 1.1313(7) 0.3445(8) 0.3694(8) 0.1214(11) Uani 1 1 d D . . . .
 H178 H 1.162468 0.346588 0.356507 0.146 Uiso 1 1 calc R . . . .
 C179 C 1.0815(7) 0.3428(7) 0.3401(9) 0.1214(11) Uani 1 1 d D . . . .
 H179 H 1.075923 0.341555 0.304180 0.146 Uiso 1 1 calc R . . . .
 C180 C 0.7406(7) 0.1536(6) 0.7125(5) 0.1109(11) Uani 1 1 d D . . . .
 H180 H 0.712035 0.134573 0.702529 0.133 Uiso 1 1 calc R . . . .
 Sb1 Sb 0.28202(5) 0.12623(4) 0.36025(4) 0.1006(3) Uani 1 1 d D . . . .
 F7 F 0.3078(4) 0.1834(3) 0.3773(3) 0.1006(3) Uani 1 1 d D . . . .
 F8 F 0.3372(4) 0.1143(4) 0.3256(4) 0.1006(3) Uani 1 1 d D . . . .
 F9 F 0.2455(4) 0.1578(4) 0.3027(3) 0.1006(3) Uani 1 1 d D . . . .
 F10 F 0.2241(4) 0.1393(4) 0.3886(3) 0.1006(3) Uani 1 1 d D . . . .
 F11 F 0.3217(4) 0.1002(4) 0.4221(3) 0.1006(3) Uani 1 1 d D . . . .
 F12 F 0.2545(4) 0.0689(3) 0.3413(4) 0.1006(3) Uani 1 1 d D . . . .
 Sb2 Sb 0.64780(10) 0.55535(7) 0.61325(5) 0.1547(8) Uani 1 1 d D . . . .
 F1 F 0.7088(6) 0.5834(4) 0.6448(4) 0.1547(8) Uani 1 1 d D . . . .
 F2 F 0.6349(7) 0.5956(4) 0.5578(4) 0.1547(8) Uani 1 1 d D . . . .
 F3 F 0.5863(6) 0.5281(4) 0.5806(4) 0.1547(8) Uani 1 1 d D . . . .
 F4 F 0.6607(7) 0.5156(4) 0.6695(4) 0.1547(8) Uani 1 1 d D . . . .
 F5 F 0.6178(8) 0.5961(4) 0.6534(4) 0.1547(8) Uani 1 1 d D . . . .
 F6 F 0.6813(8) 0.5171(5) 0.5736(4) 0.1547(8) Uani 1 1 d D . . . .

loop_
  _atom_site_aniso_label
  _atom_site_aniso_U_11
  _atom_site_aniso_U_22
  _atom_site_aniso_U_33
  _atom_site_aniso_U_23
  _atom_site_aniso_U_13
  _atom_site_aniso_U_12
 Au1 0.0600(3) 0.0831(3) 0.0890(3) 0.0078(2) -0.0052(2) 0.0037(2)
 Au2 0.0624(3) 0.0844(3) 0.0952(3) 0.0083(2) -0.0054(2) 0.0051(2)
 Au3 0.0670(3) 0.0872(3) 0.0952(3) 0.0060(2) -0.0033(2) 0.0071(3)
 Au4 0.0683(3) 0.0906(3) 0.0898(3) 0.0057(2) -0.0039(2) 0.0086(3)
 Au5 0.0662(3) 0.0792(3) 0.0865(3) 0.0066(2) -0.0053(2) 0.0047(2)
 Au6 0.0628(3) 0.0824(3) 0.0945(3) 0.0091(2) -0.0047(2) 0.0033(2)
 Au7 0.0763(3) 0.0855(3) 0.0890(3) 0.0069(2) -0.0167(2) -0.0082(3)
 Au8 0.0667(3) 0.0865(3) 0.0890(3) 0.0109(2) -0.0113(2) -0.0055(3)
 Au9 0.0681(3) 0.0841(3) 0.0955(3) 0.0047(2) -0.0119(2) -0.0040(3)
 Au10 0.0623(3) 0.0849(3) 0.0906(3) 0.0017(2) -0.0092(2) 0.0004(2)
 Au11 0.0713(3) 0.0819(3) 0.0875(3) 0.0021(2) -0.0099(2) -0.0046(2)
 Au12 0.0628(3) 0.0814(3) 0.0838(3) 0.0079(2) -0.0111(2) -0.0021(2)
 I1 0.1245(12) 0.1096(8) 0.1354(10) 0.0137(7) 0.0350(9) 0.0164(7)
 I2 0.0847(7) 0.1046(7) 0.1138(7) 0.0256(5) -0.0223(5) -0.0167(6)
 I3 0.0845(8) 0.0897(7) 0.2032(15) 0.0339(8) 0.0009(8) 0.0057(6)
 I4 0.0889(7) 0.0964(6) 0.1148(7) -0.0077(5) -0.0254(6) 0.0081(6)
 I5 0.0908(7) 0.0945(6) 0.0992(5) -0.0042(5) -0.0222(5) 0.0144(5)
 I6 0.1131(9) 0.0931(6) 0.1060(6) 0.0054(5) -0.0184(6) -0.0118(6)
 I7 0.1117(10) 0.1210(8) 0.1028(6) 0.0001(6) 0.0059(6) -0.0190(7)
 Cu1 0.0200(4) 0.0390(4) 0.0531(4) 0.0082(3) -0.0087(3) 0.0046(3)
 Cu2 0.0167(4) 0.0393(4) 0.0464(4) 0.0031(3) -0.0135(3) 0.0052(3)
 Cu3 0.0292(5) 0.0497(5) 0.0566(4) 0.0050(4) -0.0112(4) 0.0008(4)
 Cu4 0.0199(4) 0.0433(4) 0.0445(4) 0.0084(3) -0.0163(3) 0.0001(3)
 Cu5 0.0276(5) 0.0466(5) 0.0567(5) 0.0109(4) -0.0124(4) 0.0032(4)
 Cu6 0.0298(5) 0.0488(5) 0.0556(4) 0.0043(4) -0.0134(4) 0.0003(4)
 Cu7 0.0284(5) 0.0430(4) 0.0464(4) 0.0007(3) -0.0162(3) 0.0038(4)
 Cu8 0.0303(5) 0.0414(4) 0.0457(4) 0.0052(3) -0.0151(3) 0.0041(4)
 Cu9 0.0289(5) 0.0465(5) 0.0497(4) 0.0057(3) -0.0169(3) -0.0048(4)
 Cu10 0.0222(4) 0.0513(5) 0.0538(4) 0.0139(4) -0.0220(3) -0.0036(4)
 Cu11 0.0281(5) 0.0426(4) 0.0601(5) 0.0106(4) -0.0152(4) 0.0004(4)
 Cu12 0.0516(8) 0.0694(7) 0.0800(7) 0.0079(6) -0.0089(6) 0.0022(6)
 Cu13 0.0231(4) 0.0362(4) 0.0344(3) 0.0026(3) -0.0171(3) -0.0072(3)
 P1 0.0705(14) 0.0894(14) 0.0907(12) 0.0043(11) -0.0060(10) 0.0052(12)
 P2 0.0649(14) 0.0846(15) 0.1015(15) -0.0015(13) -0.0024(11) -0.0056(13)
 P3 0.0672(14) 0.0901(14) 0.1114(16) 0.0085(13) 0.0010(12) 0.0097(12)
 P4 0.0874(19) 0.0996(18) 0.1097(17) -0.0064(14) -0.0145(14) 0.0177(15)
 P5 0.109(3) 0.125(3) 0.0900(16) 0.0025(16) -0.0080(16) 0.037(2)
 P6 0.0668(16) 0.0906(17) 0.1144(19) -0.0039(15) -0.0083(13) -0.0047(14)
 P7 0.0714(14) 0.0840(13) 0.0937(13) 0.0058(11) -0.0111(10) -0.0030(11)
 P8 0.115(3) 0.110(2) 0.0960(15) 0.0037(14) -0.0124(15) -0.046(2)
 P9 0.0811(19) 0.0933(17) 0.0915(14) 0.0163(13) -0.0159(12) -0.0138(15)
 P10 0.084(2) 0.116(2) 0.159(3) 0.000(2) 0.006(2) -0.0116(19)
 C1 0.0705(14) 0.0894(14) 0.0907(12) 0.0043(11) -0.0060(10) 0.0052(12)
 C2 0.0705(14) 0.0894(14) 0.0907(12) 0.0043(11) -0.0060(10) 0.0052(12)
 C3 0.0705(14) 0.0894(14) 0.0907(12) 0.0043(11) -0.0060(10) 0.0052(12)
 C4 0.0705(14) 0.0894(14) 0.0907(12) 0.0043(11) -0.0060(10) 0.0052(12)
 C5 0.0705(14) 0.0894(14) 0.0907(12) 0.0043(11) -0.0060(10) 0.0052(12)
 C6 0.0705(14) 0.0894(14) 0.0907(12) 0.0043(11) -0.0060(10) 0.0052(12)
 C7 0.0705(14) 0.0894(14) 0.0907(12) 0.0043(11) -0.0060(10) 0.0052(12)
 C8 0.0705(14) 0.0894(14) 0.0907(12) 0.0043(11) -0.0060(10) 0.0052(12)
 C9 0.0705(14) 0.0894(14) 0.0907(12) 0.0043(11) -0.0060(10) 0.0052(12)
 C10 0.0705(14) 0.0894(14) 0.0907(12) 0.0043(11) -0.0060(10) 0.0052(12)
 C11 0.0705(14) 0.0894(14) 0.0907(12) 0.0043(11) -0.0060(10) 0.0052(12)
 C12 0.0705(14) 0.0894(14) 0.0907(12) 0.0043(11) -0.0060(10) 0.0052(12)
 C13 0.0705(14) 0.0894(14) 0.0907(12) 0.0043(11) -0.0060(10) 0.0052(12)
 C14 0.0705(14) 0.0894(14) 0.0907(12) 0.0043(11) -0.0060(10) 0.0052(12)
 C15 0.0705(14) 0.0894(14) 0.0907(12) 0.0043(11) -0.0060(10) 0.0052(12)
 C16 0.0705(14) 0.0894(14) 0.0907(12) 0.0043(11) -0.0060(10) 0.0052(12)
 C17 0.0705(14) 0.0894(14) 0.0907(12) 0.0043(11) -0.0060(10) 0.0052(12)
 C18 0.0649(14) 0.0846(15) 0.1015(15) -0.0015(13) -0.0024(11) -0.0056(13)
 C19 0.0649(14) 0.0846(15) 0.1015(15) -0.0015(13) -0.0024(11) -0.0056(13)
 C20 0.0649(14) 0.0846(15) 0.1015(15) -0.0015(13) -0.0024(11) -0.0056(13)
 C21 0.0649(14) 0.0846(15) 0.1015(15) -0.0015(13) -0.0024(11) -0.0056(13)
 C22 0.0649(14) 0.0846(15) 0.1015(15) -0.0015(13) -0.0024(11) -0.0056(13)
 C23 0.0649(14) 0.0846(15) 0.1015(15) -0.0015(13) -0.0024(11) -0.0056(13)
 C24 0.095(5) 0.105(4) 0.099(3) 0.014(3) -0.017(3) -0.024(4)
 C25 0.095(5) 0.105(4) 0.099(3) 0.014(3) -0.017(3) -0.024(4)
 C26 0.095(5) 0.105(4) 0.099(3) 0.014(3) -0.017(3) -0.024(4)
 C27 0.095(5) 0.105(4) 0.099(3) 0.014(3) -0.017(3) -0.024(4)
 C28 0.095(5) 0.105(4) 0.099(3) 0.014(3) -0.017(3) -0.024(4)
 C29 0.095(5) 0.105(4) 0.099(3) 0.014(3) -0.017(3) -0.024(4)
 C30 0.0649(14) 0.0846(15) 0.1015(15) -0.0015(13) -0.0024(11) -0.0056(13)
 C31 0.0649(14) 0.0846(15) 0.1015(15) -0.0015(13) -0.0024(11) -0.0056(13)
 C32 0.0649(14) 0.0846(15) 0.1015(15) -0.0015(13) -0.0024(11) -0.0056(13)
 C33 0.0649(14) 0.0846(15) 0.1015(15) -0.0015(13) -0.0024(11) -0.0056(13)
 C34 0.0649(14) 0.0846(15) 0.1015(15) -0.0015(13) -0.0024(11) -0.0056(13)
 C35 0.0649(14) 0.0846(15) 0.1015(15) -0.0015(13) -0.0024(11) -0.0056(13)
 C36 0.0672(14) 0.0901(14) 0.1114(16) 0.0085(13) 0.0010(12) 0.0097(12)
 C37 0.0672(14) 0.0901(14) 0.1114(16) 0.0085(13) 0.0010(12) 0.0097(12)
 C38 0.0672(14) 0.0901(14) 0.1114(16) 0.0085(13) 0.0010(12) 0.0097(12)
 C39 0.0672(14) 0.0901(14) 0.1114(16) 0.0085(13) 0.0010(12) 0.0097(12)
 C40 0.0672(14) 0.0901(14) 0.1114(16) 0.0085(13) 0.0010(12) 0.0097(12)
 C41 0.0672(14) 0.0901(14) 0.1114(16) 0.0085(13) 0.0010(12) 0.0097(12)
 C42 0.0672(14) 0.0901(14) 0.1114(16) 0.0085(13) 0.0010(12) 0.0097(12)
 C43 0.0672(14) 0.0901(14) 0.1114(16) 0.0085(13) 0.0010(12) 0.0097(12)
 C44 0.0672(14) 0.0901(14) 0.1114(16) 0.0085(13) 0.0010(12) 0.0097(12)
 C45 0.0672(14) 0.0901(14) 0.1114(16) 0.0085(13) 0.0010(12) 0.0097(12)
 C46 0.0672(14) 0.0901(14) 0.1114(16) 0.0085(13) 0.0010(12) 0.0097(12)
 C47 0.0672(14) 0.0901(14) 0.1114(16) 0.0085(13) 0.0010(12) 0.0097(12)
 C48 0.0672(14) 0.0901(14) 0.1114(16) 0.0085(13) 0.0010(12) 0.0097(12)
 C49 0.0672(14) 0.0901(14) 0.1114(16) 0.0085(13) 0.0010(12) 0.0097(12)
 C50 0.0672(14) 0.0901(14) 0.1114(16) 0.0085(13) 0.0010(12) 0.0097(12)
 C51 0.0672(14) 0.0901(14) 0.1114(16) 0.0085(13) 0.0010(12) 0.0097(12)
 C52 0.0672(14) 0.0901(14) 0.1114(16) 0.0085(13) 0.0010(12) 0.0097(12)
 C53 0.0672(14) 0.0901(14) 0.1114(16) 0.0085(13) 0.0010(12) 0.0097(12)
 C54 0.0874(19) 0.0996(18) 0.1097(17) -0.0064(14) -0.0145(14) 0.0177(15)
 C55 0.0874(19) 0.0996(18) 0.1097(17) -0.0064(14) -0.0145(14) 0.0177(15)
 C56 0.0874(19) 0.0996(18) 0.1097(17) -0.0064(14) -0.0145(14) 0.0177(15)
 C57 0.0874(19) 0.0996(18) 0.1097(17) -0.0064(14) -0.0145(14) 0.0177(15)
 C58 0.0874(19) 0.0996(18) 0.1097(17) -0.0064(14) -0.0145(14) 0.0177(15)
 C59 0.0874(19) 0.0996(18) 0.1097(17) -0.0064(14) -0.0145(14) 0.0177(15)
 C60 0.0874(19) 0.0996(18) 0.1097(17) -0.0064(14) -0.0145(14) 0.0177(15)
 C61 0.0874(19) 0.0996(18) 0.1097(17) -0.0064(14) -0.0145(14) 0.0177(15)
 C62 0.0874(19) 0.0996(18) 0.1097(17) -0.0064(14) -0.0145(14) 0.0177(15)
 C63 0.0874(19) 0.0996(18) 0.1097(17) -0.0064(14) -0.0145(14) 0.0177(15)
 C64 0.0874(19) 0.0996(18) 0.1097(17) -0.0064(14) -0.0145(14) 0.0177(15)
 C65 0.0874(19) 0.0996(18) 0.1097(17) -0.0064(14) -0.0145(14) 0.0177(15)
 C66 0.0874(19) 0.0996(18) 0.1097(17) -0.0064(14) -0.0145(14) 0.0177(15)
 C67 0.0874(19) 0.0996(18) 0.1097(17) -0.0064(14) -0.0145(14) 0.0177(15)
 C68 0.0874(19) 0.0996(18) 0.1097(17) -0.0064(14) -0.0145(14) 0.0177(15)
 C69 0.0874(19) 0.0996(18) 0.1097(17) -0.0064(14) -0.0145(14) 0.0177(15)
 C70 0.0874(19) 0.0996(18) 0.1097(17) -0.0064(14) -0.0145(14) 0.0177(15)
 C71 0.0874(19) 0.0996(18) 0.1097(17) -0.0064(14) -0.0145(14) 0.0177(15)
 C72 0.109(3) 0.125(3) 0.0900(16) 0.0025(16) -0.0080(16) 0.037(2)
 C73 0.109(3) 0.125(3) 0.0900(16) 0.0025(16) -0.0080(16) 0.037(2)
 C74 0.109(3) 0.125(3) 0.0900(16) 0.0025(16) -0.0080(16) 0.037(2)
 C75 0.109(3) 0.125(3) 0.0900(16) 0.0025(16) -0.0080(16) 0.037(2)
 C76 0.109(3) 0.125(3) 0.0900(16) 0.0025(16) -0.0080(16) 0.037(2)
 C77 0.109(3) 0.125(3) 0.0900(16) 0.0025(16) -0.0080(16) 0.037(2)
 C78 0.109(3) 0.125(3) 0.0900(16) 0.0025(16) -0.0080(16) 0.037(2)
 C79 0.109(3) 0.125(3) 0.0900(16) 0.0025(16) -0.0080(16) 0.037(2)
 C80 0.0705(14) 0.0894(14) 0.0907(12) 0.0043(11) -0.0060(10) 0.0052(12)
 C81 0.109(3) 0.125(3) 0.0900(16) 0.0025(16) -0.0080(16) 0.037(2)
 C82 0.109(3) 0.125(3) 0.0900(16) 0.0025(16) -0.0080(16) 0.037(2)
 C83 0.109(3) 0.125(3) 0.0900(16) 0.0025(16) -0.0080(16) 0.037(2)
 C84 0.098(5) 0.096(4) 0.102(4) -0.009(3) -0.021(4) 0.008(4)
 C85 0.098(5) 0.096(4) 0.102(4) -0.009(3) -0.021(4) 0.008(4)
 C86 0.098(5) 0.096(4) 0.102(4) -0.009(3) -0.021(4) 0.008(4)
 C87 0.098(5) 0.096(4) 0.102(4) -0.009(3) -0.021(4) 0.008(4)
 C88 0.098(5) 0.096(4) 0.102(4) -0.009(3) -0.021(4) 0.008(4)
 C89 0.098(5) 0.096(4) 0.102(4) -0.009(3) -0.021(4) 0.008(4)
 C90 0.109(13) 0.088(9) 0.105(9) 0.028(8) -0.043(9) 0.028(9)
 C91 0.140(10) 0.116(7) 0.130(6) 0.011(5) -0.017(6) -0.039(7)
 C92 0.140(10) 0.116(7) 0.130(6) 0.011(5) -0.017(6) -0.039(7)
 C93 0.140(10) 0.116(7) 0.130(6) 0.011(5) -0.017(6) -0.039(7)
 C94 0.140(10) 0.116(7) 0.130(6) 0.011(5) -0.017(6) -0.039(7)
 C95 0.140(10) 0.116(7) 0.130(6) 0.011(5) -0.017(6) -0.039(7)
 C96 0.0668(16) 0.0906(17) 0.1144(19) -0.0039(15) -0.0083(13) -0.0047(14)
 C97 0.0668(16) 0.0906(17) 0.1144(19) -0.0039(15) -0.0083(13) -0.0047(14)
 C98 0.0668(16) 0.0906(17) 0.1144(19) -0.0039(15) -0.0083(13) -0.0047(14)
 C99 0.0668(16) 0.0906(17) 0.1144(19) -0.0039(15) -0.0083(13) -0.0047(14)
 C100 0.0668(16) 0.0906(17) 0.1144(19) -0.0039(15) -0.0083(13) -0.0047(14)
 C101 0.0668(16) 0.0906(17) 0.1144(19) -0.0039(15) -0.0083(13) -0.0047(14)
 C102 0.0668(16) 0.0906(17) 0.1144(19) -0.0039(15) -0.0083(13) -0.0047(14)
 C103 0.0668(16) 0.0906(17) 0.1144(19) -0.0039(15) -0.0083(13) -0.0047(14)
 C104 0.0668(16) 0.0906(17) 0.1144(19) -0.0039(15) -0.0083(13) -0.0047(14)
 C105 0.0668(16) 0.0906(17) 0.1144(19) -0.0039(15) -0.0083(13) -0.0047(14)
 C106 0.0668(16) 0.0906(17) 0.1144(19) -0.0039(15) -0.0083(13) -0.0047(14)
 C107 0.0668(16) 0.0906(17) 0.1144(19) -0.0039(15) -0.0083(13) -0.0047(14)
 C108 0.0714(14) 0.0840(13) 0.0937(13) 0.0058(11) -0.0111(10) -0.0030(11)
 C109 0.0714(14) 0.0840(13) 0.0937(13) 0.0058(11) -0.0111(10) -0.0030(11)
 C110 0.0714(14) 0.0840(13) 0.0937(13) 0.0058(11) -0.0111(10) -0.0030(11)
 C111 0.0714(14) 0.0840(13) 0.0937(13) 0.0058(11) -0.0111(10) -0.0030(11)
 C112 0.0714(14) 0.0840(13) 0.0937(13) 0.0058(11) -0.0111(10) -0.0030(11)
 C113 0.0714(14) 0.0840(13) 0.0937(13) 0.0058(11) -0.0111(10) -0.0030(11)
 C114 0.0714(14) 0.0840(13) 0.0937(13) 0.0058(11) -0.0111(10) -0.0030(11)
 C115 0.0714(14) 0.0840(13) 0.0937(13) 0.0058(11) -0.0111(10) -0.0030(11)
 C116 0.0714(14) 0.0840(13) 0.0937(13) 0.0058(11) -0.0111(10) -0.0030(11)
 C117 0.0714(14) 0.0840(13) 0.0937(13) 0.0058(11) -0.0111(10) -0.0030(11)
 C118 0.0714(14) 0.0840(13) 0.0937(13) 0.0058(11) -0.0111(10) -0.0030(11)
 C119 0.0714(14) 0.0840(13) 0.0937(13) 0.0058(11) -0.0111(10) -0.0030(11)
 C120 0.0714(14) 0.0840(13) 0.0937(13) 0.0058(11) -0.0111(10) -0.0030(11)
 C121 0.0714(14) 0.0840(13) 0.0937(13) 0.0058(11) -0.0111(10) -0.0030(11)
 C122 0.0714(14) 0.0840(13) 0.0937(13) 0.0058(11) -0.0111(10) -0.0030(11)
 C123 0.0714(14) 0.0840(13) 0.0937(13) 0.0058(11) -0.0111(10) -0.0030(11)
 C124 0.0714(14) 0.0840(13) 0.0937(13) 0.0058(11) -0.0111(10) -0.0030(11)
 C125 0.0714(14) 0.0840(13) 0.0937(13) 0.0058(11) -0.0111(10) -0.0030(11)
 C126 0.115(3) 0.110(2) 0.0960(15) 0.0037(14) -0.0124(15) -0.046(2)
 C127 0.115(3) 0.110(2) 0.0960(15) 0.0037(14) -0.0124(15) -0.046(2)
 C128 0.115(3) 0.110(2) 0.0960(15) 0.0037(14) -0.0124(15) -0.046(2)
 C129 0.115(3) 0.110(2) 0.0960(15) 0.0037(14) -0.0124(15) -0.046(2)
 C130 0.115(3) 0.110(2) 0.0960(15) 0.0037(14) -0.0124(15) -0.046(2)
 C131 0.115(3) 0.110(2) 0.0960(15) 0.0037(14) -0.0124(15) -0.046(2)
 C132 0.115(3) 0.110(2) 0.0960(15) 0.0037(14) -0.0124(15) -0.046(2)
 C133 0.115(3) 0.110(2) 0.0960(15) 0.0037(14) -0.0124(15) -0.046(2)
 C134 0.115(3) 0.110(2) 0.0960(15) 0.0037(14) -0.0124(15) -0.046(2)
 C135 0.115(3) 0.110(2) 0.0960(15) 0.0037(14) -0.0124(15) -0.046(2)
 C136 0.115(3) 0.110(2) 0.0960(15) 0.0037(14) -0.0124(15) -0.046(2)
 C137 0.115(3) 0.110(2) 0.0960(15) 0.0037(14) -0.0124(15) -0.046(2)
 C138 0.115(3) 0.110(2) 0.0960(15) 0.0037(14) -0.0124(15) -0.046(2)
 C139 0.115(3) 0.110(2) 0.0960(15) 0.0037(14) -0.0124(15) -0.046(2)
 C140 0.115(3) 0.110(2) 0.0960(15) 0.0037(14) -0.0124(15) -0.046(2)
 C141 0.115(3) 0.110(2) 0.0960(15) 0.0037(14) -0.0124(15) -0.046(2)
 C142 0.115(3) 0.110(2) 0.0960(15) 0.0037(14) -0.0124(15) -0.046(2)
 C143 0.115(3) 0.110(2) 0.0960(15) 0.0037(14) -0.0124(15) -0.046(2)
 C144 0.0811(19) 0.0933(17) 0.0915(14) 0.0163(13) -0.0159(12) -0.0138(15)
 C145 0.0811(19) 0.0933(17) 0.0915(14) 0.0163(13) -0.0159(12) -0.0138(15)
 C146 0.0811(19) 0.0933(17) 0.0915(14) 0.0163(13) -0.0159(12) -0.0138(15)
 C147 0.0811(19) 0.0933(17) 0.0915(14) 0.0163(13) -0.0159(12) -0.0138(15)
 C148 0.0811(19) 0.0933(17) 0.0915(14) 0.0163(13) -0.0159(12) -0.0138(15)
 C149 0.0811(19) 0.0933(17) 0.0915(14) 0.0163(13) -0.0159(12) -0.0138(15)
 C150 0.087(4) 0.104(4) 0.090(3) 0.011(3) 0.003(3) 0.007(3)
 C151 0.087(4) 0.104(4) 0.090(3) 0.011(3) 0.003(3) 0.007(3)
 C152 0.087(4) 0.104(4) 0.090(3) 0.011(3) 0.003(3) 0.007(3)
 C153 0.087(4) 0.104(4) 0.090(3) 0.011(3) 0.003(3) 0.007(3)
 C154 0.087(4) 0.104(4) 0.090(3) 0.011(3) 0.003(3) 0.007(3)
 C155 0.087(4) 0.104(4) 0.090(3) 0.011(3) 0.003(3) 0.007(3)
 C156 0.0811(19) 0.0933(17) 0.0915(14) 0.0163(13) -0.0159(12) -0.0138(15)
 C157 0.0811(19) 0.0933(17) 0.0915(14) 0.0163(13) -0.0159(12) -0.0138(15)
 C158 0.0811(19) 0.0933(17) 0.0915(14) 0.0163(13) -0.0159(12) -0.0138(15)
 C159 0.0811(19) 0.0933(17) 0.0915(14) 0.0163(13) -0.0159(12) -0.0138(15)
 C160 0.0811(19) 0.0933(17) 0.0915(14) 0.0163(13) -0.0159(12) -0.0138(15)
 C161 0.0811(19) 0.0933(17) 0.0915(14) 0.0163(13) -0.0159(12) -0.0138(15)
 C162 0.084(2) 0.116(2) 0.159(3) 0.000(2) 0.006(2) -0.0116(19)
 C163 0.084(2) 0.116(2) 0.159(3) 0.000(2) 0.006(2) -0.0116(19)
 C164 0.084(2) 0.116(2) 0.159(3) 0.000(2) 0.006(2) -0.0116(19)
 C165 0.084(2) 0.116(2) 0.159(3) 0.000(2) 0.006(2) -0.0116(19)
 C166 0.084(2) 0.116(2) 0.159(3) 0.000(2) 0.006(2) -0.0116(19)
 C167 0.084(2) 0.116(2) 0.159(3) 0.000(2) 0.006(2) -0.0116(19)
 C168 0.084(2) 0.116(2) 0.159(3) 0.000(2) 0.006(2) -0.0116(19)
 C169 0.084(2) 0.116(2) 0.159(3) 0.000(2) 0.006(2) -0.0116(19)
 C170 0.084(2) 0.116(2) 0.159(3) 0.000(2) 0.006(2) -0.0116(19)
 C171 0.084(2) 0.116(2) 0.159(3) 0.000(2) 0.006(2) -0.0116(19)
 C172 0.084(2) 0.116(2) 0.159(3) 0.000(2) 0.006(2) -0.0116(19)
 C173 0.084(2) 0.116(2) 0.159(3) 0.000(2) 0.006(2) -0.0116(19)
 C174 0.084(2) 0.116(2) 0.159(3) 0.000(2) 0.006(2) -0.0116(19)
 C175 0.084(2) 0.116(2) 0.159(3) 0.000(2) 0.006(2) -0.0116(19)
 C176 0.084(2) 0.116(2) 0.159(3) 0.000(2) 0.006(2) -0.0116(19)
 C177 0.084(2) 0.116(2) 0.159(3) 0.000(2) 0.006(2) -0.0116(19)
 C178 0.084(2) 0.116(2) 0.159(3) 0.000(2) 0.006(2) -0.0116(19)
 C179 0.084(2) 0.116(2) 0.159(3) 0.000(2) 0.006(2) -0.0116(19)
 C180 0.109(3) 0.125(3) 0.0900(16) 0.0025(16) -0.0080(16) 0.037(2)
 Sb1 0.0880(7) 0.1066(7) 0.0970(6) 0.0044(5) -0.0117(5) -0.0136(6)
 F7 0.0880(7) 0.1066(7) 0.0970(6) 0.0044(5) -0.0117(5) -0.0136(6)
 F8 0.0880(7) 0.1066(7) 0.0970(6) 0.0044(5) -0.0117(5) -0.0136(6)
 F9 0.0880(7) 0.1066(7) 0.0970(6) 0.0044(5) -0.0117(5) -0.0136(6)
 F10 0.0880(7) 0.1066(7) 0.0970(6) 0.0044(5) -0.0117(5) -0.0136(6)
 F11 0.0880(7) 0.1066(7) 0.0970(6) 0.0044(5) -0.0117(5) -0.0136(6)
 F12 0.0880(7) 0.1066(7) 0.0970(6) 0.0044(5) -0.0117(5) -0.0136(6)
 Sb2 0.230(2) 0.1311(11) 0.0927(6) -0.0183(7) 0.0001(9) 0.0477(13)
 F1 0.230(2) 0.1311(11) 0.0927(6) -0.0183(7) 0.0001(9) 0.0477(13)
 F2 0.230(2) 0.1311(11) 0.0927(6) -0.0183(7) 0.0001(9) 0.0477(13)
 F3 0.230(2) 0.1311(11) 0.0927(6) -0.0183(7) 0.0001(9) 0.0477(13)
 F4 0.230(2) 0.1311(11) 0.0927(6) -0.0183(7) 0.0001(9) 0.0477(13)
 F5 0.230(2) 0.1311(11) 0.0927(6) -0.0183(7) 0.0001(9) 0.0477(13)
 F6 0.230(2) 0.1311(11) 0.0927(6) -0.0183(7) 0.0001(9) 0.0477(13)

_geom_special_details
;
 All esds (except the esd in the dihedral angle between two l.s. planes)
 are estimated using the full covariance matrix.  The cell esds are taken
 into account individually in the estimation of esds in distances, angles
 and torsion angles; correlations between esds in cell parameters are only
 used when they are defined by crystal symmetry.  An approximate (isotropic)
 treatment of cell esds is used for estimating esds involving l.s. planes.
;
loop_
  _geom_bond_atom_site_label_1
  _geom_bond_atom_site_label_2
  _geom_bond_distance
  _geom_bond_site_symmetry_2
  _geom_bond_publ_flag
 Au1 Au2 2.7423(10) . ?
 Au1 Au3 2.7547(9) . ?
 Au1 Au4 2.7318(11) . ?
 Au1 Au5 2.7300(8) . ?
 Au1 Au6 2.7210(9) . ?
 Au1 Cu1 2.7382(12) . ?
 Au1 Cu2 2.7292(11) . ?
 Au1 Cu3 2.7142(12) . ?
 Au1 Cu4 2.7412(12) . ?
 Au1 Cu5 2.6794(11) . ?
 Au1 Cu6 2.7046(12) . ?
 Au1 Cu12 2.7187(17) . ?
 Au2 Au3 2.9083(12) . ?
 Au2 Au6 2.9081(10) . ?
 Au2 Cu1 3.0250(12) . ?
 Au2 Cu4 2.8218(12) . ?
 Au2 Cu5 3.0001(12) . ?
 Au2 P3 2.284(4) . ?
 Au3 Au4 2.9516(10) . ?
 Au3 Cu1 2.9344(11) . ?
 Au3 Cu5 2.8080(13) . ?
 Au3 Cu6 3.0599(13) . ?
 Au3 P4 2.294(5) . ?
 Au4 Au5 2.9663(10) . ?
 Au4 Cu1 2.9352(13) . ?
 Au4 Cu2 3.0293(11) . ?
 Au4 Cu6 2.7799(12) . ?
 Au4 P5 2.296(5) . ?
 Au5 Au6 2.9380(12) . ?
 Au5 Cu1 2.9480(11) . ?
 Au5 Cu2 2.8153(11) . ?
 Au5 Cu3 2.9875(12) . ?
 Au5 P1 2.288(4) . ?
 Au6 Cu1 3.0325(12) . ?
 Au6 Cu3 2.7737(13) . ?
 Au6 Cu4 2.9735(11) . ?
 Au6 P2 2.284(4) . ?
 Au7 Au8 2.9833(10) . ?
 Au7 Au11 2.9248(11) . ?
 Au7 Au12 2.7047(10) . ?
 Au7 Cu9 3.0441(12) . ?
 Au7 Cu10 2.8222(14) . ?
 Au7 Cu13 2.8745(11) . ?
 Au7 P8 2.258(5) . ?
 Au8 Au9 2.9231(13) . ?
 Au8 Au12 2.7532(9) . ?
 Au8 Cu10 2.9601(12) . ?
 Au8 Cu11 2.8112(13) . ?
 Au8 Cu13 2.9404(12) . ?
 Au8 P9 2.302(4) . ?
 Au9 Au10 2.8979(10) . ?
 Au9 Au12 2.7396(9) . ?
 Au9 Cu7 2.8089(12) . ?
 Au9 Cu11 3.0103(13) . ?
 Au9 Cu13 2.9405(11) . ?
 Au9 P10 2.296(6) . ?
 Au10 Au11 2.9047(10) . ?
 Au10 Au12 2.7127(11) . ?
 Au10 Cu7 3.0600(12) . ?
 Au10 Cu8 2.8333(12) . ?
 Au10 Cu13 2.8999(11) . ?
 Au10 P6 2.284(5) . ?
 Au11 Au12 2.7570(9) . ?
 Au11 Cu8 2.9025(11) . ?
 Au11 Cu9 2.7978(13) . ?
 Au11 Cu13 3.1313(11) . ?
 Au11 P7 2.314(4) . ?
 Au12 Cu7 2.7199(11) . ?
 Au12 Cu8 2.7043(11) . ?
 Au12 Cu9 2.7182(11) . ?
 Au12 Cu10 2.7043(13) . ?
 Au12 Cu11 2.7230(12) . ?
 Au12 Cu12 2.7150(17) . ?
 Au12 Cu13 2.7319(12) . ?
 I1 Cu1 2.6196(17) . ?
 I2 Cu4 2.6311(16) . ?
 I2 Cu10 2.5791(16) . ?
 I3 Cu5 2.5396(16) . ?
 I3 Cu11 2.5710(18) . ?
 I4 Cu6 2.5836(18) . ?
 I4 Cu7 2.6093(15) . ?
 I5 Cu2 2.6340(15) . ?
 I5 Cu8 2.5763(14) . ?
 I6 Cu3 2.5516(17) . ?
 I6 Cu9 2.5864(16) . ?
 I7 Cu13 2.5974(17) . ?
 Cu2 Cu3 2.7553(15) . ?
 Cu2 Cu6 2.7867(14) . ?
 Cu2 Cu8 2.7596(13) . ?
 Cu2 Cu12 2.6966(17) . ?
 Cu3 Cu4 2.7691(14) . ?
 Cu3 Cu9 2.7176(15) . ?
 Cu3 Cu12 2.6767(17) . ?
 Cu4 Cu5 2.7737(14) . ?
 Cu4 Cu10 2.8097(15) . ?
 Cu4 Cu12 2.7113(18) . ?
 Cu5 Cu6 2.7198(16) . ?
 Cu5 Cu11 2.7459(15) . ?
 Cu5 Cu12 2.7363(18) . ?
 Cu6 Cu7 2.7539(15) . ?
 Cu6 Cu12 2.7455(18) . ?
 Cu7 Cu8 2.7481(14) . ?
 Cu7 Cu11 2.7554(15) . ?
 Cu7 Cu12 2.6908(18) . ?
 Cu8 Cu9 2.7888(15) . ?
 Cu8 Cu12 2.7798(18) . ?
 Cu9 Cu10 2.7574(14) . ?
 Cu9 Cu12 2.7271(18) . ?
 Cu10 Cu11 2.7940(15) . ?
 Cu10 Cu12 2.7692(18) . ?
 Cu11 Cu12 2.6420(17) . ?
 P1 C1 1.876(15) . ?
 P1 C7 1.869(15) . ?
 P1 C13 1.868(15) . ?
 P2 C18 1.818(14) . ?
 P2 C24 1.839(16) . ?
 P2 C30 1.854(15) . ?
 P3 C36 1.822(15) . ?
 P3 C42 1.906(17) . ?
 P3 C48 1.851(15) . ?
 P4 C54 1.843(17) . ?
 P4 C60 1.855(16) . ?
 P4 C66 1.794(19) . ?
 P5 C72 1.92(2) . ?
 P5 C78 1.651(17) . ?
 P5 C84 1.939(19) . ?
 P6 C90 1.798(15) . ?
 P6 C96 1.752(15) . ?
 P6 C102 1.815(15) . ?
 P7 C108 1.849(15) . ?
 P7 C114 1.815(13) . ?
 P7 C120 1.866(14) . ?
 P8 C126 1.95(2) . ?
 P8 C132 1.775(16) . ?
 P8 C138 1.864(18) . ?
 P9 C144 1.845(15) . ?
 P9 C150 1.823(17) . ?
 P9 C156 1.859(14) . ?
 P10 C162 2.00(2) . ?
 P10 C168 1.96(2) . ?
 P10 C174 1.86(2) . ?
 C1 C2 1.374(15) . ?
 C1 C6 1.357(15) . ?
 C2 C3 1.379(15) . ?
 C3 C4 1.389(15) . ?
 C4 C5 1.386(15) . ?
 C5 C6 1.373(15) . ?
 C7 C8 1.371(15) . ?
 C7 C12 1.364(15) . ?
 C8 C9 1.400(15) . ?
 C9 C10 1.352(15) . ?
 C10 C11 1.381(15) . ?
 C11 C12 1.406(15) . ?
 C13 C14 1.358(14) . ?
 C13 C80 1.373(15) . ?
 C14 C15 1.378(15) . ?
 C15 C16 1.383(15) . ?
 C16 C17 1.397(14) . ?
 C17 C80 1.379(15) . ?
 C18 C19 1.389(15) . ?
 C18 C23 1.379(15) . ?
 C19 C20 1.378(15) . ?
 C20 C21 1.371(15) . ?
 C21 C22 1.360(15) . ?
 C22 C23 1.370(15) . ?
 C24 C25 1.388(16) . ?
 C24 C29 1.388(16) . ?
 C25 C26 1.385(16) . ?
 C26 C27 1.396(16) . ?
 C27 C28 1.375(16) . ?
 C28 C29 1.373(16) . ?
 C30 C31 1.378(15) . ?
 C30 C35 1.376(15) . ?
 C31 C32 1.382(15) . ?
 C32 C33 1.381(15) . ?
 C33 C34 1.378(15) . ?
 C34 C35 1.385(15) . ?
 C36 C37 1.395(15) . ?
 C36 C41 1.350(15) . ?
 C37 C38 1.390(15) . ?
 C38 C39 1.356(15) . ?
 C39 C40 1.376(15) . ?
 C40 C41 1.360(15) . ?
 C42 C43 1.375(16) . ?
 C42 C47 1.369(15) . ?
 C43 C44 1.371(16) . ?
 C44 C45 1.376(15) . ?
 C45 C46 1.382(16) . ?
 C46 C47 1.395(16) . ?
 C48 C49 1.374(15) . ?
 C48 C53 1.379(15) . ?
 C49 C50 1.389(15) . ?
 C50 C51 1.396(15) . ?
 C51 C52 1.391(15) . ?
 C52 C53 1.365(15) . ?
 C54 C55 1.380(16) . ?
 C54 C59 1.372(16) . ?
 C55 C56 1.404(16) . ?
 C56 C57 1.380(16) . ?
 C57 C58 1.396(16) . ?
 C58 C59 1.380(16) . ?
 C60 C61 1.392(15) . ?
 C60 C65 1.370(16) . ?
 C61 C62 1.358(15) . ?
 C62 C63 1.364(16) . ?
 C63 C64 1.378(15) . ?
 C64 C65 1.391(15) . ?
 C66 C67 1.380(16) . ?
 C66 C71 1.385(16) . ?
 C67 C68 1.373(17) . ?
 C68 C69 1.374(16) . ?
 C69 C70 1.358(16) . ?
 C70 C71 1.401(16) . ?
 C72 C73 1.395(17) . ?
 C72 C77 1.367(17) . ?
 C73 C74 1.371(17) . ?
 C74 C75 1.357(17) . ?
 C75 C76 1.384(16) . ?
 C76 C77 1.362(17) . ?
 C78 C79 1.405(13) . ?
 C78 C83 1.429(15) . ?
 C79 C180 1.434(12) . ?
 C81 C82 1.448(13) . ?
 C81 C180 1.455(12) . ?
 C82 C83 1.457(15) . ?
 C84 C85 1.373(16) . ?
 C84 C89 1.372(15) . ?
 C85 C86 1.372(17) . ?
 C86 C87 1.373(16) . ?
 C87 C88 1.379(16) . ?
 C88 C89 1.370(15) . ?
 C90 C91 1.381(11) . ?
 C90 C95 1.379(11) . ?
 C91 C92 1.383(13) . ?
 C92 C93 1.370(13) . ?
 C93 C94 1.376(11) . ?
 C94 C95 1.380(11) . ?
 C96 C97 1.380(12) . ?
 C96 C101 1.373(12) . ?
 C97 C98 1.380(12) . ?
 C98 C99 1.373(12) . ?
 C99 C100 1.380(12) . ?
 C100 C101 1.373(12) . ?
 C102 C103 1.377(15) . ?
 C102 C107 1.370(15) . ?
 C103 C104 1.392(15) . ?
 C104 C105 1.399(15) . ?
 C105 C106 1.392(15) . ?
 C106 C107 1.345(15) . ?
 C108 C109 1.362(15) . ?
 C108 C113 1.379(15) . ?
 C109 C110 1.366(15) . ?
 C110 C111 1.383(15) . ?
 C111 C112 1.373(15) . ?
 C112 C113 1.373(15) . ?
 C114 C115 1.401(14) . ?
 C114 C119 1.385(15) . ?
 C115 C116 1.367(14) . ?
 C116 C117 1.394(15) . ?
 C117 C118 1.378(15) . ?
 C118 C119 1.381(14) . ?
 C120 C121 1.379(15) . ?
 C120 C125 1.380(15) . ?
 C121 C122 1.375(15) . ?
 C122 C123 1.367(15) . ?
 C123 C124 1.383(15) . ?
 C124 C125 1.378(15) . ?
 C126 C127 1.386(13) . ?
 C126 C131 1.384(13) . ?
 C127 C128 1.393(17) . ?
 C128 C129 1.418(16) . ?
 C129 C130 1.375(13) . ?
 C130 C131 1.378(13) . ?
 C132 C133 1.373(16) . ?
 C132 C137 1.421(15) . ?
 C133 C134 1.367(16) . ?
 C134 C135 1.372(16) . ?
 C135 C136 1.417(16) . ?
 C136 C137 1.393(16) . ?
 C138 C139 1.392(15) . ?
 C138 C143 1.378(17) . ?
 C139 C140 1.386(16) . ?
 C140 C141 1.374(13) . ?
 C141 C142 1.358(15) . ?
 C142 C143 1.382(16) . ?
 C144 C145 1.395(16) . ?
 C144 C149 1.378(15) . ?
 C145 C146 1.374(16) . ?
 C146 C147 1.417(15) . ?
 C147 C148 1.363(16) . ?
 C148 C149 1.365(15) . ?
 C150 C151 1.36(2) . ?
 C150 C155 1.40(2) . ?
 C151 C152 1.38(2) . ?
 C152 C153 1.33(2) . ?
 C153 C154 1.49(2) . ?
 C154 C155 1.32(2) . ?
 C156 C157 1.370(14) . ?
 C156 C161 1.398(15) . ?
 C157 C158 1.348(15) . ?
 C158 C159 1.384(15) . ?
 C159 C160 1.383(15) . ?
 C160 C161 1.383(15) . ?
 C162 C163 1.374(16) . ?
 C162 C167 1.374(17) . ?
 C163 C164 1.368(17) . ?
 C164 C165 1.377(17) . ?
 C165 C166 1.379(17) . ?
 C166 C167 1.378(17) . ?
 C168 C169 1.373(17) . ?
 C168 C173 1.387(17) . ?
 C169 C170 1.379(17) . ?
 C170 C171 1.390(17) . ?
 C171 C172 1.397(17) . ?
 C172 C173 1.374(17) . ?
 C174 C175 1.416(17) . ?
 C174 C179 1.381(17) . ?
 C175 C176 1.402(17) . ?
 C176 C177 1.397(17) . ?
 C177 C178 1.375(17) . ?
 C178 C179 1.382(18) . ?
 Sb1 F7 1.843(9) . ?
 Sb1 F8 1.856(10) . ?
 Sb1 F9 1.883(9) . ?
 Sb1 F10 1.828(10) . ?
 Sb1 F11 1.923(9) . ?
 Sb1 F12 1.872(9) . ?
 Sb2 F1 1.848(14) . ?
 Sb2 F2 1.863(12) . ?
 Sb2 F3 1.856(14) . ?
 Sb2 F4 1.872(11) . ?
 Sb2 F5 1.856(11) . ?
 Sb2 F6 1.851(11) . ?

loop_
  _geom_angle_atom_site_label_1
  _geom_angle_atom_site_label_2
  _geom_angle_atom_site_label_3
  _geom_angle
  _geom_angle_site_symmetry_1
  _geom_angle_site_symmetry_3
  _geom_angle_publ_flag
 Au2 Au1 Au3 63.89(3) . . ?
 Au4 Au1 Au2 120.50(4) . . ?
 Au4 Au1 Au3 65.09(2) . . ?
 Au4 Au1 Cu1 64.90(3) . . ?
 Au4 Au1 Cu4 172.15(3) . . ?
 Au5 Au1 Au2 120.01(3) . . ?
 Au5 Au1 Au3 120.32(3) . . ?
 Au5 Au1 Au4 65.79(2) . . ?
 Au5 Au1 Cu1 65.25(2) . . ?
 Au5 Au1 Cu4 120.30(3) . . ?
 Au6 Au1 Au2 64.32(3) . . ?
 Au6 Au1 Au3 119.18(3) . . ?
 Au6 Au1 Au4 121.87(3) . . ?
 Au6 Au1 Au5 65.23(3) . . ?
 Au6 Au1 Cu1 67.49(3) . . ?
 Au6 Au1 Cu2 112.49(3) . . ?
 Au6 Au1 Cu4 65.96(3) . . ?
 Cu1 Au1 Au2 67.00(3) . . ?
 Cu1 Au1 Au3 64.58(3) . . ?
 Cu1 Au1 Cu4 121.43(4) . . ?
 Cu2 Au1 Au2 172.11(3) . . ?
 Cu2 Au1 Au3 122.50(3) . . ?
 Cu2 Au1 Au4 67.38(3) . . ?
 Cu2 Au1 Au5 62.09(3) . . ?
 Cu2 Au1 Cu1 119.19(3) . . ?
 Cu2 Au1 Cu4 110.23(4) . . ?
 Cu3 Au1 Au2 112.29(4) . . ?
 Cu3 Au1 Au3 173.00(3) . . ?
 Cu3 Au1 Au4 121.12(3) . . ?
 Cu3 Au1 Au5 66.56(3) . . ?
 Cu3 Au1 Au6 61.37(3) . . ?
 Cu3 Au1 Cu1 120.15(3) . . ?
 Cu3 Au1 Cu2 60.82(3) . . ?
 Cu3 Au1 Cu4 61.00(3) . . ?
 Cu3 Au1 Cu12 59.03(4) . . ?
 Cu4 Au1 Au2 61.94(3) . . ?
 Cu4 Au1 Au3 112.38(3) . . ?
 Cu5 Au1 Au2 67.18(3) . . ?
 Cu5 Au1 Au3 62.21(3) . . ?
 Cu5 Au1 Au4 111.76(3) . . ?
 Cu5 Au1 Au5 172.79(3) . . ?
 Cu5 Au1 Au6 120.25(4) . . ?
 Cu5 Au1 Cu1 120.49(3) . . ?
 Cu5 Au1 Cu2 110.73(4) . . ?
 Cu5 Au1 Cu3 111.13(4) . . ?
 Cu5 Au1 Cu4 61.54(3) . . ?
 Cu5 Au1 Cu6 60.68(4) . . ?
 Cu5 Au1 Cu12 60.91(4) . . ?
 Cu6 Au1 Au2 120.74(3) . . ?
 Cu6 Au1 Au3 68.17(3) . . ?
 Cu6 Au1 Au4 61.51(3) . . ?
 Cu6 Au1 Au5 113.22(4) . . ?
 Cu6 Au1 Au6 172.49(3) . . ?
 Cu6 Au1 Cu1 119.07(4) . . ?
 Cu6 Au1 Cu2 61.71(3) . . ?
 Cu6 Au1 Cu3 111.14(4) . . ?
 Cu6 Au1 Cu4 110.67(4) . . ?
 Cu6 Au1 Cu12 60.83(4) . . ?
 Cu12 Au1 Au2 114.43(4) . . ?
 Cu12 Au1 Au3 116.36(4) . . ?
 Cu12 Au1 Au4 114.23(4) . . ?
 Cu12 Au1 Au5 113.31(4) . . ?
 Cu12 Au1 Au6 112.51(4) . . ?
 Cu12 Au1 Cu1 178.48(4) . . ?
 Cu12 Au1 Cu2 59.34(4) . . ?
 Cu12 Au1 Cu4 59.55(4) . . ?
 Au1 Au2 Au3 58.26(3) . . ?
 Au1 Au2 Au6 57.49(2) . . ?
 Au1 Au2 Cu1 56.43(3) . . ?
 Au1 Au2 Cu4 59.01(3) . . ?
 Au1 Au2 Cu5 55.41(3) . . ?
 Au3 Au2 Cu1 59.24(3) . . ?
 Au3 Au2 Cu5 56.73(3) . . ?
 Au6 Au2 Au3 108.56(3) . . ?
 Au6 Au2 Cu1 61.44(2) . . ?
 Au6 Au2 Cu5 104.85(3) . . ?
 Cu4 Au2 Au3 105.66(3) . . ?
 Cu4 Au2 Au6 62.50(2) . . ?
 Cu4 Au2 Cu1 109.60(3) . . ?
 Cu4 Au2 Cu5 56.81(3) . . ?
 Cu5 Au2 Cu1 102.64(4) . . ?
 P3 Au2 Au1 179.05(13) . . ?
 P3 Au2 Au3 120.80(12) . . ?
 P3 Au2 Au6 123.40(12) . . ?
 P3 Au2 Cu1 123.46(11) . . ?
 P3 Au2 Cu4 121.54(12) . . ?
 P3 Au2 Cu5 124.07(11) . . ?
 Au1 Au3 Au2 57.85(2) . . ?
 Au1 Au3 Au4 57.08(3) . . ?
 Au1 Au3 Cu1 57.44(3) . . ?
 Au1 Au3 Cu5 57.58(3) . . ?
 Au1 Au3 Cu6 55.14(3) . . ?
 Au2 Au3 Au4 108.39(3) . . ?
 Au2 Au3 Cu1 62.36(3) . . ?
 Au2 Au3 Cu6 104.97(3) . . ?
 Au4 Au3 Cu6 55.05(3) . . ?
 Cu1 Au3 Au4 59.82(3) . . ?
 Cu1 Au3 Cu6 102.99(3) . . ?
 Cu5 Au3 Au2 63.28(3) . . ?
 Cu5 Au3 Au4 102.09(3) . . ?
 Cu5 Au3 Cu1 109.96(4) . . ?
 Cu5 Au3 Cu6 55.02(4) . . ?
 P4 Au3 Au1 177.42(13) . . ?
 P4 Au3 Au2 121.21(13) . . ?
 P4 Au3 Au4 124.95(12) . . ?
 P4 Au3 Cu1 124.67(15) . . ?
 P4 Au3 Cu5 119.86(14) . . ?
 P4 Au3 Cu6 124.14(15) . . ?
 Au1 Au4 Au3 57.83(3) . . ?
 Au1 Au4 Au5 57.07(2) . . ?
 Au1 Au4 Cu1 57.65(3) . . ?
 Au1 Au4 Cu2 56.27(2) . . ?
 Au1 Au4 Cu6 58.77(3) . . ?
 Au3 Au4 Au5 107.01(3) . . ?
 Au3 Au4 Cu2 106.99(3) . . ?
 Au5 Au4 Cu2 56.00(2) . . ?
 Cu1 Au4 Au3 59.80(3) . . ?
 Cu1 Au4 Au5 59.93(3) . . ?
 Cu1 Au4 Cu2 104.47(4) . . ?
 Cu6 Au4 Au3 64.45(3) . . ?
 Cu6 Au4 Au5 104.26(3) . . ?
 Cu6 Au4 Cu1 110.32(4) . . ?
 Cu6 Au4 Cu2 57.14(3) . . ?
 P5 Au4 Au1 176.16(17) . . ?
 P5 Au4 Au3 120.54(14) . . ?
 P5 Au4 Au5 126.19(16) . . ?
 P5 Au4 Cu1 125.17(15) . . ?
 P5 Au4 Cu2 123.03(13) . . ?
 P5 Au4 Cu6 117.47(17) . . ?
 Au1 Au5 Au4 57.13(3) . . ?
 Au1 Au5 Au6 57.24(2) . . ?
 Au1 Au5 Cu1 57.51(3) . . ?
 Au1 Au5 Cu2 58.94(3) . . ?
 Au1 Au5 Cu3 56.47(3) . . ?
 Au4 Au5 Cu3 105.61(3) . . ?
 Au6 Au5 Au4 107.65(3) . . ?
 Au6 Au5 Cu1 62.02(3) . . ?
 Au6 Au5 Cu3 55.81(3) . . ?
 Cu1 Au5 Au4 59.51(3) . . ?
 Cu1 Au5 Cu3 105.53(4) . . ?
 Cu2 Au5 Au4 63.13(2) . . ?
 Cu2 Au5 Au6 103.90(3) . . ?
 Cu2 Au5 Cu1 109.79(3) . . ?
 Cu2 Au5 Cu3 56.60(3) . . ?
 P1 Au5 Au1 178.74(10) . . ?
 P1 Au5 Au4 123.59(11) . . ?
 P1 Au5 Au6 122.68(11) . . ?
 P1 Au5 Cu1 123.68(10) . . ?
 P1 Au5 Cu2 120.24(10) . . ?
 P1 Au5 Cu3 122.34(10) . . ?
 Au1 Au6 Au2 58.19(2) . . ?
 Au1 Au6 Au5 57.53(2) . . ?
 Au1 Au6 Cu1 56.53(3) . . ?
 Au1 Au6 Cu3 59.19(3) . . ?
 Au1 Au6 Cu4 57.35(3) . . ?
 Au2 Au6 Au5 108.32(2) . . ?
 Au2 Au6 Cu1 61.18(2) . . ?
 Au2 Au6 Cu4 57.33(2) . . ?
 Au5 Au6 Cu1 59.15(3) . . ?
 Au5 Au6 Cu4 106.78(3) . . ?
 Cu3 Au6 Au2 105.77(3) . . ?
 Cu3 Au6 Au5 63.00(3) . . ?
 Cu3 Au6 Cu1 108.87(4) . . ?
 Cu3 Au6 Cu4 57.48(3) . . ?
 Cu4 Au6 Cu1 105.45(3) . . ?
 P2 Au6 Au1 178.58(11) . . ?
 P2 Au6 Au2 120.93(11) . . ?
 P2 Au6 Au5 122.56(11) . . ?
 P2 Au6 Cu1 122.16(10) . . ?
 P2 Au6 Cu3 122.20(10) . . ?
 P2 Au6 Cu4 123.38(11) . . ?
 Au8 Au7 Cu9 104.41(3) . . ?
 Au11 Au7 Au8 110.51(3) . . ?
 Au11 Au7 Cu9 55.86(3) . . ?
 Au12 Au7 Au8 57.650(19) . . ?
 Au12 Au7 Au11 58.49(3) . . ?
 Au12 Au7 Cu9 56.06(3) . . ?
 Au12 Au7 Cu10 58.54(3) . . ?
 Au12 Au7 Cu13 58.54(3) . . ?
 Cu10 Au7 Au8 61.24(3) . . ?
 Cu10 Au7 Au11 104.12(3) . . ?
 Cu10 Au7 Cu9 55.92(3) . . ?
 Cu10 Au7 Cu13 109.40(4) . . ?
 Cu13 Au7 Au8 60.23(2) . . ?
 Cu13 Au7 Au11 65.35(3) . . ?
 Cu13 Au7 Cu9 107.25(4) . . ?
 P8 Au7 Au8 122.80(14) . . ?
 P8 Au7 Au11 121.38(17) . . ?
 P8 Au7 Au12 179.29(13) . . ?
 P8 Au7 Cu9 123.24(12) . . ?
 P8 Au7 Cu10 121.05(18) . . ?
 P8 Au7 Cu13 122.12(14) . . ?
 Au9 Au8 Au7 105.58(2) . . ?
 Au9 Au8 Cu10 106.75(3) . . ?
 Au9 Au8 Cu13 60.20(3) . . ?
 Au12 Au8 Au7 56.09(2) . . ?
 Au12 Au8 Au9 57.62(2) . . ?
 Au12 Au8 Cu10 56.36(3) . . ?
 Au12 Au8 Cu11 58.59(3) . . ?
 Au12 Au8 Cu13 57.23(3) . . ?
 Cu10 Au8 Au7 56.70(3) . . ?
 Cu11 Au8 Au7 104.41(3) . . ?
 Cu11 Au8 Au9 63.30(3) . . ?
 Cu11 Au8 Cu10 57.84(3) . . ?
 Cu11 Au8 Cu13 109.60(4) . . ?
 Cu13 Au8 Au7 58.05(2) . . ?
 Cu13 Au8 Cu10 103.99(3) . . ?
 P9 Au8 Au7 130.51(11) . . ?
 P9 Au8 Au9 118.48(11) . . ?
 P9 Au8 Au12 172.76(12) . . ?
 P9 Au8 Cu10 122.95(12) . . ?
 P9 Au8 Cu11 114.46(13) . . ?
 P9 Au8 Cu13 127.47(12) . . ?
 Au8 Au9 Cu11 56.54(3) . . ?
 Au8 Au9 Cu13 60.19(3) . . ?
 Au10 Au9 Au8 107.54(3) . . ?
 Au10 Au9 Cu11 106.60(3) . . ?
 Au10 Au9 Cu13 59.56(3) . . ?
 Au12 Au9 Au8 58.07(2) . . ?
 Au12 Au9 Au10 57.44(3) . . ?
 Au12 Au9 Cu7 58.69(3) . . ?
 Au12 Au9 Cu11 56.30(3) . . ?
 Au12 Au9 Cu13 57.37(3) . . ?
 Cu7 Au9 Au8 104.64(3) . . ?
 Cu7 Au9 Au10 64.83(3) . . ?
 Cu7 Au9 Cu11 56.40(4) . . ?
 Cu7 Au9 Cu13 110.27(3) . . ?
 Cu13 Au9 Cu11 104.34(4) . . ?
 P10 Au9 Au8 123.00(18) . . ?
 P10 Au9 Au10 121.87(17) . . ?
 P10 Au9 Au12 178.87(19) . . ?
 P10 Au9 Cu7 120.29(18) . . ?
 P10 Au9 Cu11 123.77(16) . . ?
 P10 Au9 Cu13 123.28(17) . . ?
 Au9 Au10 Au11 111.59(3) . . ?
 Au9 Au10 Cu7 56.18(2) . . ?
 Au9 Au10 Cu13 60.95(2) . . ?
 Au11 Au10 Cu7 104.43(3) . . ?
 Au12 Au10 Au9 58.34(2) . . ?
 Au12 Au10 Au11 58.67(3) . . ?
 Au12 Au10 Cu7 55.83(3) . . ?
 Au12 Au10 Cu8 58.32(3) . . ?
 Au12 Au10 Cu13 58.14(3) . . ?
 Cu8 Au10 Au9 103.90(3) . . ?
 Cu8 Au10 Au11 60.76(3) . . ?
 Cu8 Au10 Cu7 55.43(3) . . ?
 Cu8 Au10 Cu13 110.92(4) . . ?
 Cu13 Au10 Au11 65.29(3) . . ?
 Cu13 Au10 Cu7 104.64(3) . . ?
 P6 Au10 Au9 122.78(12) . . ?
 P6 Au10 Au11 120.35(12) . . ?
 P6 Au10 Au12 178.88(12) . . ?
 P6 Au10 Cu7 124.57(12) . . ?
 P6 Au10 Cu8 120.87(12) . . ?
 P6 Au10 Cu13 122.20(12) . . ?
 Au7 Au11 Cu13 56.55(2) . . ?
 Au10 Au11 Au7 104.17(3) . . ?
 Au10 Au11 Cu13 57.28(2) . . ?
 Au12 Au11 Au7 56.76(2) . . ?
 Au12 Au11 Au10 57.19(2) . . ?
 Au12 Au11 Cu8 57.02(2) . . ?
 Au12 Au11 Cu9 58.59(3) . . ?
 Au12 Au11 Cu13 54.84(3) . . ?
 Cu8 Au11 Au7 107.45(3) . . ?
 Cu8 Au11 Au10 58.40(3) . . ?
 Cu8 Au11 Cu13 102.96(3) . . ?
 Cu9 Au11 Au7 64.23(3) . . ?
 Cu9 Au11 Au10 106.25(3) . . ?
 Cu9 Au11 Cu8 58.55(4) . . ?
 Cu9 Au11 Cu13 106.87(3) . . ?
 P7 Au11 Au7 119.35(10) . . ?
 P7 Au11 Au10 127.23(11) . . ?
 P7 Au11 Au12 175.53(10) . . ?
 P7 Au11 Cu8 125.00(10) . . ?
 P7 Au11 Cu9 118.34(11) . . ?
 P7 Au11 Cu13 125.83(10) . . ?
 Au7 Au12 Au8 66.26(3) . . ?
 Au7 Au12 Au9 119.55(3) . . ?
 Au7 Au12 Au10 116.19(4) . . ?
 Au7 Au12 Au11 64.75(3) . . ?
 Au7 Au12 Cu7 175.24(3) . . ?
 Au7 Au12 Cu9 68.30(3) . . ?
 Au7 Au12 Cu11 115.09(3) . . ?
 Au7 Au12 Cu12 116.79(4) . . ?
 Au7 Au12 Cu13 63.84(3) . . ?
 Au8 Au12 Au11 123.53(3) . . ?
 Au9 Au12 Au8 64.31(3) . . ?
 Au9 Au12 Au11 121.64(3) . . ?
 Au10 Au12 Au8 118.42(3) . . ?
 Au10 Au12 Au9 64.21(2) . . ?
 Au10 Au12 Au11 64.15(2) . . ?
 Au10 Au12 Cu7 68.56(4) . . ?
 Au10 Au12 Cu9 114.29(3) . . ?
 Au10 Au12 Cu11 121.27(3) . . ?
 Au10 Au12 Cu12 116.82(4) . . ?
 Au10 Au12 Cu13 64.36(3) . . ?
 Cu7 Au12 Au8 111.99(3) . . ?
 Cu7 Au12 Au9 61.93(3) . . ?
 Cu7 Au12 Au11 118.84(3) . . ?
 Cu7 Au12 Cu11 60.83(3) . . ?
 Cu7 Au12 Cu13 119.86(3) . . ?
 Cu8 Au12 Au7 120.58(3) . . ?
 Cu8 Au12 Au8 172.25(3) . . ?
 Cu8 Au12 Au9 112.00(4) . . ?
 Cu8 Au12 Au10 63.07(3) . . ?
 Cu8 Au12 Au11 64.20(3) . . ?
 Cu8 Au12 Cu7 60.88(3) . . ?
 Cu8 Au12 Cu9 61.90(3) . . ?
 Cu8 Au12 Cu11 110.67(4) . . ?
 Cu8 Au12 Cu12 61.72(4) . . ?
 Cu8 Au12 Cu13 120.63(3) . . ?
 Cu9 Au12 Au8 121.04(4) . . ?
 Cu9 Au12 Au9 172.09(3) . . ?
 Cu9 Au12 Au11 61.46(3) . . ?
 Cu9 Au12 Cu7 110.17(4) . . ?
 Cu9 Au12 Cu11 109.66(4) . . ?
 Cu9 Au12 Cu13 121.98(3) . . ?
 Cu10 Au12 Au7 62.90(4) . . ?
 Cu10 Au12 Au8 65.69(3) . . ?
 Cu10 Au12 Au9 120.30(3) . . ?
 Cu10 Au12 Au10 175.42(3) . . ?
 Cu10 Au12 Au11 112.19(3) . . ?
 Cu10 Au12 Cu7 112.36(4) . . ?
 Cu10 Au12 Cu8 113.16(4) . . ?
 Cu10 Au12 Cu9 61.13(3) . . ?
 Cu10 Au12 Cu11 61.97(3) . . ?
 Cu10 Au12 Cu12 61.46(4) . . ?
 Cu10 Au12 Cu13 117.58(4) . . ?
 Cu11 Au12 Au8 61.77(3) . . ?
 Cu11 Au12 Au9 66.88(3) . . ?
 Cu11 Au12 Au11 170.89(3) . . ?
 Cu11 Au12 Cu13 119.01(3) . . ?
 Cu12 Au12 Au8 112.66(4) . . ?
 Cu12 Au12 Au9 112.89(4) . . ?
 Cu12 Au12 Au11 113.28(4) . . ?
 Cu12 Au12 Cu7 59.35(4) . . ?
 Cu12 Au12 Cu9 60.25(4) . . ?
 Cu12 Au12 Cu11 58.14(4) . . ?
 Cu12 Au12 Cu13 177.15(4) . . ?
 Cu13 Au12 Au8 64.83(3) . . ?
 Cu13 Au12 Au9 65.02(3) . . ?
 Cu13 Au12 Au11 69.56(3) . . ?
 Cu10 I2 Cu4 65.26(5) . . ?
 Cu5 I3 Cu11 65.00(5) . . ?
 Cu6 I4 Cu7 64.05(5) . . ?
 Cu8 I5 Cu2 63.95(4) . . ?
 Cu3 I6 Cu9 63.86(4) . . ?
 Au1 Cu1 Au2 56.56(3) . . ?
 Au1 Cu1 Au3 57.98(2) . . ?
 Au1 Cu1 Au4 57.44(3) . . ?
 Au1 Cu1 Au5 57.24(2) . . ?
 Au1 Cu1 Au6 55.99(3) . . ?
 Au2 Cu1 Au6 57.38(3) . . ?
 Au3 Cu1 Au2 58.40(3) . . ?
 Au3 Cu1 Au4 60.38(3) . . ?
 Au3 Cu1 Au5 107.95(3) . . ?
 Au3 Cu1 Au6 104.63(3) . . ?
 Au4 Cu1 Au2 105.76(4) . . ?
 Au4 Cu1 Au5 60.56(3) . . ?
 Au4 Cu1 Au6 106.00(4) . . ?
 Au5 Cu1 Au2 105.01(3) . . ?
 Au5 Cu1 Au6 58.83(3) . . ?
 I1 Cu1 Au1 172.69(6) . . ?
 I1 Cu1 Au2 127.72(5) . . ?
 I1 Cu1 Au3 117.86(5) . . ?
 I1 Cu1 Au4 115.51(6) . . ?
 I1 Cu1 Au5 122.40(5) . . ?
 I1 Cu1 Au6 130.91(6) . . ?
 Au1 Cu2 Au4 56.35(3) . . ?
 Au1 Cu2 Au5 58.97(3) . . ?
 Au1 Cu2 Cu3 59.32(3) . . ?
 Au1 Cu2 Cu6 58.71(3) . . ?
 Au1 Cu2 Cu8 120.58(4) . . ?
 Au5 Cu2 Au4 60.87(3) . . ?
 I5 Cu2 Au1 169.76(5) . . ?
 I5 Cu2 Au4 130.74(4) . . ?
 I5 Cu2 Au5 115.97(4) . . ?
 I5 Cu2 Cu3 110.74(5) . . ?
 I5 Cu2 Cu6 130.42(5) . . ?
 I5 Cu2 Cu8 57.01(4) . . ?
 I5 Cu2 Cu12 118.24(5) . . ?
 Cu3 Cu2 Au4 110.06(4) . . ?
 Cu3 Cu2 Au5 64.85(3) . . ?
 Cu3 Cu2 Cu6 107.51(4) . . ?
 Cu3 Cu2 Cu8 82.93(4) . . ?
 Cu6 Cu2 Au4 56.92(3) . . ?
 Cu6 Cu2 Au5 108.19(3) . . ?
 Cu8 Cu2 Au4 154.65(4) . . ?
 Cu8 Cu2 Au5 142.62(4) . . ?
 Cu8 Cu2 Cu6 98.91(4) . . ?
 Cu12 Cu2 Au1 60.14(4) . . ?
 Cu12 Cu2 Au4 105.99(4) . . ?
 Cu12 Cu2 Au5 111.32(5) . . ?
 Cu12 Cu2 Cu3 58.80(4) . . ?
 Cu12 Cu2 Cu6 60.07(4) . . ?
 Cu12 Cu2 Cu8 61.24(4) . . ?
 Au1 Cu3 Au5 56.97(3) . . ?
 Au1 Cu3 Au6 59.44(3) . . ?
 Au1 Cu3 Cu2 59.86(3) . . ?
 Au1 Cu3 Cu4 59.98(3) . . ?
 Au1 Cu3 Cu9 120.57(4) . . ?
 Au6 Cu3 Au5 61.19(4) . . ?
 I6 Cu3 Au1 167.72(5) . . ?
 I6 Cu3 Au5 129.89(5) . . ?
 I6 Cu3 Au6 112.91(5) . . ?
 I6 Cu3 Cu2 131.76(5) . . ?
 I6 Cu3 Cu4 108.61(5) . . ?
 I6 Cu3 Cu9 58.69(4) . . ?
 I6 Cu3 Cu12 119.27(6) . . ?
 Cu2 Cu3 Au5 58.54(3) . . ?
 Cu2 Cu3 Au6 110.08(4) . . ?
 Cu2 Cu3 Cu4 108.64(5) . . ?
 Cu4 Cu3 Au5 110.99(4) . . ?
 Cu4 Cu3 Au6 64.89(3) . . ?
 Cu9 Cu3 Au5 154.10(5) . . ?
 Cu9 Cu3 Au6 143.15(5) . . ?
 Cu9 Cu3 Cu2 96.92(4) . . ?
 Cu9 Cu3 Cu4 83.28(4) . . ?
 Cu12 Cu3 Au1 60.57(4) . . ?
 Cu12 Cu3 Au5 106.82(5) . . ?
 Cu12 Cu3 Au6 112.16(5) . . ?
 Cu12 Cu3 Cu2 59.51(4) . . ?
 Cu12 Cu3 Cu4 59.69(4) . . ?
 Cu12 Cu3 Cu9 60.73(4) . . ?
 Au1 Cu4 Au2 59.05(3) . . ?
 Au1 Cu4 Au6 56.69(2) . . ?
 Au1 Cu4 Cu3 59.02(3) . . ?
 Au1 Cu4 Cu5 58.13(3) . . ?
 Au1 Cu4 Cu10 119.44(4) . . ?
 Au2 Cu4 Au6 60.17(3) . . ?
 I2 Cu4 Au1 173.14(5) . . ?
 I2 Cu4 Au2 120.55(5) . . ?
 I2 Cu4 Au6 129.77(4) . . ?
 I2 Cu4 Cu3 125.18(5) . . ?
 I2 Cu4 Cu5 115.12(4) . . ?
 I2 Cu4 Cu10 56.48(4) . . ?
 I2 Cu4 Cu12 116.62(6) . . ?
 Cu3 Cu4 Au2 108.29(4) . . ?
 Cu3 Cu4 Au6 57.63(3) . . ?
 Cu3 Cu4 Cu5 106.75(5) . . ?
 Cu3 Cu4 Cu10 95.37(4) . . ?
 Cu5 Cu4 Au2 64.84(3) . . ?
 Cu5 Cu4 Au6 109.09(4) . . ?
 Cu5 Cu4 Cu10 85.37(4) . . ?
 Cu10 Cu4 Au2 145.95(4) . . ?
 Cu10 Cu4 Au6 151.69(4) . . ?
 Cu12 Cu4 Au1 59.81(4) . . ?
 Cu12 Cu4 Au2 112.13(5) . . ?
 Cu12 Cu4 Au6 105.34(4) . . ?
 Cu12 Cu4 Cu3 58.46(4) . . ?
 Cu12 Cu4 Cu5 59.84(4) . . ?
 Cu12 Cu4 Cu10 60.18(4) . . ?
 Au1 Cu5 Au2 57.41(3) . . ?
 Au1 Cu5 Au3 60.21(3) . . ?
 Au1 Cu5 Cu4 60.33(3) . . ?
 Au1 Cu5 Cu6 60.12(3) . . ?
 Au1 Cu5 Cu11 117.13(4) . . ?
 Au1 Cu5 Cu12 60.25(4) . . ?
 Au3 Cu5 Au2 59.99(3) . . ?
 I3 Cu5 Au1 171.17(6) . . ?
 I3 Cu5 Au2 130.64(5) . . ?
 I3 Cu5 Au3 118.73(6) . . ?
 I3 Cu5 Cu4 125.53(6) . . ?
 I3 Cu5 Cu6 111.10(6) . . ?
 I3 Cu5 Cu11 58.05(5) . . ?
 I3 Cu5 Cu12 115.66(6) . . ?
 Cu4 Cu5 Au2 58.36(3) . . ?
 Cu4 Cu5 Au3 109.79(4) . . ?
 Cu6 Cu5 Au2 111.65(4) . . ?
 Cu6 Cu5 Au3 67.20(4) . . ?
 Cu6 Cu5 Cu4 109.25(4) . . ?
 Cu6 Cu5 Cu11 81.70(4) . . ?
 Cu6 Cu5 Cu12 60.42(4) . . ?
 Cu11 Cu5 Au2 151.86(5) . . ?
 Cu11 Cu5 Au3 145.34(5) . . ?
 Cu11 Cu5 Cu4 94.24(4) . . ?
 Cu12 Cu5 Au2 106.23(5) . . ?
 Cu12 Cu5 Au3 114.03(5) . . ?
 Cu12 Cu5 Cu4 58.95(4) . . ?
 Cu12 Cu5 Cu11 57.62(4) . . ?
 Au1 Cu6 Au3 56.69(3) . . ?
 Au1 Cu6 Au4 59.73(3) . . ?
 Au1 Cu6 Cu2 59.58(3) . . ?
 Au1 Cu6 Cu5 59.20(3) . . ?
 Au1 Cu6 Cu7 117.34(4) . . ?
 Au1 Cu6 Cu12 59.84(4) . . ?
 Au4 Cu6 Au3 60.49(3) . . ?
 Au4 Cu6 Cu2 65.94(3) . . ?
 I4 Cu6 Au1 168.94(5) . . ?
 I4 Cu6 Au3 131.84(5) . . ?
 I4 Cu6 Au4 116.06(5) . . ?
 I4 Cu6 Cu2 109.45(5) . . ?
 I4 Cu6 Cu5 129.90(5) . . ?
 I4 Cu6 Cu7 58.43(4) . . ?
 I4 Cu6 Cu12 117.02(6) . . ?
 Cu2 Cu6 Au3 110.55(4) . . ?
 Cu5 Cu6 Au3 57.78(3) . . ?
 Cu5 Cu6 Au4 109.08(4) . . ?
 Cu5 Cu6 Cu2 107.83(4) . . ?
 Cu5 Cu6 Cu7 98.00(4) . . ?
 Cu5 Cu6 Cu12 60.09(5) . . ?
 Cu7 Cu6 Au3 155.37(4) . . ?
 Cu7 Cu6 Au4 140.85(5) . . ?
 Cu7 Cu6 Cu2 79.34(4) . . ?
 Cu12 Cu6 Au3 106.35(5) . . ?
 Cu12 Cu6 Au4 111.86(5) . . ?
 Cu12 Cu6 Cu2 58.34(4) . . ?
 Cu12 Cu6 Cu7 58.59(4) . . ?
 Au9 Cu7 Au10 58.99(3) . . ?
 Au12 Cu7 Au9 59.38(3) . . ?
 Au12 Cu7 Au10 55.61(3) . . ?
 Au12 Cu7 Cu6 119.82(5) . . ?
 Au12 Cu7 Cu8 59.28(3) . . ?
 Au12 Cu7 Cu11 59.64(4) . . ?
 I4 Cu7 Au9 115.61(5) . . ?
 I4 Cu7 Au10 131.07(5) . . ?
 I4 Cu7 Au12 169.88(5) . . ?
 I4 Cu7 Cu6 57.52(5) . . ?
 I4 Cu7 Cu8 129.83(5) . . ?
 I4 Cu7 Cu11 110.56(5) . . ?
 I4 Cu7 Cu12 118.07(6) . . ?
 Cu6 Cu7 Au9 141.07(4) . . ?
 Cu6 Cu7 Au10 157.61(4) . . ?
 Cu6 Cu7 Cu11 80.92(4) . . ?
 Cu8 Cu7 Au9 108.62(4) . . ?
 Cu8 Cu7 Au10 58.10(3) . . ?
 Cu8 Cu7 Cu6 100.00(4) . . ?
 Cu8 Cu7 Cu11 108.41(4) . . ?
 Cu11 Cu7 Au9 65.49(3) . . ?
 Cu11 Cu7 Au10 108.99(4) . . ?
 Cu12 Cu7 Au9 111.47(5) . . ?
 Cu12 Cu7 Au10 106.85(5) . . ?
 Cu12 Cu7 Au12 60.24(4) . . ?
 Cu12 Cu7 Cu6 60.55(5) . . ?
 Cu12 Cu7 Cu8 61.46(4) . . ?
 Cu12 Cu7 Cu11 58.03(4) . . ?
 Au10 Cu8 Au11 60.84(3) . . ?
 Au12 Cu8 Au10 58.61(3) . . ?
 Au12 Cu8 Au11 58.78(3) . . ?
 Au12 Cu8 Cu2 116.79(4) . . ?
 Au12 Cu8 Cu7 59.84(3) . . ?
 Au12 Cu8 Cu9 59.29(3) . . ?
 Au12 Cu8 Cu12 59.33(4) . . ?
 I5 Cu8 Au10 119.29(5) . . ?
 I5 Cu8 Au11 128.75(4) . . ?
 I5 Cu8 Au12 171.28(5) . . ?
 I5 Cu8 Cu2 59.04(4) . . ?
 I5 Cu8 Cu7 111.44(4) . . ?
 I5 Cu8 Cu9 127.08(5) . . ?
 I5 Cu8 Cu12 117.28(5) . . ?
 Cu2 Cu8 Au10 143.16(4) . . ?
 Cu2 Cu8 Au11 152.96(4) . . ?
 Cu2 Cu8 Cu9 95.18(4) . . ?
 Cu2 Cu8 Cu12 58.26(4) . . ?
 Cu7 Cu8 Au10 66.47(3) . . ?
 Cu7 Cu8 Au11 113.09(3) . . ?
 Cu7 Cu8 Cu2 79.92(3) . . ?
 Cu7 Cu8 Cu9 107.29(4) . . ?
 Cu7 Cu8 Cu12 58.25(4) . . ?
 Cu9 Cu8 Au10 108.48(4) . . ?
 Cu9 Cu8 Au11 58.85(3) . . ?
 Cu12 Cu8 Au10 110.91(4) . . ?
 Cu12 Cu8 Au11 107.07(5) . . ?
 Cu12 Cu8 Cu9 58.64(4) . . ?
 Au11 Cu9 Au7 59.91(3) . . ?
 Au12 Cu9 Au7 55.64(3) . . ?
 Au12 Cu9 Au11 59.96(3) . . ?
 Au12 Cu9 Cu8 58.81(3) . . ?
 Au12 Cu9 Cu10 59.19(3) . . ?
 Au12 Cu9 Cu12 59.82(4) . . ?
 I6 Cu9 Au7 130.94(5) . . ?
 I6 Cu9 Au11 119.71(5) . . ?
 I6 Cu9 Au12 173.02(5) . . ?
 I6 Cu9 Cu3 57.45(4) . . ?
 I6 Cu9 Cu8 114.44(5) . . ?
 I6 Cu9 Cu10 124.98(5) . . ?
 I6 Cu9 Cu12 116.20(6) . . ?
 Cu3 Cu9 Au7 155.44(5) . . ?
 Cu3 Cu9 Au11 141.33(5) . . ?
 Cu3 Cu9 Au12 117.87(4) . . ?
 Cu3 Cu9 Cu8 83.08(4) . . ?
 Cu3 Cu9 Cu10 97.78(4) . . ?
 Cu3 Cu9 Cu12 58.89(4) . . ?
 Cu8 Cu9 Au7 107.22(4) . . ?
 Cu8 Cu9 Au11 62.60(3) . . ?
 Cu10 Cu9 Au7 57.96(3) . . ?
 Cu10 Cu9 Au11 109.36(4) . . ?
 Cu10 Cu9 Cu8 108.97(4) . . ?
 Cu12 Cu9 Au7 106.10(4) . . ?
 Cu12 Cu9 Au11 111.63(5) . . ?
 Cu12 Cu9 Cu8 60.51(4) . . ?
 Cu12 Cu9 Cu10 60.65(4) . . ?
 Au7 Cu10 Au8 62.06(3) . . ?
 Au12 Cu10 Au7 58.55(3) . . ?
 Au12 Cu10 Au8 57.95(3) . . ?
 Au12 Cu10 Cu4 117.01(4) . . ?
 Au12 Cu10 Cu9 59.68(3) . . ?
 Au12 Cu10 Cu11 59.34(3) . . ?
 Au12 Cu10 Cu12 59.46(5) . . ?
 I2 Cu10 Au7 118.88(5) . . ?
 I2 Cu10 Au8 131.40(4) . . ?
 I2 Cu10 Au12 169.40(5) . . ?
 I2 Cu10 Cu4 58.27(4) . . ?
 I2 Cu10 Cu9 109.72(5) . . ?
 I2 Cu10 Cu11 128.04(6) . . ?
 I2 Cu10 Cu12 116.38(6) . . ?
 Cu4 Cu10 Au7 145.02(4) . . ?
 Cu4 Cu10 Au8 149.56(5) . . ?
 Cu9 Cu10 Au7 66.11(3) . . ?
 Cu9 Cu10 Au8 112.78(4) . . ?
 Cu9 Cu10 Cu4 81.81(4) . . ?
 Cu9 Cu10 Cu11 106.49(5) . . ?
 Cu9 Cu10 Cu12 59.13(4) . . ?
 Cu11 Cu10 Au7 109.27(4) . . ?
 Cu11 Cu10 Au8 58.41(3) . . ?
 Cu11 Cu10 Cu4 92.41(4) . . ?
 Cu12 Cu10 Au7 111.28(5) . . ?
 Cu12 Cu10 Au8 105.14(5) . . ?
 Cu12 Cu10 Cu4 58.15(4) . . ?
 Cu12 Cu10 Cu11 56.71(4) . . ?
 Au8 Cu11 Au9 60.17(4) . . ?
 Au12 Cu11 Au8 59.64(3) . . ?
 Au12 Cu11 Au9 56.82(3) . . ?
 Au12 Cu11 Cu5 121.13(4) . . ?
 Au12 Cu11 Cu7 59.53(3) . . ?
 Au12 Cu11 Cu10 58.69(3) . . ?
 I3 Cu11 Au8 115.82(6) . . ?
 I3 Cu11 Au9 129.58(5) . . ?
 I3 Cu11 Au12 170.63(6) . . ?
 I3 Cu11 Cu5 56.95(5) . . ?
 I3 Cu11 Cu7 128.85(6) . . ?
 I3 Cu11 Cu10 112.15(6) . . ?
 I3 Cu11 Cu12 117.94(6) . . ?
 Cu5 Cu11 Au8 144.65(5) . . ?
 Cu5 Cu11 Au9 153.91(5) . . ?
 Cu5 Cu11 Cu7 97.35(4) . . ?
 Cu5 Cu11 Cu10 86.20(4) . . ?
 Cu7 Cu11 Au8 109.18(4) . . ?
 Cu7 Cu11 Au9 58.11(3) . . ?
 Cu7 Cu11 Cu10 108.59(5) . . ?
 Cu10 Cu11 Au8 63.75(3) . . ?
 Cu10 Cu11 Au9 108.82(4) . . ?
 Cu12 Cu11 Au8 113.10(5) . . ?
 Cu12 Cu11 Au9 106.88(5) . . ?
 Cu12 Cu11 Au12 60.78(4) . . ?
 Cu12 Cu11 Cu5 61.01(4) . . ?
 Cu12 Cu11 Cu7 59.76(4) . . ?
 Cu12 Cu11 Cu10 61.17(4) . . ?
 Au1 Cu12 Cu5 58.84(4) . . ?
 Au1 Cu12 Cu6 59.33(4) . . ?
 Au1 Cu12 Cu8 120.23(5) . . ?
 Au1 Cu12 Cu9 120.06(6) . . ?
 Au1 Cu12 Cu10 121.73(6) . . ?
 Au12 Cu12 Au1 179.14(6) . . ?
 Au12 Cu12 Cu5 121.78(6) . . ?
 Au12 Cu12 Cu6 120.30(6) . . ?
 Au12 Cu12 Cu8 58.95(4) . . ?
 Au12 Cu12 Cu9 59.93(4) . . ?
 Au12 Cu12 Cu10 59.08(4) . . ?
 Cu2 Cu12 Au1 60.53(4) . . ?
 Cu2 Cu12 Au12 118.62(6) . . ?
 Cu2 Cu12 Cu4 112.16(6) . . ?
 Cu2 Cu12 Cu5 109.99(6) . . ?
 Cu2 Cu12 Cu6 61.60(4) . . ?
 Cu2 Cu12 Cu8 60.50(4) . . ?
 Cu2 Cu12 Cu9 98.11(5) . . ?
 Cu2 Cu12 Cu10 157.12(7) . . ?
 Cu3 Cu12 Au1 60.40(4) . . ?
 Cu3 Cu12 Au12 119.44(6) . . ?
 Cu3 Cu12 Cu2 61.70(4) . . ?
 Cu3 Cu12 Cu4 61.85(4) . . ?
 Cu3 Cu12 Cu5 110.53(6) . . ?
 Cu3 Cu12 Cu6 111.03(6) . . ?
 Cu3 Cu12 Cu7 138.92(6) . . ?
 Cu3 Cu12 Cu8 84.00(5) . . ?
 Cu3 Cu12 Cu9 60.38(4) . . ?
 Cu3 Cu12 Cu10 98.48(6) . . ?
 Cu4 Cu12 Au1 60.64(4) . . ?
 Cu4 Cu12 Au12 120.12(6) . . ?
 Cu4 Cu12 Cu5 61.21(4) . . ?
 Cu4 Cu12 Cu6 110.35(6) . . ?
 Cu4 Cu12 Cu8 140.62(6) . . ?
 Cu4 Cu12 Cu9 84.19(5) . . ?
 Cu4 Cu12 Cu10 61.67(5) . . ?
 Cu5 Cu12 Cu6 59.49(5) . . ?
 Cu5 Cu12 Cu8 157.22(7) . . ?
 Cu5 Cu12 Cu10 86.87(5) . . ?
 Cu6 Cu12 Cu8 99.42(6) . . ?
 Cu6 Cu12 Cu10 140.92(6) . . ?
 Cu7 Cu12 Au1 119.07(6) . . ?
 Cu7 Cu12 Au12 60.41(4) . . ?
 Cu7 Cu12 Cu2 82.08(5) . . ?
 Cu7 Cu12 Cu4 158.31(6) . . ?
 Cu7 Cu12 Cu5 99.14(6) . . ?
 Cu7 Cu12 Cu6 60.86(5) . . ?
 Cu7 Cu12 Cu8 60.28(4) . . ?
 Cu7 Cu12 Cu9 110.78(6) . . ?
 Cu7 Cu12 Cu10 111.24(6) . . ?
 Cu9 Cu12 Cu5 141.40(7) . . ?
 Cu9 Cu12 Cu6 158.03(6) . . ?
 Cu9 Cu12 Cu8 60.84(5) . . ?
 Cu9 Cu12 Cu10 60.22(4) . . ?
 Cu10 Cu12 Cu8 108.89(6) . . ?
 Cu11 Cu12 Au1 119.42(6) . . ?
 Cu11 Cu12 Au12 61.08(4) . . ?
 Cu11 Cu12 Cu2 139.30(7) . . ?
 Cu11 Cu12 Cu3 158.16(7) . . ?
 Cu11 Cu12 Cu4 98.14(5) . . ?
 Cu11 Cu12 Cu5 61.37(5) . . ?
 Cu11 Cu12 Cu6 83.13(5) . . ?
 Cu11 Cu12 Cu7 62.21(5) . . ?
 Cu11 Cu12 Cu8 110.81(6) . . ?
 Cu11 Cu12 Cu9 111.86(6) . . ?
 Cu11 Cu12 Cu10 62.12(4) . . ?
 Au7 Cu13 Au8 61.72(3) . . ?
 Au7 Cu13 Au9 107.98(4) . . ?
 Au7 Cu13 Au10 105.58(4) . . ?
 Au7 Cu13 Au11 58.10(3) . . ?
 Au8 Cu13 Au9 59.61(3) . . ?
 Au8 Cu13 Au11 106.13(3) . . ?
 Au9 Cu13 Au11 104.40(3) . . ?
 Au10 Cu13 Au8 107.03(4) . . ?
 Au10 Cu13 Au9 59.49(2) . . ?
 Au10 Cu13 Au11 57.43(2) . . ?
 Au12 Cu13 Au7 57.62(3) . . ?
 Au12 Cu13 Au8 57.93(3) . . ?
 Au12 Cu13 Au9 57.62(2) . . ?
 Au12 Cu13 Au10 57.50(3) . . ?
 Au12 Cu13 Au11 55.60(2) . . ?
 I7 Cu13 Au7 121.09(5) . . ?
 I7 Cu13 Au8 121.46(5) . . ?
 I7 Cu13 Au9 123.30(4) . . ?
 I7 Cu13 Au10 123.67(5) . . ?
 I7 Cu13 Au11 124.23(5) . . ?
 I7 Cu13 Au12 178.68(5) . . ?
 C1 P1 Au5 113.1(4) . . ?
 C7 P1 Au5 116.0(4) . . ?
 C7 P1 C1 104.1(5) . . ?
 C13 P1 Au5 112.1(4) . . ?
 C13 P1 C1 108.0(5) . . ?
 C13 P1 C7 102.7(4) . . ?
 C18 P2 Au6 106.1(3) . . ?
 C18 P2 C24 109.1(6) . . ?
 C18 P2 C30 105.2(5) . . ?
 C24 P2 Au6 116.4(5) . . ?
 C24 P2 C30 100.9(4) . . ?
 C30 P2 Au6 118.4(4) . . ?
 C36 P3 Au2 114.3(4) . . ?
 C36 P3 C42 101.0(5) . . ?
 C36 P3 C48 108.4(5) . . ?
 C42 P3 Au2 117.9(4) . . ?
 C48 P3 Au2 115.5(4) . . ?
 C48 P3 C42 97.7(5) . . ?
 C54 P4 Au3 117.5(4) . . ?
 C54 P4 C60 103.8(6) . . ?
 C60 P4 Au3 117.8(5) . . ?
 C66 P4 Au3 113.0(5) . . ?
 C66 P4 C54 97.1(6) . . ?
 C66 P4 C60 105.0(6) . . ?
 C72 P5 Au4 117.8(3) . . ?
 C72 P5 C84 100.4(6) . . ?
 C78 P5 Au4 115.2(7) . . ?
 C78 P5 C72 105.0(6) . . ?
 C78 P5 C84 102.9(5) . . ?
 C84 P5 Au4 113.6(4) . . ?
 C90 P6 Au10 110.6(5) . . ?
 C90 P6 C102 102.1(6) . . ?
 C96 P6 Au10 116.7(5) . . ?
 C96 P6 C90 111.8(5) . . ?
 C96 P6 C102 101.2(5) . . ?
 C102 P6 Au10 113.3(3) . . ?
 C108 P7 Au11 112.3(4) . . ?
 C108 P7 C120 106.7(5) . . ?
 C114 P7 Au11 114.6(4) . . ?
 C114 P7 C108 109.2(5) . . ?
 C114 P7 C120 101.4(4) . . ?
 C120 P7 Au11 111.9(3) . . ?
 C126 P8 Au7 115.4(4) . . ?
 C132 P8 Au7 114.2(5) . . ?
 C132 P8 C126 108.3(5) . . ?
 C132 P8 C138 97.6(6) . . ?
 C138 P8 Au7 112.8(5) . . ?
 C138 P8 C126 107.0(6) . . ?
 C144 P9 Au8 113.6(5) . . ?
 C144 P9 C156 105.1(5) . . ?
 C150 P9 Au8 114.3(5) . . ?
 C150 P9 C144 106.6(5) . . ?
 C150 P9 C156 96.2(6) . . ?
 C156 P9 Au8 119.1(3) . . ?
 C162 P10 Au9 110.2(6) . . ?
 C168 P10 Au9 110.8(5) . . ?
 C168 P10 C162 108.5(6) . . ?
 C174 P10 Au9 121.0(4) . . ?
 C174 P10 C162 109.8(6) . . ?
 C174 P10 C168 95.2(6) . . ?
 C2 C1 P1 122.9(10) . . ?
 C6 C1 P1 114.5(10) . . ?
 C6 C1 C2 122.5(14) . . ?
 C1 C2 C3 113.8(13) . . ?
 C2 C3 C4 121.2(14) . . ?
 C5 C4 C3 126.0(14) . . ?
 C6 C5 C4 109.3(13) . . ?
 C1 C6 C5 126.8(15) . . ?
 C8 C7 P1 118.8(10) . . ?
 C12 C7 P1 118.4(9) . . ?
 C12 C7 C8 122.8(14) . . ?
 C7 C8 C9 116.5(14) . . ?
 C10 C9 C8 120.7(13) . . ?
 C9 C10 C11 123.3(13) . . ?
 C10 C11 C12 115.6(13) . . ?
 C7 C12 C11 120.6(13) . . ?
 C14 C13 P1 121.1(10) . . ?
 C14 C13 C80 119.4(13) . . ?
 C80 C13 P1 119.5(9) . . ?
 C13 C14 C15 122.1(13) . . ?
 C14 C15 C16 118.1(12) . . ?
 C15 C16 C17 120.9(13) . . ?
 C80 C17 C16 118.4(13) . . ?
 C19 C18 P2 127.2(10) . . ?
 C23 C18 P2 113.9(10) . . ?
 C23 C18 C19 118.9(13) . . ?
 C20 C19 C18 118.9(14) . . ?
 C21 C20 C19 118.6(14) . . ?
 C22 C21 C20 124.9(13) . . ?
 C21 C22 C23 114.8(14) . . ?
 C22 C23 C18 123.6(14) . . ?
 C25 C24 P2 121.9(11) . . ?
 C25 C24 C29 120.2(15) . . ?
 C29 C24 P2 117.9(11) . . ?
 C26 C25 C24 116.7(15) . . ?
 C25 C26 C27 123.5(16) . . ?
 C28 C27 C26 117.7(15) . . ?
 C29 C28 C27 119.9(16) . . ?
 C28 C29 C24 121.4(16) . . ?
 C31 C30 P2 122.4(10) . . ?
 C35 C30 P2 115.4(10) . . ?
 C35 C30 C31 122.2(13) . . ?
 C30 C31 C32 115.3(13) . . ?
 C33 C32 C31 126.9(13) . . ?
 C34 C33 C32 113.1(13) . . ?
 C33 C34 C35 124.3(14) . . ?
 C30 C35 C34 117.8(13) . . ?
 C37 C36 P3 125.2(10) . . ?
 C41 C36 P3 114.8(10) . . ?
 C41 C36 C37 119.6(13) . . ?
 C38 C37 C36 119.7(13) . . ?
 C39 C38 C37 118.6(13) . . ?
 C38 C39 C40 120.2(13) . . ?
 C41 C40 C39 120.1(14) . . ?
 C36 C41 C40 118.4(14) . . ?
 C43 C42 P3 111.9(10) . . ?
 C47 C42 P3 125.0(11) . . ?
 C47 C42 C43 123.1(15) . . ?
 C44 C43 C42 117.2(14) . . ?
 C43 C44 C45 117.3(15) . . ?
 C44 C45 C46 128.4(16) . . ?
 C45 C46 C47 111.2(14) . . ?
 C42 C47 C46 122.4(15) . . ?
 C49 C48 P3 117.0(11) . . ?
 C49 C48 C53 118.8(14) . . ?
 C53 C48 P3 124.1(11) . . ?
 C48 C49 C50 123.8(14) . . ?
 C49 C50 C51 116.1(14) . . ?
 C52 C51 C50 119.9(14) . . ?
 C53 C52 C51 121.9(14) . . ?
 C52 C53 C48 118.8(14) . . ?
 C55 C54 P4 124.0(12) . . ?
 C59 C54 P4 115.7(12) . . ?
 C59 C54 C55 120.2(16) . . ?
 C54 C55 C56 121.4(16) . . ?
 C57 C56 C55 119.3(16) . . ?
 C56 C57 C58 116.1(16) . . ?
 C59 C58 C57 125.3(17) . . ?
 C54 C59 C58 116.8(16) . . ?
 C61 C60 P4 124.0(12) . . ?
 C65 C60 P4 116.4(11) . . ?
 C65 C60 C61 119.6(14) . . ?
 C62 C61 C60 121.7(15) . . ?
 C61 C62 C63 119.6(14) . . ?
 C62 C63 C64 118.8(14) . . ?
 C63 C64 C65 122.5(15) . . ?
 C60 C65 C64 117.5(14) . . ?
 C67 C66 P4 127.1(13) . . ?
 C67 C66 C71 113.9(17) . . ?
 C71 C66 P4 119.0(12) . . ?
 C68 C67 C66 125.2(17) . . ?
 C67 C68 C69 115.7(17) . . ?
 C70 C69 C68 124.6(17) . . ?
 C69 C70 C71 115.2(15) . . ?
 C66 C71 C70 124.8(16) . . ?
 C73 C72 P5 115.2(15) . . ?
 C77 C72 P5 118.6(12) . . ?
 C77 C72 C73 126.2(19) . . ?
 C74 C73 C72 108.3(18) . . ?
 C75 C74 C73 123.8(18) . . ?
 C74 C75 C76 129(2) . . ?
 C77 C76 C75 106.6(18) . . ?
 C76 C77 C72 126.0(18) . . ?
 C79 C78 P5 122.6(11) . . ?
 C79 C78 C83 113.5(14) . . ?
 C83 C78 P5 123.7(13) . . ?
 C78 C79 C180 123.6(14) . . ?
 C13 C80 C17 121.0(12) . . ?
 C82 C81 C180 106.8(13) . . ?
 C81 C82 C83 127.6(13) . . ?
 C78 C83 C82 120.7(14) . . ?
 C85 C84 P5 118.3(12) . . ?
 C89 C84 P5 118.4(11) . . ?
 C89 C84 C85 123.3(17) . . ?
 C86 C85 C84 118.0(16) . . ?
 C85 C86 C87 117.1(16) . . ?
 C86 C87 C88 126.1(18) . . ?
 C89 C88 C87 114.7(15) . . ?
 C88 C89 C84 120.2(13) . . ?
 C91 C90 P6 124.5(13) . . ?
 C95 C90 P6 116.2(10) . . ?
 C95 C90 C91 119.3(15) . . ?
 C90 C91 C92 119.1(16) . . ?
 C93 C92 C91 122.9(18) . . ?
 C92 C93 C94 116.7(17) . . ?
 C93 C94 C95 122.1(18) . . ?
 C90 C95 C94 119.8(17) . . ?
 C97 C96 P6 123.8(11) . . ?
 C101 C96 P6 118.8(10) . . ?
 C101 C96 C97 117.4(13) . . ?
 C96 C97 C98 120.3(14) . . ?
 C99 C98 C97 119.1(13) . . ?
 C98 C99 C100 122.4(13) . . ?
 C101 C100 C99 115.5(13) . . ?
 C96 C101 C100 124.6(13) . . ?
 C103 C102 P6 121.0(11) . . ?
 C107 C102 P6 117.9(11) . . ?
 C107 C102 C103 121.0(14) . . ?
 C102 C103 C104 119.7(14) . . ?
 C103 C104 C105 117.6(14) . . ?
 C106 C105 C104 121.8(14) . . ?
 C107 C106 C105 118.6(14) . . ?
 C106 C107 C102 121.3(14) . . ?
 C109 C108 P7 120.6(11) . . ?
 C109 C108 C113 117.2(13) . . ?
 C113 C108 P7 122.2(10) . . ?
 C108 C109 C110 125.8(14) . . ?
 C109 C110 C111 114.9(14) . . ?
 C112 C111 C110 121.9(14) . . ?
 C111 C112 C113 120.2(14) . . ?
 C112 C113 C108 119.9(14) . . ?
 C115 C114 P7 119.3(9) . . ?
 C119 C114 P7 123.1(9) . . ?
 C119 C114 C115 117.5(11) . . ?
 C116 C115 C114 120.2(13) . . ?
 C115 C116 C117 122.8(13) . . ?
 C118 C117 C116 116.2(12) . . ?
 C117 C118 C119 122.2(13) . . ?
 C118 C119 C114 120.8(12) . . ?
 C121 C120 P7 122.5(10) . . ?
 C121 C120 C125 121.7(13) . . ?
 C125 C120 P7 115.8(10) . . ?
 C122 C121 C120 115.4(13) . . ?
 C123 C122 C121 126.3(14) . . ?
 C122 C123 C124 115.0(13) . . ?
 C125 C124 C123 121.6(13) . . ?
 C124 C125 C120 119.0(13) . . ?
 C127 C126 P8 114.3(12) . . ?
 C131 C126 P8 118.4(13) . . ?
 C131 C126 C127 127.3(19) . . ?
 C126 C127 C128 113.2(17) . . ?
 C127 C128 C129 120.7(17) . . ?
 C130 C129 C128 123.3(18) . . ?
 C129 C130 C131 116.9(16) . . ?
 C130 C131 C126 118.6(17) . . ?
 C133 C132 P8 130.5(11) . . ?
 C133 C132 C137 114.5(14) . . ?
 C137 C132 P8 114.9(11) . . ?
 C134 C133 C132 126.3(15) . . ?
 C133 C134 C135 115.8(15) . . ?
 C134 C135 C136 121.8(14) . . ?
 C137 C136 C135 116.7(14) . . ?
 C136 C137 C132 122.6(14) . . ?
 C139 C138 P8 123.4(14) . . ?
 C143 C138 P8 115.0(11) . . ?
 C143 C138 C139 121.5(16) . . ?
 C140 C139 C138 121.2(16) . . ?
 C141 C140 C139 115.0(15) . . ?
 C142 C141 C140 124.5(15) . . ?
 C141 C142 C143 120.2(16) . . ?
 C138 C143 C142 117.0(14) . . ?
 C145 C144 P9 118.1(9) . . ?
 C149 C144 P9 120.3(12) . . ?
 C149 C144 C145 121.6(14) . . ?
 C146 C145 C144 115.4(14) . . ?
 C145 C146 C147 120.6(15) . . ?
 C148 C147 C146 124.2(15) . . ?
 C147 C148 C149 113.6(14) . . ?
 C148 C149 C144 124.6(16) . . ?
 C151 C150 P9 116.4(13) . . ?
 C151 C150 C155 119.7(15) . . ?
 C155 C150 P9 123.9(13) . . ?
 C150 C151 C152 119.6(15) . . ?
 C153 C152 C151 120.5(16) . . ?
 C152 C153 C154 121.4(16) . . ?
 C155 C154 C153 114.9(15) . . ?
 C154 C155 C150 123.7(16) . . ?
 C157 C156 P9 125.7(10) . . ?
 C157 C156 C161 121.8(13) . . ?
 C161 C156 P9 112.5(9) . . ?
 C158 C157 C156 122.1(13) . . ?
 C157 C158 C159 118.3(13) . . ?
 C160 C159 C158 119.4(13) . . ?
 C161 C160 C159 123.2(13) . . ?
 C160 C161 C156 114.8(12) . . ?
 C163 C162 P10 124.8(14) . . ?
 C167 C162 P10 115.0(13) . . ?
 C167 C162 C163 120.0(16) . . ?
 C164 C163 C162 123.8(18) . . ?
 C163 C164 C165 114.3(18) . . ?
 C164 C165 C166 123.6(19) . . ?
 C167 C166 C165 119.5(17) . . ?
 C162 C167 C166 117.3(16) . . ?
 C169 C168 P10 121.0(14) . . ?
 C169 C168 C173 118(2) . . ?
 C173 C168 P10 120.8(14) . . ?
 C168 C169 C170 123(2) . . ?
 C169 C170 C171 111.7(19) . . ?
 C170 C171 C172 131(2) . . ?
 C173 C172 C171 110.0(19) . . ?
 C172 C173 C168 125(2) . . ?
 C175 C174 P10 113.0(13) . . ?
 C179 C174 P10 112.9(15) . . ?
 C179 C174 C175 134(2) . . ?
 C176 C175 C174 110.8(16) . . ?
 C177 C176 C175 111.5(17) . . ?
 C178 C177 C176 139(2) . . ?
 C177 C178 C179 108.1(19) . . ?
 C178 C179 C174 116(2) . . ?
 C79 C180 C81 126.8(15) . . ?
 F7 Sb1 F8 90.9(5) . . ?
 F7 Sb1 F9 81.4(4) . . ?
 F7 Sb1 F11 92.5(4) . . ?
 F7 Sb1 F12 178.3(4) . . ?
 F8 Sb1 F9 91.4(4) . . ?
 F8 Sb1 F11 89.6(4) . . ?
 F8 Sb1 F12 89.4(5) . . ?
 F9 Sb1 F11 173.9(4) . . ?
 F10 Sb1 F7 89.8(5) . . ?
 F10 Sb1 F8 174.8(4) . . ?
 F10 Sb1 F9 83.6(4) . . ?
 F10 Sb1 F11 95.5(4) . . ?
 F10 Sb1 F12 89.9(5) . . ?
 F12 Sb1 F9 96.9(4) . . ?
 F12 Sb1 F11 89.2(4) . . ?
 F1 Sb2 F2 95.0(6) . . ?
 F1 Sb2 F3 178.9(4) . . ?
 F1 Sb2 F4 84.6(6) . . ?
 F1 Sb2 F5 82.2(7) . . ?
 F1 Sb2 F6 94.5(7) . . ?
 F2 Sb2 F4 179.3(5) . . ?
 F3 Sb2 F2 83.9(6) . . ?
 F3 Sb2 F4 96.4(6) . . ?
 F5 Sb2 F2 89.6(5) . . ?
 F5 Sb2 F3 97.7(7) . . ?
 F5 Sb2 F4 89.7(5) . . ?
 F6 Sb2 F2 89.3(5) . . ?
 F6 Sb2 F3 85.6(7) . . ?
 F6 Sb2 F4 91.3(5) . . ?
 F6 Sb2 F5 176.4(9) . . ?

_shelx_res_file
;
TITL 1_a.res in P2(1)/n
    1_sq.res
    created by SHELXL-2018/3 at 11:24:23 on 15-Nov-2019
REM Old TITL 1_a.res in P2(1)/n
REM SHELXT solution in P2(1)/n: R1 0.241, Rweak 0.011, Alpha 0.039
REM <I/s> 2.419 for 735 systematic absences, Orientation as input
REM Formula found by SHELXT: Cu2 Au12 C110 Cu7 F6 I15 P10 Sb O10
CELL 0.71073 25.91 29.552 26.24 90 100.039 90
ZERR 4 0.0052 0.0059 0.0052 0 0.03 0
LATT 1
SYMM 0.5-X,0.5+Y,0.5-Z
SFAC C H Au Cu F I P Sb
UNIT 720 600 48 52 48 28 40 8
DFIX 1.38 C7 C12 C8 C7 C8 C9 C10 C9 C10 C11 C11 C12
DFIX 1.38 C13 C14 C80 C13 C17 C80 C15 C16 C15 C14 C17 C16
DFIX 1.38 C1 C6 C1 C2 C6 C5 C2 C3 C4 C5 C4 C3
DFIX 1.38 C31 C30 C31 C32 C32 C33 C33 C34 C35 C34 C35 C30
DFIX 1.38 C18 C19 C18 C23 C23 C22 C21 C22 C21 C20 C19 C20
DFIX 1.38 C25 C24 C29 C24 C28 C29 C28 C27 C26 C27 C26 C25
DFIX 1.38 C115 C114 C116 C115 C116 C117 C117 C118 C118 C119 C114 C119
DFIX 1.38 C120 C125 C124 C125 C123 C124 C123 C122 C121 C122 C120 C121
DFIX 1.38 C113 C108 C112 C113 C112 C111 C111 C110 C110 C109 C108 C109
DFIX 1.38 C107 C102 C106 C107 C106 C105 C104 C105 C104 C103 C102 C103
DFIX 1.38 C97 C96 C97 C98 C99 C98 C100 C99 C100 C101 C101 C96
DFIX 1.38 C42 C43 C44 C43 C44 C45 C45 C46 C47 C46 C47 C42
DFIX 1.38 C66 C71 C67 C66 C67 C68 C69 C68 C70 C69 C70 C71
DFIX 1.38 C55 C54 C56 C55 C57 C56 C58 C57 C59 C58 C59 C54
DFIX 1.38 C65 C60 C61 C60 C62 C61 C62 C63 C63 C64 C65 C64
DFIX 1.38 C161 C156 C161 C160 C159 C160 C158 C159 C158 C157 C157 C156
DFIX 1.38 C144 C149 C144 C145 C146 C145 C147 C146 C148 C147 C149 C148
DFIX 1.38 C137 C136 C135 C136 C135 C134 C134 C133 C132 C133 C137 C132
DFIX 1.38 C141 C140
DFIX 1.38 C84 C89 C89 C88 C87 C88 C86 C87 C86 C85 C84 C85
DFIX 1.38 C90 C95 C90 C91 C93 C94 C94 C95
DFIX 1.38 C90 C91 C90 C95 C94 C95 C93 C94 C92 C93 C92 C91
DFIX 1.38 C126 C127 C126 C131 C130 C131 C130 C129
DFIX 1.38 C126 C127 C128 C127 C128 C129 C130 C129 C130 C131 C126 C131
DFIX 1.38 C36 C37 C37 C38 C38 C39 C39 C40 C41 C40 C41 C36
DFIX 1.38 C72 C77 C77 C76 C75 C76 C74 C75 C74 C73 C73 C72
DFIX 1.38 C168 C169 C170 C169 C171 C170 C172 C171 C172 C173 C168 C173
DFIX 1.38 C167 C162 C163 C162 C163 C164 C165 C164 C166 C165 C166 C167
DFIX 1.38 C138 C139 C138 C143 C142 C143 C142 C141 C141 C140 C139 C140
DFIX 1.38 C48 C49 C48 C53 C49 C50 C51 C52 C51 C50 C52 C53
DFIX 1.38 C78 C79 C180 C79 C180 C81 C81 C82
DFIX 1.38 C174 C175 C179 C174 C175 C176 C177 C176 C177 C178 C178 C179
DFIX 1.38 C97 C96 C101 C96 C100 C101 C100 C99 C99 C98 C97 C98
DFIX 1.38 C78 C79 C180 C79 C180 C81 C81 C82 C83 C82 C83 C78
DFIX 1.38 C94 C95 C90 C95 C90 C91 C92 C91 C92 C93 C93 C94
DFIX 1.85 Sb1 F8 Sb1 F10 Sb1 F9 Sb1 F12 Sb1 F11 Sb1 F7 Sb2 F3 Sb2 F6 Sb2 F1 =
 SB2 F5 SB2 F4 SB2 F2
DANG 2.378 C71 C69
DANG 2.378 C128 C130
DANG 2.378 C136 C134
DANG 2.378 C137 C133
DANG 2.378 C143 C139
DANG 2.378 C138 C142 C143 C141
DANG 2.378 C139 C141 C142 C140
DANG 2.378 C101 C99 C100 C98
DANG 2.378 C96 C98 C97 C101
DANG 2.378 C65 C61 C60 C62
DANG 2.378 C60 C64 C65 C63
DANG 2.378 C64 C62 C63 C61
DANG 2.378 C41 C37 C36 C38
DANG 2.378 C37 C39 C38 C40
DANG 2.378 C79 C83 C78 C82
DANG 2.378 C151 C155 C150 C154
DANG 2.378 C154 C152 C153 C151
DANG 2.378 C151 C155 C152 C150
DANG 2.378 C157 C161 C156 C160
DANG 2.378 C156 C158 C157 C159
DANG 2.378 C167 C163 C162 C164
DANG 2.378 C164 C166 C165 C167
DANG 2.378 C166 C162 C167 C163
DANG 2.378 C95 C93 C94 C92
DANG 2.378 C95 C91 C90 C94
DANG 2.378 C90 C92 C91 C93
DANG 2.378 C103 C107 C102 C106
DANG 2.378 C105 C103 C104 C106
DANG 2.378 C119 C117 C114 C118
DANG 2.378 C115 C119 C114 C116
DANG 2.378 C174 C176 C175 C177
DANG 2.78 C78 C82 C83 C81
DANG 2.78 C83 C81 C82 C180
DANG 2.78 C81 C79 C180 C78
FLAT Sb2 F1 F3 F5 F6
FLAT F1 F3 F5 F6
FLAT Sb2 F2 F4 F5 F6
FLAT Sb2 F1 F2 F3 F4
FLAT P1 C7 C8 C9 C10 C11 C12
FLAT P1 C13 C14 C15 C16 C17 C80
FLAT P1 C1 C2 C3 C4 C5 C6
FLAT P2 C30 C31 C32 C33 C34 C35
FLAT P2 C18 C19 C20 C21 C22 C23
FLAT P2 C24 C25 C26 C27 C28 C29
FLAT P7 C114 C115 C116 C117 C118 C119
FLAT P7 C120 C121 C122 C123 C124 C125
FLAT P7 C108 C109 C110 C111 C112 C113
FLAT P6 C102 C103 C104 C105 C106 C107
FLAT P6 C96 C97 C98 C99 C100 C101
FLAT P3 C42 C43 C44 C45 C46 C47
FLAT P4 C66 C67 C68 C69 C70 C71
FLAT P4 C54 C55 C56 C57 C58 C59
FLAT P4 C60 C61 C62 C63 C64 C65
FLAT P9 C156 C157 C158 C159 C160 C161
FLAT P9 C144 C145 C146 C147 C148 C149
FLAT P8 C132 C133 C134 C135 C136 C137
FLAT P5 C84 C85 C86 C87 C88 C89
FLAT P6 C90 C91 C93 C94 C95
FLAT P8 C126 C127 C129 C130 C131
FLAT P8 C126 C127 C128 C129 C130 C131
FLAT P3 C36 C37 C38 C39 C40 C41
FLAT P5 C72 C73 C74 C75 C76 C77
FLAT P10 C168 C169 C170 C171 C172 C173
FLAT P10 C162 C163 C164 C165 C166 C167
FLAT P8 C138 C139 C140 C141 C142 C143
FLAT P3 C48 C49 C50 C51 C52 C53
FLAT P5 C78 C79 C81 C82 C180
FLAT P10 C174 C175 C176 C177 C178 C179
FLAT P5 C78 C79 C81 C82 C83 C180
FLAT P6 C90 C91 C92 C93 C94 C95
FLAT P9 C150 C151 C152 C153 C154 C155
FLAT C90 C91 C92 C95
FLAT C90 C91 C94 C95
FLAT C79 C180 C81 C82 C83 C78 P5
FLAT C148 C149 C144 C145 C146 C147 P9
DELU C24 > C29
DELU C66 > C71
DELU C156 > C161
EADP C142 C143
EADP C141 C138
EADP C138 P8
EADP C143 C138
EADP C140 C139
EADP C97 C96
EADP C92 C95
EADP C93 C92
EADP C94 C95
EADP C91 C92
EADP C174 P10
EADP C179 C174
EADP C175 C174
EADP C178 C179
EADP C176 C175
EADP C167 C162
EADP C162 P10
EADP C163 C162
EADP C164 C163
EADP C145 C144
EADP C169 C168
EADP C170 C169
EADP C171 C170
EADP C172 C171
EADP C99 C96
EADP F3 Sb2
EADP F2 Sb2
EADP F4 Sb2
EADP F6 Sb2
EADP F5 Sb2
EADP C128 C127
EADP C127 C126
EADP C126 P8
EADP C132 C137
EADP C133 C132
EADP C134 C133
EADP C136 C137
EADP C112 C108
EADP C106 C102
EADP C105 C102
EADP C119 C114
EADP C117 C114
EADP C177 C174
EADP C100 C96
EADP C120 P7
EADP C122 C120
EADP C88 C84
EADP C87 C88
EADP C86 C87
EADP C73 C72
EADP C74 C72
EADP C83 C78
EADP C79 C78
EADP C81 C79
EADP C82 C78
EADP C60 P4
EADP C61 C60
EADP C65 C60
EADP C64 C65
EADP C63 C64
EADP C62 C63
EADP C69 C66
EADP C37 C36
EADP C54 P4
EADP C59 C54
EADP C58 C59
EADP C57 C58
EADP C55 C54
EADP C56 C54
EADP C51 P3
EADP C23 C18
EADP C21 C18
EADP C19 C18
EADP C18 P2
EADP C20 P2
EADP C147 P9
EADP C129 P8
EADP C45 P3
EADP C6 P1
EADP C4 C1
EADP C3 C1
EADP C36 P3
EADP C41 P3
EADP C158 P9
EADP C173 P10
EADP C180 P5
EADP C78 C83 C82 C81 C79 C180 P5
EADP C72 C73 C74 C75 C76 C77 P5
EADP C34 C33 C32 C30 C35 C31 P2
EADP C42 C43 C44 C45 C46 C47 P3
EADP C48 C49 C50 C51 C52 C53 P3
EADP C1 C6 C5 C4 C3 C2 P1
EADP C169 C170 C171 C172 C173 C168 P10
EADP C109 C108 C113 C112 C111 C110 P7
EADP C162 C167 C166 C165 C164 C163 P10
EADP C115 C116 C118 C117 C119 C114 P7
EADP C107 C102 C103 C104 C105 C106 P6
EADP C12 C11 C10 C9 C8 C7 P1
EADP C14 C13 C80 C17 C16 C15 P1
EADP C120 C125 C124 C123 C122 C121 P7
EADP C85 C84
EADP C41 C36 C37 C38 C39 C40 P3
EADP C137 C132 C133 C134 C135 C136 P8
EADP C138 C139 C140 C141 C142 C143 P8
EADP C68 P4
EADP C157 C159 C160 C156 C161 C158
EADP C25 C26 C27 C28 C29 C24
EADP C155 C154 C153 C152 C151 C150
EADP F1 F4 F6 F3 F2 F5 Sb2
EADP C131 C130 C129 C128 C127 C126 P8
EADP C71 C66 C67 C68 C69 C70 P4
EADP F7 F9 F10 F12 F8 F11 Sb1
EADP C99 C100 C101 C96 C97 C98 P6
EADP C23 C22 C21 C20 C19 C18 P2
EADP C148 C147 C146 C145 C149 C144 P9

L.S. 5 0 143
PLAN  20
FREE P10 C175
FREE C1 C3
FREE C6 C4
FREE C61 C63
FREE C70 C68
FREE C70 C66
FREE C90 C94
FREE C91 C94
FREE C92 C94
FREE C99 C97
FREE C130 C126
FREE C143 C141
FREE C163 C167
FREE C165 C167
FREE C174 C176
BIND F3 Sb2
ABIN
fmap 2 53
acta
SHEL 999 0.8
REM <olex2.extras>
REM <HklSrc "%.\\1_sq.hkl">
REM </olex2.extras>

WGHT    0.145000
FVAR       0.06473
AU1   3    0.729332    0.204804    0.452099    11.00000    0.05947    0.08275 =
         0.08890    0.00779   -0.00525    0.00372
AU2   3    0.632185    0.241513    0.418249    11.00000    0.06193    0.08398 =
         0.09470    0.00805   -0.00560    0.00496
AU3   3    0.710146    0.287260    0.493991    11.00000    0.06688    0.08647 =
         0.09509    0.00597   -0.00325    0.00710
AU4   3    0.779401    0.218246    0.551493    11.00000    0.06816    0.09027 =
         0.08955    0.00593   -0.00374    0.00884
AU5   3    0.739105    0.128636    0.511916    11.00000    0.06564    0.07900 =
         0.08612    0.00638   -0.00559    0.00472
AU6   3    0.649448    0.144441    0.428513    11.00000    0.06222    0.08184 =
         0.09428    0.00883   -0.00476    0.00333
AU7   3    0.821883    0.169685    0.216497    11.00000    0.07570    0.08523 =
         0.08868    0.00701   -0.01684   -0.00800
AU8   3    0.832225    0.269266    0.233966    11.00000    0.06615    0.08626 =
         0.08859    0.01096   -0.01137   -0.00548
AU9   3    0.921932    0.280839    0.317425    11.00000    0.06749    0.08361 =
         0.09518    0.00478   -0.01202   -0.00417
AU10  3    0.962570    0.191594    0.347493    11.00000    0.06198    0.08449 =
         0.09023    0.00165   -0.00929    0.00041
AU11  3    0.897229    0.120808    0.292994    11.00000    0.07096    0.08151 =
         0.08725    0.00207   -0.01016   -0.00460
AU12  3    0.859372    0.205598    0.310505    11.00000    0.06237    0.08097 =
         0.08337    0.00779   -0.01117   -0.00219
I1    6    0.615436    0.205030    0.603511    11.00000    0.12353    0.10921 =
         0.13587    0.01377    0.03562    0.01584
I2    6    0.655080    0.204144    0.248181    11.00000    0.08413    0.10415 =
         0.11384    0.02578   -0.02199   -0.01667
I3    6    0.750611    0.349826    0.345203    11.00000    0.08364    0.09016 =
         0.20552    0.03447    0.00066    0.00538
I4    6    0.908006    0.293788    0.488632    11.00000    0.08821    0.09634 =
         0.11404   -0.00751   -0.02484    0.00804
I5    6    0.908824    0.111751    0.482739    11.00000    0.09115    0.09354 =
         0.09862   -0.00432   -0.02237    0.01338
I6    6    0.743667    0.062554    0.336550    11.00000    0.11356    0.09245 =
         0.10533    0.00575   -0.01856   -0.01224
I7    6    0.984005    0.213920    0.169275    11.00000    0.11151    0.11979 =
         0.10259   -0.00045    0.00543   -0.01987
CU1   4    0.666049    0.202370    0.525457    11.00000    0.01978    0.03873 =
         0.05280    0.00800   -0.00872    0.00475
CU2   4    0.825065    0.163754    0.472292    11.00000    0.01635    0.03915 =
         0.04570    0.00282   -0.01354    0.00506
CU3   4    0.745749    0.128631    0.399387    11.00000    0.02925    0.04897 =
         0.05587    0.00486   -0.01106    0.00094
CU4   4    0.688757    0.199589    0.348570    11.00000    0.01954    0.04294 =
         0.04425    0.00839   -0.01656    0.00020
CU5   4    0.732760    0.278669    0.393578    11.00000    0.02721    0.04616 =
         0.05647    0.01067   -0.01234    0.00296
CU6   4    0.815868    0.257677    0.468340    11.00000    0.02960    0.04848 =
         0.05514    0.00422   -0.01328    0.00032
CU7   4    0.888904    0.244216    0.405176    11.00000    0.02818    0.04234 =
         0.04595    0.00059   -0.01629    0.00394
CU8   4    0.883224    0.151755    0.394655    11.00000    0.02973    0.04124 =
         0.04551    0.00474   -0.01469    0.00404
CU9   4    0.797377    0.132520    0.317838    11.00000    0.02894    0.04602 =
         0.04925    0.00544   -0.01696   -0.00462
CU10  4    0.755111    0.212610    0.275777    11.00000    0.02167    0.05112 =
         0.05327    0.01373   -0.02179   -0.00348
CU11  4    0.809869    0.282119    0.334017    11.00000    0.02798    0.04236 =
         0.05942    0.01024   -0.01509    0.00036
CU12  4    0.793836    0.205517    0.380669    11.00000    0.05135    0.06874 =
         0.07958    0.00742   -0.00932    0.00181
CU13  4    0.924177    0.210160    0.238988    11.00000    0.02281    0.03566 =
         0.03393    0.00266   -0.01710   -0.00702
P1    7    0.748250    0.064149    0.560736    11.00000    0.07114    0.08948 =
         0.09002    0.00515   -0.00619    0.00409
P2    7    0.581092    0.094725    0.410029    11.00000    0.06449    0.08329 =
         0.10131   -0.00180   -0.00190   -0.00637
P3    7    0.551866    0.273254    0.390695    11.00000    0.06670    0.08904 =
         0.11216    0.00735    0.00088    0.00893
P4    7    0.694167    0.357333    0.525425    11.00000    0.08750    0.09910 =
         0.10769   -0.00473   -0.01347    0.01735
P5    7    0.824674    0.233289    0.633146    11.00000    0.10654    0.12540 =
         0.08873    0.00118   -0.00766    0.03491
P6    7    1.049172    0.178290    0.378832    11.00000    0.06856    0.09048 =
         0.11204   -0.00409   -0.00825   -0.00559
P7    7    0.922680    0.048753    0.273917    11.00000    0.07101    0.08253 =
         0.09374    0.00648   -0.01049   -0.00213
P8    7    0.789863    0.139288    0.138366    11.00000    0.11497    0.11050 =
         0.09475    0.00190   -0.01165   -0.04698
P9    7    0.808344    0.328730    0.178226    11.00000    0.08044    0.09117 =
         0.09175    0.01554   -0.01731   -0.01397
P10   7    0.974650    0.343522    0.324686    11.00000    0.08285    0.11703 =
         0.15746   -0.00004    0.00475   -0.01136
C1    1    0.685148    0.045141    0.581302    11.00000    0.07114    0.08948 =
         0.09002    0.00515   -0.00619    0.00409
C2    1    0.667045    0.001999    0.575617    11.00000    0.07114    0.08948 =
         0.09002    0.00515   -0.00619    0.00409
AFIX  43
H2    2    0.684849   -0.021309    0.562328    11.00000   -1.20000
AFIX   0
C3    1    0.619896   -0.003602    0.591473    11.00000    0.07114    0.08948 =
         0.09002    0.00515   -0.00619    0.00409
AFIX  43
H3    2    0.603403   -0.031617    0.586760    11.00000   -1.20000
AFIX   0
C4    1    0.596106    0.030448    0.613994    11.00000    0.07114    0.08948 =
         0.09002    0.00515   -0.00619    0.00409
AFIX  43
H4    2    0.565465    0.023156    0.626072    11.00000   -1.20000
AFIX   0
C5    1    0.613389    0.074945    0.620547    11.00000    0.07114    0.08948 =
         0.09002    0.00515   -0.00619    0.00409
AFIX  43
H5    2    0.597139    0.097845    0.636227    11.00000   -1.20000
AFIX   0
C6    1    0.658880    0.079583    0.599847    11.00000    0.07114    0.08948 =
         0.09002    0.00515   -0.00619    0.00409
AFIX  43
H6    2    0.672516    0.108587    0.598545    11.00000   -1.20000
AFIX   0
C7    1    0.795785    0.066581    0.622725    11.00000    0.07114    0.08948 =
         0.09002    0.00515   -0.00619    0.00409
C8    1    0.785433    0.042479    0.664569    11.00000    0.07114    0.08948 =
         0.09002    0.00515   -0.00619    0.00409
AFIX  43
H8    2    0.755827    0.024350    0.662728    11.00000   -1.20000
AFIX   0
C9    1    0.822201    0.046914    0.710097    11.00000    0.07114    0.08948 =
         0.09002    0.00515   -0.00619    0.00409
AFIX  43
H9    2    0.815772    0.033183    0.740263    11.00000   -1.20000
AFIX   0
C10   1    0.867432    0.071037    0.711168    11.00000    0.07114    0.08948 =
         0.09002    0.00515   -0.00619    0.00409
AFIX  43
H10   2    0.892085    0.071013    0.741518    11.00000   -1.20000
AFIX   0
C11   1    0.878310    0.095455    0.669360    11.00000    0.07114    0.08948 =
         0.09002    0.00515   -0.00619    0.00409
AFIX  43
H11   2    0.908940    0.112058    0.670206    11.00000   -1.20000
AFIX   0
C12   1    0.838506    0.092788    0.625268    11.00000    0.07114    0.08948 =
         0.09002    0.00515   -0.00619    0.00409
AFIX  43
H12   2    0.842049    0.110084    0.596470    11.00000   -1.20000
AFIX   0
C13   1    0.773820    0.015225    0.526024    11.00000    0.07114    0.08948 =
         0.09002    0.00515   -0.00619    0.00409
C14   1    0.784805    0.020346    0.478075    11.00000    0.07114    0.08948 =
         0.09002    0.00515   -0.00619    0.00409
AFIX  43
H14   2    0.779775    0.048534    0.462229    11.00000   -1.20000
AFIX   0
C15   1    0.802981   -0.014221    0.452035    11.00000    0.07114    0.08948 =
         0.09002    0.00515   -0.00619    0.00409
AFIX  43
H15   2    0.808869   -0.010389    0.418339    11.00000   -1.20000
AFIX   0
C16   1    0.812497   -0.055452    0.477273    11.00000    0.07114    0.08948 =
         0.09002    0.00515   -0.00619    0.00409
AFIX  43
H16   2    0.827619   -0.078955    0.461455    11.00000   -1.20000
AFIX   0
C17   1    0.799514   -0.061912    0.526304    11.00000    0.07114    0.08948 =
         0.09002    0.00515   -0.00619    0.00409
AFIX  43
H17   2    0.802520   -0.090298    0.541841    11.00000   -1.20000
AFIX   0
C18   1    0.528423    0.117968    0.439787    11.00000    0.06449    0.08329 =
         0.10131   -0.00180   -0.00190   -0.00637
C19   1    0.478458    0.129761    0.415036    11.00000    0.06449    0.08329 =
         0.10131   -0.00180   -0.00190   -0.00637
AFIX  43
H19   2    0.468549    0.127588    0.379311    11.00000   -1.20000
AFIX   0
C20   1    0.444625    0.144703    0.445773    11.00000    0.06449    0.08329 =
         0.10131   -0.00180   -0.00190   -0.00637
AFIX  43
H20   2    0.410284    0.151625    0.430892    11.00000   -1.20000
AFIX   0
C21   1    0.460058    0.149697    0.497766    11.00000    0.06449    0.08329 =
         0.10131   -0.00180   -0.00190   -0.00637
AFIX  43
H21   2    0.435243    0.159302    0.517094    11.00000   -1.20000
AFIX   0
C22   1    0.509268    0.141544    0.523030    11.00000    0.06449    0.08329 =
         0.10131   -0.00180   -0.00190   -0.00637
AFIX  43
H22   2    0.519556    0.146226    0.558390    11.00000   -1.20000
AFIX   0
C23   1    0.542580    0.125795    0.491953    11.00000    0.06449    0.08329 =
         0.10131   -0.00180   -0.00190   -0.00637
AFIX  43
H23   2    0.577118    0.120002    0.507166    11.00000   -1.20000
AFIX   0
C24   1    0.556224    0.084192    0.340830    11.00000    0.09058    0.10697 =
         0.09937    0.01581   -0.01751   -0.02427
C25   1    0.510932    0.060602    0.325129    11.00000    0.09058    0.10697 =
         0.09937    0.01581   -0.01751   -0.02427
AFIX  43
H25   2    0.491952    0.048410    0.348826    11.00000   -1.20000
AFIX   0
C26   1    0.494280    0.055578    0.271428    11.00000    0.09058    0.10697 =
         0.09937    0.01581   -0.01751   -0.02427
AFIX  43
H26   2    0.462294    0.041553    0.259640    11.00000   -1.20000
AFIX   0
C27   1    0.523676    0.070711    0.235350    11.00000    0.09058    0.10697 =
         0.09937    0.01581   -0.01751   -0.02427
AFIX  43
H27   2    0.512884    0.065056    0.200243    11.00000   -1.20000
AFIX   0
C28   1    0.569034    0.094214    0.252694    11.00000    0.09058    0.10697 =
         0.09937    0.01581   -0.01751   -0.02427
AFIX  43
H28   2    0.589339    0.104864    0.229311    11.00000   -1.20000
AFIX   0
C29   1    0.584353    0.101959    0.305033    11.00000    0.09058    0.10697 =
         0.09937    0.01581   -0.01751   -0.02427
AFIX  43
H29   2    0.614006    0.119366    0.316503    11.00000   -1.20000
AFIX   0
C30   1    0.590369    0.036291    0.434688    11.00000    0.06449    0.08329 =
         0.10131   -0.00180   -0.00190   -0.00637
C31   1    0.550327    0.011604    0.449241    11.00000    0.06449    0.08329 =
         0.10131   -0.00180   -0.00190   -0.00637
AFIX  43
H31   2    0.516973    0.023513    0.448450    11.00000   -1.20000
AFIX   0
C32   1    0.563362   -0.032615    0.465284    11.00000    0.06449    0.08329 =
         0.10131   -0.00180   -0.00190   -0.00637
AFIX  43
H32   2    0.536723   -0.049983    0.474934    11.00000   -1.20000
AFIX   0
C33   1    0.611196   -0.053145    0.468327    11.00000    0.06449    0.08329 =
         0.10131   -0.00180   -0.00190   -0.00637
AFIX  43
H33   2    0.617191   -0.083345    0.477441    11.00000   -1.20000
AFIX   0
C34   1    0.649704   -0.024570    0.456521    11.00000    0.06449    0.08329 =
         0.10131   -0.00180   -0.00190   -0.00637
AFIX  43
H34   2    0.683907   -0.035388    0.461090    11.00000   -1.20000
AFIX   0
C35   1    0.640398    0.019270    0.438269    11.00000    0.06449    0.08329 =
         0.10131   -0.00180   -0.00190   -0.00637
AFIX  43
H35   2    0.667103    0.036635    0.428745    11.00000   -1.20000
AFIX   0
C36   1    0.518992    0.292452    0.442071    11.00000    0.06670    0.08904 =
         0.11216    0.00735    0.00088    0.00893
C37   1    0.490905    0.332722    0.443250    11.00000    0.06670    0.08904 =
         0.11216    0.00735    0.00088    0.00893
AFIX  43
H37   2    0.488098    0.352601    0.415426    11.00000   -1.20000
AFIX   0
C38   1    0.467315    0.343536    0.484794    11.00000    0.06670    0.08904 =
         0.11216    0.00735    0.00088    0.00893
AFIX  43
H38   2    0.449172    0.370605    0.485617    11.00000   -1.20000
AFIX   0
C39   1    0.471285    0.313544    0.524569    11.00000    0.06670    0.08904 =
         0.11216    0.00735    0.00088    0.00893
AFIX  43
H39   2    0.455973    0.320183    0.553216    11.00000   -1.20000
AFIX   0
C40   1    0.497960    0.273222    0.522674    11.00000    0.06670    0.08904 =
         0.11216    0.00735    0.00088    0.00893
AFIX  43
H40   2    0.496226    0.250782    0.547167    11.00000   -1.20000
AFIX   0
C41   1    0.526792    0.266698    0.484593    11.00000    0.06670    0.08904 =
         0.11216    0.00735    0.00088    0.00893
AFIX  43
H41   2    0.552154    0.244105    0.488205    11.00000   -1.20000
AFIX   0
C42   1    0.499538    0.236382    0.351861    11.00000    0.06670    0.08904 =
         0.11216    0.00735    0.00088    0.00893
C43   1    0.519034    0.209432    0.317519    11.00000    0.06670    0.08904 =
         0.11216    0.00735    0.00088    0.00893
AFIX  43
H43   2    0.554275    0.210603    0.314627    11.00000   -1.20000
AFIX   0
C44   1    0.484855    0.180265    0.287070    11.00000    0.06670    0.08904 =
         0.11216    0.00735    0.00088    0.00893
AFIX  43
H44   2    0.496196    0.159731    0.264532    11.00000   -1.20000
AFIX   0
C45   1    0.432798    0.183616    0.292308    11.00000    0.06670    0.08904 =
         0.11216    0.00735    0.00088    0.00893
AFIX  43
H45   2    0.409362    0.166673    0.268967    11.00000   -1.20000
AFIX   0
C46   1    0.410898    0.208701    0.327487    11.00000    0.06670    0.08904 =
         0.11216    0.00735    0.00088    0.00893
AFIX  43
H46   2    0.375641    0.207871    0.330369    11.00000   -1.20000
AFIX   0
C47   1    0.448160    0.235247    0.357919    11.00000    0.06670    0.08904 =
         0.11216    0.00735    0.00088    0.00893
AFIX  43
H47   2    0.437832    0.253067    0.383573    11.00000   -1.20000
AFIX   0
C48   1    0.550407    0.319476    0.343491    11.00000    0.06670    0.08904 =
         0.11216    0.00735    0.00088    0.00893
C49   1    0.596553    0.332145    0.330237    11.00000    0.06670    0.08904 =
         0.11216    0.00735    0.00088    0.00893
AFIX  43
H49   2    0.626900    0.317818    0.346649    11.00000   -1.20000
AFIX   0
C50   1    0.601519    0.365731    0.293077    11.00000    0.06670    0.08904 =
         0.11216    0.00735    0.00088    0.00893
AFIX  43
H50   2    0.633392    0.371998    0.282880    11.00000   -1.20000
AFIX   0
C51   1    0.556454    0.388522    0.272967    11.00000    0.06670    0.08904 =
         0.11216    0.00735    0.00088    0.00893
AFIX  43
H51   2    0.557633    0.412285    0.249962    11.00000   -1.20000
AFIX   0
C52   1    0.508887    0.376179    0.286902    11.00000    0.06670    0.08904 =
         0.11216    0.00735    0.00088    0.00893
AFIX  43
H52   2    0.478928    0.392880    0.274409    11.00000   -1.20000
AFIX   0
C53   1    0.505471    0.340350    0.318271    11.00000    0.06670    0.08904 =
         0.11216    0.00735    0.00088    0.00893
AFIX  43
H53   2    0.472782    0.329772    0.322843    11.00000   -1.20000
AFIX   0
C54   1    0.636799    0.389365    0.489641    11.00000    0.08750    0.09910 =
         0.10769   -0.00473   -0.01347    0.01735
C55   1    0.627889    0.396534    0.436662    11.00000    0.08750    0.09910 =
         0.10769   -0.00473   -0.01347    0.01735
AFIX  43
H55   2    0.649312    0.382645    0.416316    11.00000   -1.20000
AFIX   0
C56   1    0.587388    0.424182    0.413863    11.00000    0.08750    0.09910 =
         0.10769   -0.00473   -0.01347    0.01735
AFIX  43
H56   2    0.585640    0.433096    0.379614    11.00000   -1.20000
AFIX   0
C57   1    0.549769    0.438689    0.440819    11.00000    0.08750    0.09910 =
         0.10769   -0.00473   -0.01347    0.01735
AFIX  43
H57   2    0.519101    0.452953    0.425104    11.00000   -1.20000
AFIX   0
C58   1    0.561418    0.430220    0.493955    11.00000    0.08750    0.09910 =
         0.10769   -0.00473   -0.01347    0.01735
AFIX  43
H58   2    0.538514    0.442320    0.513981    11.00000   -1.20000
AFIX   0
C59   1    0.603078    0.405939    0.519740    11.00000    0.08750    0.09910 =
         0.10769   -0.00473   -0.01347    0.01735
AFIX  43
H59   2    0.608026    0.401092    0.555279    11.00000   -1.20000
AFIX   0
C60   1    0.686000    0.360987    0.594463    11.00000    0.08750    0.09910 =
         0.10769   -0.00473   -0.01347    0.01735
C61   1    0.698855    0.399328    0.624911    11.00000    0.08750    0.09910 =
         0.10769   -0.00473   -0.01347    0.01735
AFIX  43
H61   2    0.713188    0.424117    0.610570    11.00000   -1.20000
AFIX   0
C62   1    0.691164    0.401908    0.675305    11.00000    0.08750    0.09910 =
         0.10769   -0.00473   -0.01347    0.01735
AFIX  43
H62   2    0.700166    0.427692    0.695193    11.00000   -1.20000
AFIX   0
C63   1    0.669784    0.365080    0.694905    11.00000    0.08750    0.09910 =
         0.10769   -0.00473   -0.01347    0.01735
AFIX  43
H63   2    0.662175    0.366325    0.728228    11.00000   -1.20000
AFIX   0
C64   1    0.659261    0.326202    0.666463    11.00000    0.08750    0.09910 =
         0.10769   -0.00473   -0.01347    0.01735
AFIX  43
H64   2    0.645020    0.301494    0.681045    11.00000   -1.20000
AFIX   0
C65   1    0.669522    0.322908    0.615828    11.00000    0.08750    0.09910 =
         0.10769   -0.00473   -0.01347    0.01735
AFIX  43
H65   2    0.665221    0.295772    0.597633    11.00000   -1.20000
AFIX   0
C66   1    0.744913    0.398636    0.518550    11.00000    0.08750    0.09910 =
         0.10769   -0.00473   -0.01347    0.01735
C67   1    0.738502    0.444128    0.508987    11.00000    0.08750    0.09910 =
         0.10769   -0.00473   -0.01347    0.01735
AFIX  43
H67   2    0.704388    0.455215    0.503229    11.00000   -1.20000
AFIX   0
C68   1    0.777734    0.474472    0.507188    11.00000    0.08750    0.09910 =
         0.10769   -0.00473   -0.01347    0.01735
AFIX  43
H68   2    0.771603    0.505433    0.503944    11.00000   -1.20000
AFIX   0
C69   1    0.827096    0.456166    0.510502    11.00000    0.08750    0.09910 =
         0.10769   -0.00473   -0.01347    0.01735
AFIX  43
H69   2    0.854424    0.475766    0.507279    11.00000   -1.20000
AFIX   0
C70   1    0.838734    0.411931    0.518074    11.00000    0.08750    0.09910 =
         0.10769   -0.00473   -0.01347    0.01735
AFIX  43
H70   2    0.872651    0.400866    0.520261    11.00000   -1.20000
AFIX   0
C71   1    0.796035    0.383685    0.522433    11.00000    0.08750    0.09910 =
         0.10769   -0.00473   -0.01347    0.01735
AFIX  43
H71   2    0.802587    0.353015    0.528297    11.00000   -1.20000
AFIX   0
C72   1    0.831604    0.295212    0.654641    11.00000    0.10654    0.12540 =
         0.08873    0.00118   -0.00766    0.03491
C73   1    0.797172    0.309971    0.687146    11.00000    0.10654    0.12540 =
         0.08873    0.00118   -0.00766    0.03491
AFIX  43
H73   2    0.772155    0.292053    0.698880    11.00000   -1.20000
AFIX   0
C74   1    0.806172    0.354995    0.698928    11.00000    0.10654    0.12540 =
         0.08873    0.00118   -0.00766    0.03491
AFIX  43
H74   2    0.785309    0.369194    0.719604    11.00000   -1.20000
AFIX   0
C75   1    0.844037    0.379808    0.681875    11.00000    0.10654    0.12540 =
         0.08873    0.00118   -0.00766    0.03491
AFIX  43
H75   2    0.846836    0.409697    0.693109    11.00000   -1.20000
AFIX   0
C76   1    0.879098    0.366887    0.650099    11.00000    0.10654    0.12540 =
         0.08873    0.00118   -0.00766    0.03491
AFIX  43
H76   2    0.904423    0.384858    0.638961    11.00000   -1.20000
AFIX   0
C77   1    0.868567    0.321634    0.638384    11.00000    0.10654    0.12540 =
         0.08873    0.00118   -0.00766    0.03491
AFIX  43
H77   2    0.889061    0.307851    0.617050    11.00000   -1.20000
AFIX   0
C78   1    0.802720    0.206280    0.680142    11.00000    0.10654    0.12540 =
         0.08873    0.00118   -0.00766    0.03491
C79   1    0.760104    0.176446    0.672175    11.00000    0.10654    0.12540 =
         0.08873    0.00118   -0.00766    0.03491
AFIX  43
H79   2    0.743217    0.171650    0.638326    11.00000   -1.20000
AFIX   0
C80   1    0.782381   -0.025724    0.550773    11.00000    0.07114    0.08948 =
         0.09002    0.00515   -0.00619    0.00409
AFIX  43
H80   2    0.776422   -0.028758    0.584545    11.00000   -1.20000
AFIX   0
C81   1    0.759792    0.155169    0.767809    11.00000    0.10654    0.12540 =
         0.08873    0.00118   -0.00766    0.03491
AFIX  43
H81   2    0.745974    0.140684    0.793882    11.00000   -1.20000
AFIX   0
C82   1    0.804660    0.184749    0.773361    11.00000    0.10654    0.12540 =
         0.08873    0.00118   -0.00766    0.03491
AFIX  43
H82   2    0.824972    0.185949    0.806256    11.00000   -1.20000
AFIX   0
C83   1    0.822549    0.213158    0.734168    11.00000    0.10654    0.12540 =
         0.08873    0.00118   -0.00766    0.03491
AFIX  43
H83   2    0.846999    0.235885    0.744371    11.00000   -1.20000
AFIX   0
C84   1    0.898021    0.215596    0.642919    11.00000    0.09769    0.09451 =
         0.10486   -0.00619   -0.01707    0.00602
C85   1    0.929956    0.227367    0.688121    11.00000    0.09769    0.09451 =
         0.10486   -0.00619   -0.01707    0.00602
AFIX  43
H85   2    0.916783    0.242982    0.713832    11.00000   -1.20000
AFIX   0
C86   1    0.982007    0.215551    0.694618    11.00000    0.09769    0.09451 =
         0.10486   -0.00619   -0.01707    0.00602
AFIX  43
H86   2    1.005399    0.222907    0.724533    11.00000   -1.20000
AFIX   0
C87   1    0.997701    0.192237    0.654486    11.00000    0.09769    0.09451 =
         0.10486   -0.00619   -0.01707    0.00602
AFIX  43
H87   2    1.033340    0.186103    0.657850    11.00000   -1.20000
AFIX   0
C88   1    0.966340    0.177008    0.609880    11.00000    0.09769    0.09451 =
         0.10486   -0.00619   -0.01707    0.00602
AFIX  43
H88   2    0.978498    0.158137    0.586190    11.00000   -1.20000
AFIX   0
C89   1    0.915025    0.192363    0.603518    11.00000    0.06188    0.07910 =
         0.07624    0.00941   -0.00266    0.04494
AFIX  43
H89   2    0.892147    0.186962    0.572666    11.00000   -1.20000
AFIX   0
C90   1    1.063554    0.186997    0.447853    11.00000    0.12193    0.07935 =
         0.09973    0.02923   -0.04538    0.02631
C91   1    1.105509    0.167279    0.480012    11.00000    0.13635    0.12294 =
         0.13254    0.01705   -0.02227   -0.04935
AFIX  43
H91   2    1.128699    0.148396    0.466815    11.00000   -1.20000
AFIX   0
C92   1    1.111887    0.176515    0.532357    11.00000    0.13635    0.12294 =
         0.13254    0.01705   -0.02227   -0.04935
AFIX  43
H92   2    1.139263    0.162434    0.554277    11.00000   -1.20000
AFIX   0
C93   1    1.079832    0.205514    0.553913    11.00000    0.13635    0.12294 =
         0.13254    0.01705   -0.02227   -0.04935
AFIX  43
H93   2    1.086661    0.212618    0.588971    11.00000   -1.20000
AFIX   0
C94   1    1.037370    0.223457    0.521351    11.00000    0.13635    0.12294 =
         0.13254    0.01705   -0.02227   -0.04935
AFIX  43
H94   2    1.013390    0.241268    0.534834    11.00000   -1.20000
AFIX   0
C95   1    1.030141    0.215200    0.468852    11.00000    0.13635    0.12294 =
         0.13254    0.01705   -0.02227   -0.04935
AFIX  43
H95   2    1.002274    0.228851    0.447155    11.00000   -1.20000
AFIX   0
C96   1    1.095280    0.205937    0.347802    11.00000    0.06856    0.09048 =
         0.11204   -0.00409   -0.00825   -0.00559
C97   1    1.147518    0.210443    0.368227    11.00000    0.06856    0.09048 =
         0.11204   -0.00409   -0.00825   -0.00559
AFIX  43
H97   2    1.160797    0.197077    0.399886    11.00000   -1.20000
AFIX   0
C98   1    1.180612    0.234577    0.342354    11.00000    0.06856    0.09048 =
         0.11204   -0.00409   -0.00825   -0.00559
AFIX  43
H98   2    1.214752    0.241026    0.358307    11.00000   -1.20000
AFIX   0
C99   1    1.162307    0.248906    0.292689    11.00000    0.06856    0.09048 =
         0.11204   -0.00409   -0.00825   -0.00559
AFIX  43
H99   2    1.186004    0.260218    0.273041    11.00000   -1.20000
AFIX   0
C100  1    1.110027    0.247038    0.271130    11.00000    0.06856    0.09048 =
         0.11204   -0.00409   -0.00825   -0.00559
AFIX  43
H100  2    1.097156    0.259335    0.238786    11.00000   -1.20000
AFIX   0
C101  1    1.077739    0.225743    0.300498    11.00000    0.06856    0.09048 =
         0.11204   -0.00409   -0.00825   -0.00559
AFIX  43
H101  2    1.041998    0.224757    0.287468    11.00000   -1.20000
AFIX   0
C102  1    1.068582    0.119688    0.372362    11.00000    0.06856    0.09048 =
         0.11204   -0.00409   -0.00825   -0.00559
C103  1    1.101683    0.107070    0.338732    11.00000    0.06856    0.09048 =
         0.11204   -0.00409   -0.00825   -0.00559
AFIX  43
H103  2    1.113918    0.128643    0.317939    11.00000   -1.20000
AFIX   0
C104  1    1.116547    0.062106    0.336155    11.00000    0.06856    0.09048 =
         0.11204   -0.00409   -0.00825   -0.00559
AFIX  43
H104  2    1.139829    0.052913    0.314934    11.00000   -1.20000
AFIX   0
C105  1    1.094818    0.031177    0.367051    11.00000    0.06856    0.09048 =
         0.11204   -0.00409   -0.00825   -0.00559
AFIX  43
H105  2    1.103745    0.000796    0.365405    11.00000   -1.20000
AFIX   0
C106  1    1.060764    0.043536    0.399874    11.00000    0.06856    0.09048 =
         0.11204   -0.00409   -0.00825   -0.00559
AFIX  43
H106  2    1.046930    0.022154    0.419749    11.00000   -1.20000
AFIX   0
C107  1    1.048424    0.087796    0.401913    11.00000    0.06856    0.09048 =
         0.11204   -0.00409   -0.00825   -0.00559
AFIX  43
H107  2    1.025778    0.097020    0.423772    11.00000   -1.20000
AFIX   0
C108  1    0.976147    0.048854    0.236217    11.00000    0.07101    0.08253 =
         0.09374    0.00648   -0.01049   -0.00213
C109  1    1.005272    0.086686    0.233117    11.00000    0.07101    0.08253 =
         0.09374    0.00648   -0.01049   -0.00213
AFIX  43
H109  2    0.995672    0.112285    0.249844    11.00000   -1.20000
AFIX   0
C110  1    1.047031    0.091319    0.208207    11.00000    0.07101    0.08253 =
         0.09374    0.00648   -0.01049   -0.00213
AFIX  43
H110  2    1.066610    0.117774    0.209114    11.00000   -1.20000
AFIX   0
C111  1    1.057461    0.053240    0.181648    11.00000    0.07101    0.08253 =
         0.09374    0.00648   -0.01049   -0.00213
AFIX  43
H111  2    1.083929    0.054389    0.161869    11.00000   -1.20000
AFIX   0
C112  1    1.030204    0.013594    0.183286    11.00000    0.07101    0.08253 =
         0.09374    0.00648   -0.01049   -0.00213
AFIX  43
H112  2    1.039046   -0.011752    0.165640    11.00000   -1.20000
AFIX   0
C113  1    0.989931    0.011293    0.210915    11.00000    0.07101    0.08253 =
         0.09374    0.00648   -0.01049   -0.00213
AFIX  43
H113  2    0.971949   -0.015765    0.212496    11.00000   -1.20000
AFIX   0
C114  1    0.940376    0.012229    0.330022    11.00000    0.07101    0.08253 =
         0.09374    0.00648   -0.01049   -0.00213
C115  1    0.920202    0.021660    0.374726    11.00000    0.07101    0.08253 =
         0.09374    0.00648   -0.01049   -0.00213
AFIX  43
H115  2    0.898862    0.046794    0.375989    11.00000   -1.20000
AFIX   0
C116  1    0.931973   -0.006314    0.416880    11.00000    0.07101    0.08253 =
         0.09374    0.00648   -0.01049   -0.00213
AFIX  43
H116  2    0.917486    0.000198    0.446072    11.00000   -1.20000
AFIX   0
C117  1    0.964553   -0.044018    0.418192    11.00000    0.07101    0.08253 =
         0.09374    0.00648   -0.01049   -0.00213
AFIX  43
H117  2    0.972141   -0.062635    0.447104    11.00000   -1.20000
AFIX   0
C118  1    0.984704   -0.051811    0.373844    11.00000    0.07101    0.08253 =
         0.09374    0.00648   -0.01049   -0.00213
AFIX  43
H118  2    1.005636   -0.077180    0.372388    11.00000   -1.20000
AFIX   0
C119  1    0.975181   -0.023697    0.331708    11.00000    0.07101    0.08253 =
         0.09374    0.00648   -0.01049   -0.00213
AFIX  43
H119  2    0.992265   -0.028749    0.303862    11.00000   -1.20000
AFIX   0
C120  1    0.867677    0.015651    0.235329    11.00000    0.07101    0.08253 =
         0.09374    0.00648   -0.01049   -0.00213
C121  1    0.864039    0.010280    0.182712    11.00000    0.07101    0.08253 =
         0.09374    0.00648   -0.01049   -0.00213
AFIX  43
H121  2    0.889046    0.021302    0.164414    11.00000   -1.20000
AFIX   0
C122  1    0.819774   -0.013022    0.159505    11.00000    0.07101    0.08253 =
         0.09374    0.00648   -0.01049   -0.00213
AFIX  43
H122  2    0.815600   -0.016803    0.123836    11.00000   -1.20000
AFIX   0
C123  1    0.781438   -0.031129    0.183254    11.00000    0.07101    0.08253 =
         0.09374    0.00648   -0.01049   -0.00213
AFIX  43
H123  2    0.751113   -0.044403    0.165255    11.00000   -1.20000
AFIX   0
C124  1    0.792389   -0.027690    0.237252    11.00000    0.07101    0.08253 =
         0.09374    0.00648   -0.01049   -0.00213
AFIX  43
H124  2    0.771071   -0.043312    0.256320    11.00000   -1.20000
AFIX   0
C125  1    0.832761   -0.002581    0.263405    11.00000    0.07101    0.08253 =
         0.09374    0.00648   -0.01049   -0.00213
AFIX  43
H125  2    0.836455    0.001993    0.298923    11.00000   -1.20000
AFIX   0
C126  1    0.839745    0.104541    0.107370    11.00000    0.11497    0.11050 =
         0.09475    0.00190   -0.01165   -0.04698
C127  1    0.891893    0.115787    0.124118    11.00000    0.11497    0.11050 =
         0.09475    0.00190   -0.01165   -0.04698
AFIX  43
H127  2    0.902484    0.138465    0.148252    11.00000   -1.20000
AFIX   0
C128  1    0.927096    0.090066    0.101559    11.00000    0.11497    0.11050 =
         0.09475    0.00190   -0.01165   -0.04698
AFIX  43
H128  2    0.962932    0.094852    0.111327    11.00000   -1.20000
AFIX   0
C129  1    0.908739    0.056693    0.063875    11.00000    0.11497    0.11050 =
         0.09475    0.00190   -0.01165   -0.04698
AFIX  43
H129  2    0.933334    0.041183    0.048636    11.00000   -1.20000
AFIX   0
C130  1    0.856664    0.045923    0.048545    11.00000    0.11497    0.11050 =
         0.09475    0.00190   -0.01165   -0.04698
AFIX  43
H130  2    0.845550    0.023168    0.024663    11.00000   -1.20000
AFIX   0
C131  1    0.822117    0.071399    0.071240    11.00000    0.11497    0.11050 =
         0.09475    0.00190   -0.01165   -0.04698
AFIX  43
H131  2    0.786305    0.066177    0.062059    11.00000   -1.20000
AFIX   0
C132  1    0.731791    0.105976    0.137697    11.00000    0.11497    0.11050 =
         0.09475    0.00190   -0.01165   -0.04698
C133  1    0.689197    0.099963    0.098702    11.00000    0.11497    0.11050 =
         0.09475    0.00190   -0.01165   -0.04698
AFIX  43
H133  2    0.690938    0.113094    0.066837    11.00000   -1.20000
AFIX   0
C134  1    0.644426    0.076311    0.102725    11.00000    0.11497    0.11050 =
         0.09475    0.00190   -0.01165   -0.04698
AFIX  43
H134  2    0.614195    0.078506    0.077874    11.00000   -1.20000
AFIX   0
C135  1    0.646955    0.049477    0.145245    11.00000    0.11497    0.11050 =
         0.09475    0.00190   -0.01165   -0.04698
AFIX  43
H135  2    0.622572    0.026353    0.145029    11.00000   -1.20000
AFIX   0
C136  1    0.686222    0.055962    0.190302    11.00000    0.11497    0.11050 =
         0.09475    0.00190   -0.01165   -0.04698
AFIX  43
H136  2    0.683887    0.041882    0.221515    11.00000   -1.20000
AFIX   0
C137  1    0.728135    0.084307    0.185378    11.00000    0.11497    0.11050 =
         0.09475    0.00190   -0.01165   -0.04698
AFIX  43
H137  2    0.754311    0.089158    0.213936    11.00000   -1.20000
AFIX   0
C138  1    0.760277    0.182498    0.089505    11.00000    0.11497    0.11050 =
         0.09475    0.00190   -0.01165   -0.04698
C139  1    0.770064    0.184467    0.039717    11.00000    0.11497    0.11050 =
         0.09475    0.00190   -0.01165   -0.04698
AFIX  43
H139  2    0.794411    0.164655    0.029842    11.00000   -1.20000
AFIX   0
C140  1    0.744916    0.214887    0.004001    11.00000    0.11497    0.11050 =
         0.09475    0.00190   -0.01165   -0.04698
AFIX  43
H140  2    0.749046    0.214574   -0.030500    11.00000   -1.20000
AFIX   0
C141  1    0.713260    0.245769    0.022919    11.00000    0.11497    0.11050 =
         0.09475    0.00190   -0.01165   -0.04698
AFIX  43
H141  2    0.697371    0.268114    0.000582    11.00000   -1.20000
AFIX   0
C142  1    0.703796    0.245592    0.072333    11.00000    0.11497    0.11050 =
         0.09475    0.00190   -0.01165   -0.04698
AFIX  43
H142  2    0.680287    0.266169    0.082307    11.00000   -1.20000
AFIX   0
C143  1    0.729461    0.214452    0.108004    11.00000    0.11497    0.11050 =
         0.09475    0.00190   -0.01165   -0.04698
AFIX  43
H143  2    0.725933    0.215227    0.142662    11.00000   -1.20000
AFIX   0
C144  1    0.818915    0.317860    0.111131    11.00000    0.08044    0.09117 =
         0.09175    0.01554   -0.01731   -0.01397
C145  1    0.853900    0.283505    0.103840    11.00000    0.08044    0.09117 =
         0.09175    0.01554   -0.01731   -0.01397
AFIX  43
H145  2    0.871997    0.266510    0.131042    11.00000   -1.20000
AFIX   0
C146  1    0.859426    0.276845    0.053482    11.00000    0.08044    0.09117 =
         0.09175    0.01554   -0.01731   -0.01397
AFIX  43
H146  2    0.881791    0.254425    0.045259    11.00000   -1.20000
AFIX   0
C147  1    0.830961    0.304218    0.013806    11.00000    0.08044    0.09117 =
         0.09175    0.01554   -0.01731   -0.01397
AFIX  43
H147  2    0.835636    0.298174   -0.019873    11.00000   -1.20000
AFIX   0
C148  1    0.797235    0.338707    0.020214    11.00000    0.08044    0.09117 =
         0.09175    0.01554   -0.01731   -0.01397
AFIX  43
H148  2    0.779582    0.356362   -0.006619    11.00000   -1.20000
AFIX   0
C149  1    0.792878    0.343823    0.071135    11.00000    0.08044    0.09117 =
         0.09175    0.01554   -0.01731   -0.01397
AFIX  43
H149  2    0.770753    0.366450    0.079325    11.00000   -1.20000
AFIX   0
C150  1    0.739971    0.346377    0.173030    11.00000    0.08960    0.10591 =
         0.08539    0.00669    0.00066    0.00549
C151  1    0.706186    0.315348    0.187550    11.00000    0.08960    0.10591 =
         0.08539    0.00669    0.00066    0.00549
AFIX  43
H151  2    0.718205    0.286992    0.199606    11.00000   -1.20000
AFIX   0
C152  1    0.653278    0.326805    0.184036    11.00000    0.08960    0.10591 =
         0.08539    0.00669    0.00066    0.00549
AFIX  43
H152  2    0.630351    0.305960    0.194513    11.00000   -1.20000
AFIX   0
C153  1    0.635626    0.365631    0.166589    11.00000    0.08960    0.10591 =
         0.08539    0.00669    0.00066    0.00549
AFIX  43
H153  2    0.600016    0.371889    0.163226    11.00000   -1.20000
AFIX   0
C154  1    0.671856    0.400678    0.151717    11.00000    0.08960    0.10591 =
         0.08539    0.00669    0.00066    0.00549
AFIX  43
H154  2    0.659820    0.428901    0.139213    11.00000   -1.20000
AFIX   0
C155  1    0.721619    0.389509    0.157241    11.00000    0.08960    0.10591 =
         0.08539    0.00669    0.00066    0.00549
AFIX  43
H155  2    0.745555    0.411146    0.150376    11.00000   -1.20000
AFIX   0
C156  1    0.837593    0.385453    0.194892    11.00000    0.08044    0.09117 =
         0.09175    0.01554   -0.01731   -0.01397
C157  1    0.860996    0.412398    0.163495    11.00000    0.08044    0.09117 =
         0.09175    0.01554   -0.01731   -0.01397
AFIX  43
H157  2    0.865009    0.401350    0.131229    11.00000   -1.20000
AFIX   0
C158  1    0.878730    0.454672    0.177197    11.00000    0.08044    0.09117 =
         0.09175    0.01554   -0.01731   -0.01397
AFIX  43
H158  2    0.892388    0.473389    0.154340    11.00000   -1.20000
AFIX   0
C159  1    0.875451    0.468420    0.226718    11.00000    0.08044    0.09117 =
         0.09175    0.01554   -0.01731   -0.01397
AFIX  43
H159  2    0.886768    0.497259    0.237623    11.00000   -1.20000
AFIX   0
C160  1    0.855729    0.440192    0.260208    11.00000    0.08044    0.09117 =
         0.09175    0.01554   -0.01731   -0.01397
AFIX  43
H160  2    0.856769    0.449511    0.294224    11.00000   -1.20000
AFIX   0
C161  1    0.834348    0.398334    0.245096    11.00000    0.08044    0.09117 =
         0.09175    0.01554   -0.01731   -0.01397
AFIX  43
H161  2    0.818871    0.380100    0.267089    11.00000   -1.20000
AFIX   0
C162  1    0.981171    0.367222    0.255463    11.00000    0.08285    0.11703 =
         0.15746   -0.00004    0.00475   -0.01136
C163  1    0.990219    0.411873    0.244661    11.00000    0.08285    0.11703 =
         0.15746   -0.00004    0.00475   -0.01136
AFIX  43
H163  2    0.992082    0.433174    0.271008    11.00000   -1.20000
AFIX   0
C164  1    0.996608    0.426004    0.195991    11.00000    0.08285    0.11703 =
         0.15746   -0.00004    0.00475   -0.01136
AFIX  43
H164  2    1.006280    0.455449    0.189410    11.00000   -1.20000
AFIX   0
C165  1    0.987618    0.393300    0.157630    11.00000    0.08285    0.11703 =
         0.15746   -0.00004    0.00475   -0.01136
AFIX  43
H165  2    0.988519    0.402176    0.123794    11.00000   -1.20000
AFIX   0
C166  1    0.977345    0.348110    0.166457    11.00000    0.08285    0.11703 =
         0.15746   -0.00004    0.00475   -0.01136
AFIX  43
H166  2    0.969131    0.327725    0.139250    11.00000   -1.20000
AFIX   0
C167  1    0.979818    0.334575    0.217462    11.00000    0.08285    0.11703 =
         0.15746   -0.00004    0.00475   -0.01136
AFIX  43
H167  2    0.980555    0.304006    0.225977    11.00000   -1.20000
AFIX   0
C168  1    0.945357    0.391572    0.362679    11.00000    0.08285    0.11703 =
         0.15746   -0.00004    0.00475   -0.01136
C169  1    0.896123    0.386084    0.375789    11.00000    0.08285    0.11703 =
         0.15746   -0.00004    0.00475   -0.01136
AFIX  43
H169  2    0.877719    0.359184    0.368365    11.00000   -1.20000
AFIX   0
C170  1    0.874986    0.421037    0.399923    11.00000    0.08285    0.11703 =
         0.15746   -0.00004    0.00475   -0.01136
AFIX  43
H170  2    0.840867    0.420330    0.406499    11.00000   -1.20000
AFIX   0
C171  1    0.907891    0.457034    0.413597    11.00000    0.08285    0.11703 =
         0.15746   -0.00004    0.00475   -0.01136
AFIX  43
H171  2    0.894216    0.478850    0.433054    11.00000   -1.20000
AFIX   0
C172  1    0.957639    0.467266    0.404063    11.00000    0.08285    0.11703 =
         0.15746   -0.00004    0.00475   -0.01136
AFIX  43
H172  2    0.976735    0.493389    0.414125    11.00000   -1.20000
AFIX   0
C173  1    0.973434    0.431299    0.376791    11.00000    0.08285    0.11703 =
         0.15746   -0.00004    0.00475   -0.01136
AFIX  43
H173  2    1.006051    0.433812    0.366837    11.00000   -1.20000
AFIX   0
C174  1    1.040914    0.343078    0.368205    11.00000    0.08285    0.11703 =
         0.15746   -0.00004    0.00475   -0.01136
C175  1    1.038896    0.341592    0.421753    11.00000    0.08285    0.11703 =
         0.15746   -0.00004    0.00475   -0.01136
AFIX  43
H175  2    1.007867    0.340918    0.434997    11.00000   -1.20000
AFIX   0
C176  1    1.089427    0.341244    0.452954    11.00000    0.08285    0.11703 =
         0.15746   -0.00004    0.00475   -0.01136
AFIX  43
H176  2    1.095522    0.340291    0.488930    11.00000   -1.20000
AFIX   0
C177  1    1.129267    0.342526    0.422614    11.00000    0.08285    0.11703 =
         0.15746   -0.00004    0.00475   -0.01136
AFIX  43
H177  2    1.162358    0.341270    0.443107    11.00000   -1.20000
AFIX   0
C178  1    1.132522    0.345172    0.370078    11.00000    0.08285    0.11703 =
         0.15746   -0.00004    0.00475   -0.01136
AFIX  43
H178  2    1.163398    0.347361    0.356717    11.00000   -1.20000
AFIX   0
C179  1    1.082665    0.344023    0.341201    11.00000    0.08285    0.11703 =
         0.15746   -0.00004    0.00475   -0.01136
AFIX  43
H179  2    1.077159    0.343884    0.305218    11.00000   -1.20000
AFIX   0
C180  1    0.740939    0.153043    0.712219    11.00000    0.10654    0.12540 =
         0.08873    0.00118   -0.00766    0.03491
AFIX  43
H180  2    0.712665    0.133845    0.701614    11.00000   -1.20000
AFIX   0

SB1   8    0.281925    0.126241    0.360285    11.00000    0.08795    0.10580 =
         0.09678    0.00481   -0.01189   -0.01382
F7    5    0.307121    0.183739    0.377696    11.00000    0.08795    0.10580 =
         0.09678    0.00481   -0.01189   -0.01382
F8    5    0.336634    0.113879    0.325076    11.00000    0.08795    0.10580 =
         0.09678    0.00481   -0.01189   -0.01382
F9    5    0.245825    0.157458    0.302916    11.00000    0.08795    0.10580 =
         0.09678    0.00481   -0.01189   -0.01382
F10   5    0.224327    0.139330    0.388912    11.00000    0.08795    0.10580 =
         0.09678    0.00481   -0.01189   -0.01382
F11   5    0.321312    0.100804    0.422099    11.00000    0.08795    0.10580 =
         0.09678    0.00481   -0.01189   -0.01382
F12   5    0.254766    0.068780    0.340764    11.00000    0.08795    0.10580 =
         0.09678    0.00481   -0.01189   -0.01382
SB2   8    0.647900    0.555413    0.613261    11.00000    0.23094    0.13106 =
         0.09175   -0.01759    0.00072    0.04817
F1    5    0.709934    0.583232    0.645723    11.00000    0.23094    0.13106 =
         0.09175   -0.01759    0.00072    0.04817
F2    5    0.635077    0.595213    0.558238    11.00000    0.23094    0.13106 =
         0.09175   -0.01759    0.00072    0.04817
F3    5    0.585491    0.528229    0.580313    11.00000    0.23094    0.13106 =
         0.09175   -0.01759    0.00072    0.04817
F4    5    0.661413    0.516214    0.669552    11.00000    0.23094    0.13106 =
         0.09175   -0.01759    0.00072    0.04817
F5    5    0.617902    0.596044    0.653821    11.00000    0.23094    0.13106 =
         0.09175   -0.01759    0.00072    0.04817
F6    5    0.680673    0.517498    0.573578    11.00000    0.23094    0.13106 =
         0.09175   -0.01759    0.00072    0.04817
HKLF 4


REM  1_a.res in P2(1)/n
REM wR2 = 0.1791, GooF = S = 1.053, Restrained GooF = 1.058 for all data
REM R1 = 0.0668 for 27924 Fo > 4sig(Fo) and 0.0741 for all 39757 data
REM 1009 parameters refined using 456 restraints

END

WGHT      0.1461      2.3297

REM Highest difference peak  1.352,  deepest hole -0.999,  1-sigma level  0.183
Q1    1   0.9383  0.3003  0.3546  11.00000  0.05    0.82
Q2    1   0.8350  0.1759  0.4192  11.00000  0.05    0.80
Q3    1   0.7753  0.2225  0.1691  11.00000  0.05    0.78
Q4    1   0.7757  0.2829  0.2372  11.00000  0.05    0.76
Q5    1   0.7583  0.2066 -0.0566  11.00000  0.05    0.74
Q6    1   1.2294  0.2188  0.2856  11.00000  0.05    0.73
Q7    1   0.6968  0.2979  0.6202  11.00000  0.05    0.73
Q8    1   0.6999  0.2800  0.3009  11.00000  0.05    0.73
Q9    1   0.6218  0.3389  0.3174  11.00000  0.05    0.73
Q10   1   0.8582  0.1785  0.6213  11.00000  0.05    0.72
Q11   1   0.6548  0.2604  0.7083  11.00000  0.05    0.72
Q12   1   0.7231  0.2802  0.5186  11.00000  0.05    0.71
Q13   1   0.7789  0.2208  0.3549  11.00000  0.05    0.71
Q14   1   0.7383  0.2875  0.5843  11.00000  0.05    0.71
Q15   1   0.9165  0.1893  0.3328  11.00000  0.05    0.71
Q16   1   1.0221  0.2525  0.3417  11.00000  0.05    0.71
Q17   1   0.8988  0.3215  0.1383  11.00000  0.05    0.68
Q18   1   0.8006  0.1046  0.4933  11.00000  0.05    0.68
Q19   1   0.6370  0.2799  0.4007  11.00000  0.05    0.67
Q20   1   0.9154  0.2937  0.5679  11.00000  0.05    0.67
;
_shelx_res_checksum                17736
_shelx_hkl_file
;
   0   0   1    0.57    0.09
   0   0   2  143.83    6.45
   0   0   3    1.75    0.15
   0   0   4   61.99    2.15
   0   0   5    0.99    0.21
   0   0   6 1718.77   45.49
   0   0   7    2.44    0.35
   0   0   8  149.26    5.45
   0   0   9    2.13    0.40
   0   0  10  129.58    4.52
   0   0  11    2.40    0.41
   0   0  12 1346.42   27.69
   0   0  13    0.45    0.40
   0   0  14  585.53   14.06
   0   0  15    0.55    0.38
   0   0  16  248.24    5.65
   0   0  17    0.85    0.37
   0   0  18  149.16    4.23
   0   0  19    1.62    0.35
   0   0  20   14.66    0.77
   0   0  21    1.03    0.35
   0   0  22    2.40    0.40
   0   0  23    0.33    0.40
   0   0  24  108.09    3.12
   0   0  25    0.25    0.23
   0   0  26    1.20    0.33
   0   0  27    0.48    0.22
   0   0  28    1.12    0.24
   0   0  29   -0.08    0.21
   0   0  30    5.51    0.50
   0   1   3   35.65    1.83
   0   1   4   31.18    1.29
   0   1   5  165.93    5.05
   0   1   6  249.30    7.10
   0   1   7   55.93    2.49
   0   1   8  289.09   11.93
   0   1   9  207.75    7.95
   0   1  10 1260.42   27.73
   0   1  11   26.01    1.94
   0   1  12 1110.97   35.54
   0   1  13    1.49    0.38
   0   1  14   71.32    2.30
   0   1  15    8.28    0.58
   0   1  16  223.28    8.79
   0   1  17  102.81    4.35
   0   1  18  239.51    6.92
   0   1  19    1.74    0.37
   0   1  20    8.91    0.55
   0   1  21    3.80    0.43
   0   1  22    6.54    0.53
   0   1  23   19.21    0.93
   0   1  24    9.20    0.59
   0   1  25    5.01    0.43
   0   1  26   50.12    1.73
   0   1  27    1.96    0.29
   0   1  28   55.26    1.51
   0   1  29    0.63    0.17
   0   1  30    0.29    0.27
   0   2   2   24.61    1.02
   0   2   3   36.79    1.81
   0   2   4  820.19   19.74
   0   2   5   29.92    1.36
   0   2   6  237.80    9.08
   0   2   7   32.79    2.14
   0   2   8   63.74    2.69
   0   2   9  243.71   14.25
   0   2  10    9.35    1.04
   0   2  11   26.62    1.25
   0   2  12  195.96    6.51
   0   2  13  218.34    6.54
   0   2  14  419.24   11.54
   0   2  15  108.64    3.45
   0   2  16   83.10    3.22
   0   2  17   34.99    1.60
   0   2  18    3.14    0.47
   0   2  19  167.47    5.59
   0   2  20   38.67    1.69
   0   2  21    1.85    0.54
   0   2  22   70.43    2.08
   0   2  23   25.42    1.04
   0   2  24   39.12    1.38
   0   2  25   34.46    1.30
   0   2  26   18.40    0.98
   0   2  27   27.35    0.99
   0   2  28    1.57    0.34
   0   2  29    0.43    0.24
   0   2  30    2.69    0.55
   0   3   0    0.62    0.16
   0   3   2  289.21    8.56
   0   3   3   69.35    2.08
   0   3   4   24.69    1.51
   0   3   5   94.99    3.01
   0   3   6    7.08    0.41
   0   3   7  115.25    3.60
   0   3   8  300.83   10.10
   0   3   9   27.61    1.45
   0   3  10  137.98    6.28
   0   3  11   12.88    1.12
   0   3  12  935.26   30.28
   0   3  13  405.71   13.73
   0   3  14   21.71    1.37
   0   3  15    8.71    0.85
   0   3  16  217.33    6.92
   0   3  17  148.49    5.98
   0   3  18    5.91    0.64
   0   3  19    2.41    0.29
   0   3  20    1.98    0.33
   0   3  21   20.01    0.97
   0   3  22    2.55    0.42
   0   3  23  201.93    5.35
   0   3  24   22.15    0.96
   0   3  25    8.26    0.77
   0   3  26    1.09    0.31
   0   3  27   13.49    0.79
   0   3  28   77.46    2.56
   0   3  29   13.54    0.56
   0   3  30    4.72    0.27
   0   4   0  436.38   13.39
   0   4   1 1978.11   78.16
   0   4   2   45.66    1.93
   0   4   3   51.77    2.16
   0   4   4  471.76   12.58
   0   4   5   26.37    1.20
   0   4   6 1718.32   50.46
   0   4   7 1751.66   50.94
   0   4   8   30.70    1.77
   0   4   9   68.99    2.18
   0   4  10  863.28   19.19
   0   4  11   98.85    4.29
   0   4  12  223.82    7.48
   0   4  13  846.25   21.18
   0   4  14  789.02   19.93
   0   4  15    8.83    0.73
   0   4  16    1.59    0.63
   0   4  17   37.75    3.00
   0   4  18   32.46    1.33
   0   4  19  204.14    9.75
   0   4  20    1.21    0.40
   0   4  21    0.71    0.30
   0   4  22  231.37    6.69
   0   4  23   53.80    1.93
   0   4  24    5.64    0.49
   0   4  25   60.23    2.24
   0   4  26   73.69    2.77
   0   4  27    1.33    0.29
   0   4  28   26.78    1.12
   0   4  29    5.60    0.39
   0   4  30    0.62    0.19
   0   5   0    1.20    0.37
   0   5   1  173.99    7.03
   0   5   2    2.68    0.32
   0   5   3   11.87    0.94
   0   5   4   23.29    1.21
   0   5   5 2872.66   89.42
   0   5   6  103.40    3.83
   0   5   7  653.16   13.38
   0   5   8   82.36    3.78
   0   5   9 1036.46   26.37
   0   5  10    8.44    0.56
   0   5  11 3668.37  135.17
   0   5  12  607.59   15.48
   0   5  13  511.35   20.54
   0   5  14  273.36   10.65
   0   5  15   42.79    2.34
   0   5  16   25.64    1.65
   0   5  17  129.44    7.83
   0   5  18    7.31    0.69
   0   5  19    5.41    0.80
   0   5  20   23.81    1.31
   0   5  21  115.06    4.25
   0   5  22   58.91    2.21
   0   5  23   48.12    1.99
   0   5  24   57.36    1.91
   0   5  25    2.29    0.29
   0   5  26    7.24    0.67
   0   5  27   14.59    0.70
   0   5  28   39.61    1.25
   0   5  29   71.56    2.06
   0   6   0   12.67    0.99
   0   6   1   30.59    1.22
   0   6   2  152.99    5.01
   0   6   3 5814.06  189.27
   0   6   4   12.88    0.87
   0   6   5  570.80   19.99
   0   6   6  760.73   17.36
   0   6   7    8.30    0.71
   0   6   8   36.47    1.51
   0   6   9 1330.08   62.87
   0   6  10   53.45    2.93
   0   6  11 3400.71  133.36
   0   6  12  292.62    9.02
   0   6  13  246.62    7.80
   0   6  14  132.41    4.17
   0   6  15   20.65    1.19
   0   6  16    4.35    0.82
   0   6  17   34.45    1.92
   0   6  18    3.22    0.58
   0   6  19   94.21    2.77
   0   6  20    2.53    0.61
   0   6  21    3.53    0.49
   0   6  22   74.78    2.38
   0   6  23   12.04    0.89
   0   6  24   10.31    0.79
   0   6  25   -0.18    0.26
   0   6  26    1.19    0.34
   0   6  27   91.42    3.75
   0   6  28   21.19    0.78
   0   6  29    1.23    0.25
   0   7   0    1.23    0.42
   0   7   1  690.95   15.70
   0   7   2  214.85    7.40
   0   7   3 2175.06   51.20
   0   7   4   97.34    3.16
   0   7   5   35.42    1.96
   0   7   6  798.75   21.30
   0   7   7  556.45   17.03
   0   7   8 2681.85  128.38
   0   7   9 1601.10   40.86
   0   7  10   13.77    0.91
   0   7  11 4358.80  146.54
   0   7  12  524.43   16.15
   0   7  13    3.74    0.65
   0   7  14   22.33    1.49
   0   7  15   34.91    1.54
   0   7  16  220.47    6.13
   0   7  17  310.45    9.15
   0   7  18   57.33    3.59
   0   7  19   15.70    0.99
   0   7  20   45.04    1.50
   0   7  21   42.66    2.01
   0   7  22  124.84    3.69
   0   7  23   13.00    0.75
   0   7  24   49.01    2.20
   0   7  25    5.37    0.46
   0   7  26   10.43    0.77
   0   7  27    3.34    0.35
   0   7  28   16.68    0.67
   0   7  29  106.34    5.97
   0   8   0   66.48    3.40
   0   8   1   41.62    2.06
   0   8   2  475.50   21.27
   0   8   3 1467.14   43.14
   0   8   4    7.44    0.65
   0   8   5  707.67   22.03
   0   8   6  844.67   32.05
   0   8   7   72.07    2.76
   0   8   8   77.52    2.61
   0   8   9    8.16    0.74
   0   8  10 1760.47   48.71
   0   8  11 1125.66   26.33
   0   8  12   45.66    2.58
   0   8  13   23.14    1.48
   0   8  14  178.77    6.55
   0   8  15    4.87    0.56
   0   8  16    0.81    0.37
   0   8  17   14.05    0.90
   0   8  18  303.57   11.25
   0   8  19  152.09    5.53
   0   8  20   47.35    2.17
   0   8  21    6.01    0.53
   0   8  22   44.30    2.04
   0   8  23   28.67    1.53
   0   8  24    1.09    0.37
   0   8  25   14.25    0.77
   0   8  26   33.45    1.14
   0   8  27   47.50    2.38
   0   8  28    4.60    0.38
   0   8  29    0.74    0.31
   0   9   0    1.81    0.57
   0   9   1  334.33    9.10
   0   9   2 1260.21   26.97
   0   9   3   67.80    3.03
   0   9   4 1449.18   40.54
   0   9   5   26.33    1.37
   0   9   6    6.45    0.50
   0   9   7 2699.90  114.36
   0   9   8 3136.46  102.07
   0   9   9  390.20   12.82
   0   9  10  146.59    3.74
   0   9  11 1295.35   30.03
   0   9  12  327.72   12.50
   0   9  13    0.91    0.43
   0   9  14   28.26    1.11
   0   9  15  137.65    4.22
   0   9  16    5.42    0.64
   0   9  17  168.82    5.45
   0   9  18    4.20    0.81
   0   9  19   28.27    1.93
   0   9  20   68.76    2.42
   0   9  21   98.36    3.62
   0   9  22  125.50    3.98
   0   9  23   12.35    0.80
   0   9  24   11.26    0.69
   0   9  25    8.90    0.94
   0   9  26   35.80    1.26
   0   9  27    3.64    0.45
   0   9  28   81.61    2.60
   0   9  29   23.05    1.11
   0  10   0 1561.00   44.82
   0  10   1    9.46    0.95
   0  10   2  411.03   13.28
   0  10   3    8.55    0.85
   0  10   4 1020.94   25.82
   0  10   5  154.88    6.08
   0  10   6 2021.97   62.29
   0  10   7  741.18   23.68
   0  10   8  352.11    9.37
   0  10   9  934.33   25.90
   0  10  10  408.11   12.49
   0  10  11   50.45    2.82
   0  10  12   11.87    0.94
   0  10  13  153.97    4.49
   0  10  14   17.67    2.04
   0  10  15   26.54    1.72
   0  10  16  183.73    5.93
   0  10  17   91.74    2.92
   0  10  18   23.37    1.36
   0  10  19  172.85    5.81
   0  10  20  251.27    7.74
   0  10  21   29.00    1.35
   0  10  22    5.98    0.55
   0  10  23    7.79    0.67
   0  10  24    1.93    0.49
   0  10  25    0.49    0.33
   0  10  26    5.12    0.34
   0  10  27   15.09    0.77
   0  10  28   14.67    0.75
   0  11   0    3.91    0.69
   0  11   1  263.94    8.82
   0  11   2   59.42    2.28
   0  11   3   61.99    2.71
   0  11   4 3540.26  107.32
   0  11   5   15.57    1.11
   0  11   6  474.89   15.75
   0  11   7 3210.86   88.33
   0  11   8   15.49    0.82
   0  11   9  323.96    9.26
   0  11  10   64.88    2.78
   0  11  11  206.57    5.93
   0  11  12  252.98    7.84
   0  11  13  178.49    6.07
   0  11  14  592.42   15.83
   0  11  15   77.96    2.54
   0  11  16  144.50    4.08
   0  11  17    2.72    0.88
   0  11  18    4.86    0.90
   0  11  19   10.25    0.99
   0  11  20   38.16    1.93
   0  11  21   18.87    1.27
   0  11  22   36.48    1.37
   0  11  23   22.37    0.88
   0  11  24   80.72    1.92
   0  11  25   15.69    1.28
   0  11  26    0.65    0.51
   0  11  27    1.26    0.33
   0  11  28   44.66    1.69
   0  12   0 9999.00  334.91
   0  12   1 1139.07   26.84
   0  12   2   57.40    2.15
   0  12   3  157.69    5.41
   0  12   4  740.18   24.05
   0  12   5   54.66    3.14
   0  12   6 2193.36   46.29
   0  12   7  197.11    5.48
   0  12   8  214.54    9.07
   0  12   9 1010.52   20.41
   0  12  10    4.78    0.70
   0  12  11   71.74    2.78
   0  12  12   90.62    2.97
   0  12  13   49.02    1.94
   0  12  14   73.47    2.70
   0  12  15   82.54    3.65
   0  12  16  687.54   19.62
   0  12  17   19.44    1.58
   0  12  18   90.96    2.96
   0  12  19    1.04    0.58
   0  12  20  243.64    6.86
   0  12  21   76.82    3.27
   0  12  22   13.76    1.30
   0  12  23   26.95    1.72
   0  12  24   24.36    1.41
   0  12  25    0.42    0.43
   0  12  26    2.02    0.31
   0  12  27   21.31    0.87
   0  12  28    2.79    0.47
   0  13   0    0.51    1.68
   0  13   1  604.84   14.48
   0  13   2 1209.89   25.43
   0  13   3 1492.42   34.92
   0  13   4 4293.32  133.95
   0  13   5 1668.14   44.47
   0  13   6   21.93    1.19
   0  13   7 1270.60   26.22
   0  13   8  233.35   11.24
   0  13   9   96.57    3.25
   0  13  10   69.80    3.16
   0  13  11   26.91    1.28
   0  13  12    6.74    0.72
   0  13  13  128.24    4.32
   0  13  14  297.32    9.48
   0  13  15   14.67    0.85
   0  13  16   97.94    4.51
   0  13  17  128.39    4.63
   0  13  18    1.84    0.39
   0  13  19  153.75    5.53
   0  13  20   88.21    3.10
   0  13  21    7.41    1.09
   0  13  22    0.94    0.35
   0  13  23    3.94    0.39
   0  13  24   17.67    0.87
   0  13  25    4.20    0.51
   0  13  26   41.03    2.21
   0  13  27    3.12    0.46
   0  13  28   28.27    2.55
   0  14   0 4133.87  143.11
   0  14   1 3667.78   67.82
   0  14   2   22.54    1.85
   0  14   3  508.57   14.02
   0  14   4   32.07    1.61
   0  14   5 1045.08   27.08
   0  14   6  342.49    9.64
   0  14   7  370.33   11.22
   0  14   8   25.04    1.37
   0  14   9  140.14    7.08
   0  14  10   88.01    4.44
   0  14  11  927.45   21.61
   0  14  12  305.29    8.79
   0  14  13   89.03    3.12
   0  14  14  416.77    9.81
   0  14  15  425.42   11.78
   0  14  16  474.59   10.86
   0  14  17   61.08    2.13
   0  14  18  202.93    5.61
   0  14  19  121.04    4.73
   0  14  20   37.57    1.73
   0  14  21    0.74    0.73
   0  14  22    9.06    0.58
   0  14  23   11.88    0.89
   0  14  24   32.41    1.82
   0  14  25   16.98    1.22
   0  14  26    4.19    0.63
   0  14  27    9.19    0.71
   0  15   1  766.06   19.69
   0  15   2   13.92    1.13
   0  15   3  862.03   29.24
   0  15   4  102.17    4.68
   0  15   5  308.73    8.24
   0  15   6    4.24    0.75
   0  15   7   29.70    1.50
   0  15   8   29.46    1.38
   0  15   9  331.43   10.33
   0  15  10  183.89    5.71
   0  15  11   11.83    0.99
   0  15  12  235.40    7.42
   0  15  13  166.51    5.77
   0  15  14    4.62    0.61
   0  15  15   22.14    1.46
   0  15  16   17.01    0.95
   0  15  17   30.52    1.64
   0  15  18  161.01    4.15
   0  15  19  160.69    5.52
   0  15  20   31.97    1.93
   0  15  21   11.21    0.82
   0  15  22    0.43    0.51
   0  15  23    2.95    0.48
   0  15  24   10.51    0.83
   0  15  25   17.03    0.82
   0  15  26   21.47    0.89
   0  15  27   17.13    1.11
   0  16   0  185.09    6.72
   0  16   1  995.36   26.70
   0  16   2   18.78    1.80
   0  16   3   85.07    2.95
   0  16   4  357.76    9.90
   0  16   5   31.94    2.21
   0  16   6   22.33    1.48
   0  16   7   48.11    2.13
   0  16   8   24.42    1.62
   0  16   9   14.17    1.34
   0  16  10   56.56    2.63
   0  16  11  803.84   22.92
   0  16  12   13.82    1.21
   0  16  13   37.62    1.62
   0  16  14  329.72    9.41
   0  16  15  970.07   25.08
   0  16  16  137.24    6.04
   0  16  17    1.22    0.49
   0  16  18  148.13    4.24
   0  16  19   32.28    2.31
   0  16  20    9.35    0.97
   0  16  21    3.62    0.69
   0  16  22   19.44    1.34
   0  16  23    7.47    0.55
   0  16  24    4.06    0.70
   0  16  25   78.13    3.35
   0  16  26    0.22    0.37
   0  17   0    2.31    1.34
   0  17   1   10.05    0.96
   0  17   2  340.98    7.80
   0  17   3   17.58    1.56
   0  17   4    8.38    0.99
   0  17   5  461.42   12.50
   0  17   6   10.70    1.23
   0  17   7  339.11   10.76
   0  17   8   53.16    1.94
   0  17   9  170.96    5.11
   0  17  10  184.93    5.33
   0  17  11  212.88    6.82
   0  17  12  897.80   23.91
   0  17  13  941.41   21.02
   0  17  14   19.34    0.87
   0  17  15    1.54    0.46
   0  17  16    2.13    0.54
   0  17  17    0.86    0.56
   0  17  18  259.77    6.32
   0  17  19   13.38    1.03
   0  17  20   49.87    2.22
   0  17  21    9.65    1.01
   0  17  22    1.09    0.46
   0  17  23    8.61    0.79
   0  17  24    4.79    0.75
   0  17  25    7.28    0.47
   0  17  26    4.05    0.53
   0  18   0   92.24    6.16
   0  18   1   16.45    1.33
   0  18   2  257.68    7.47
   0  18   3  202.56    5.88
   0  18   4  438.79   12.73
   0  18   5  696.94   19.34
   0  18   6   91.74    3.96
   0  18   7  125.04    3.82
   0  18   8    3.90    0.61
   0  18   9  244.58    7.81
   0  18  10   72.12    3.00
   0  18  11   14.83    1.12
   0  18  12  116.67    4.22
   0  18  13    4.08    0.53
   0  18  14   74.65    3.10
   0  18  15  238.77    8.15
   0  18  16   26.53    3.66
   0  18  17   15.03    0.93
   0  18  18  243.03    7.26
   0  18  19    7.16    0.81
   0  18  20   28.12    1.13
   0  18  21    1.06    0.58
   0  18  22    1.66    0.51
   0  18  23    6.43    0.91
   0  18  24    2.05    0.43
   0  18  25   36.05    2.65
   0  19   0    0.39    1.29
   0  19   1   70.21    4.62
   0  19   2  161.58    5.28
   0  19   3  294.79   12.00
   0  19   4  235.20    9.08
   0  19   5   19.12    1.09
   0  19   6   33.65    1.82
   0  19   7  173.91    6.16
   0  19   8   32.03    2.23
   0  19   9  147.43    5.31
   0  19  10  104.62    3.69
   0  19  11  448.86   13.42
   0  19  12  563.52   14.32
   0  19  13  566.32   16.80
   0  19  14    9.80    0.64
   0  19  15    8.30    0.69
   0  19  16    1.58    0.53
   0  19  17   59.60    4.32
   0  19  18    7.68    0.95
   0  19  19    3.16    0.53
   0  19  20   10.19    0.78
   0  19  21   10.92    1.13
   0  19  22   14.17    1.06
   0  19  23    2.54    0.88
   0  19  24    0.03    0.70
   0  19  25    1.60    0.55
   0  20   0  118.64    4.70
   0  20   1   34.09    2.06
   0  20   2  240.04    7.47
   0  20   3 1009.19   25.84
   0  20   4   69.07    3.98
   0  20   5  277.59    8.42
   0  20   6   69.07    3.82
   0  20   7    5.36    0.65
   0  20   8    1.52    0.64
   0  20   9  360.73    8.64
   0  20  10  202.75    5.92
   0  20  11  142.45    5.02
   0  20  12   78.49    2.96
   0  20  13   12.50    1.13
   0  20  14    4.24    0.63
   0  20  15    1.64    0.43
   0  20  16    9.35    0.86
   0  20  17    3.09    0.49
   0  20  18   62.40    2.47
   0  20  19    5.50    0.56
   0  20  20    4.94    0.78
   0  20  21    8.34    0.66
   0  20  22   14.35    1.19
   0  20  23    7.84    0.93
   0  20  24    1.38    0.66
   0  21   0    1.13    1.28
   0  21   1   42.59    2.12
   0  21   2  197.63    6.30
   0  21   3  212.71    5.29
   0  21   4   45.70    3.52
   0  21   5   81.52    2.85
   0  21   6  152.68    6.30
   0  21   7   14.36    1.11
   0  21   8  133.13    4.79
   0  21   9    1.89    0.51
   0  21  10   36.31    1.98
   0  21  11  397.70   10.05
   0  21  12   42.73    1.84
   0  21  13  642.11   23.80
   0  21  14   31.91    1.96
   0  21  15    9.14    0.72
   0  21  16    1.35    0.57
   0  21  17   35.24    1.49
   0  21  18    1.52    0.43
   0  21  19    1.38    0.66
   0  21  20   13.47    1.19
   0  21  21    0.93    0.64
   0  21  22   13.65    1.02
   0  21  23    1.60    1.42
   0  21  24    0.32    0.53
   0  22   0  742.21   25.93
   0  22   1    2.66    0.67
   0  22   2   65.59    2.53
   0  22   3  642.97   17.67
   0  22   4  173.79    6.01
   0  22   5   53.93    2.25
   0  22   6   47.02    2.61
   0  22   7   52.43    2.24
   0  22   8    1.53    0.56
   0  22   9   58.02    2.31
   0  22  10    5.74    0.55
   0  22  11  194.75    6.33
   0  22  12    9.75    2.22
   0  22  13  118.49    3.57
   0  22  14    7.01    0.72
   0  22  15    1.61    0.43
   0  22  16   10.27    0.88
   0  22  17   11.05    1.05
   0  22  18   10.04    0.67
   0  22  19    1.11    0.51
   0  22  20   15.93    1.33
   0  22  21   41.86    2.38
   0  22  22    6.71    0.80
   0  22  23    9.49    1.02
   0  23   0    2.77    1.03
   0  23   1  160.17    5.65
   0  23   2   19.23    1.91
   0  23   3  181.80    6.07
   0  23   4    1.89    0.72
   0  23   5    4.73    0.83
   0  23   6  170.46    5.87
   0  23   7    3.52    0.53
   0  23   8   20.18    1.33
   0  23   9    2.84    0.62
   0  23  10   75.25    2.49
   0  23  11   58.35    5.18
   0  23  12    6.31    0.72
   0  23  13   95.09    3.22
   0  23  14    8.50    0.78
   0  23  15   20.08    1.37
   0  23  16    8.79    0.70
   0  23  17    1.22    0.33
   0  23  18    3.03    0.48
   0  23  19   10.25    1.19
   0  23  20   23.67    1.86
   0  23  21    6.95    0.82
   0  23  22    6.55    0.83
   0  24   0  463.86   25.04
   0  24   1   95.74    3.78
   0  24   2    8.85    1.04
   0  24   3  148.69    5.73
   0  24   4  375.27    9.40
   0  24   5    8.05    0.78
   0  24   6   24.92    1.59
   0  24   7   22.77    1.46
   0  24   8    6.86    0.75
   0  24   9    6.09    0.74
   0  24  10  155.74    5.36
   0  24  11    3.41    0.25
   0  24  12   17.24    1.07
   0  24  13    7.33    0.66
   0  24  14    7.03    0.93
   0  24  15    5.34    0.56
   0  24  16    2.52    0.53
   0  24  17    0.51    0.40
   0  24  18    7.10    0.51
   0  24  19    8.29    1.01
   0  24  20    7.94    0.83
   0  24  21   51.82    2.69
   0  25   0    2.98    1.40
   0  25   1  207.23    6.44
   0  25   2    2.00    0.71
   0  25   3  107.58    4.56
   0  25   4    2.71    0.62
   0  25   5    8.35    0.73
   0  25   6   17.90    1.72
   0  25   7    9.69    0.72
   0  25   8   30.35    1.58
   0  25   9   41.68    1.81
   0  25  10    0.89    1.68
   0  25  11   61.61    2.87
   0  25  12   13.55    1.18
   0  25  13    6.88    0.62
   0  25  14   15.83    1.17
   0  25  15    6.62    0.75
   0  25  16   13.86    1.17
   0  25  17   26.89    2.24
   0  25  18    4.60    0.38
   0  25  19    0.31    0.67
   0  25  20   49.94    2.48
   0  26   0  296.69   12.09
   0  26   1  334.24    9.23
   0  26   2   12.21    0.88
   0  26   3    0.95    1.49
   0  26   4   63.81    2.86
   0  26   5    3.70    0.67
   0  26   6    3.43    0.54
   0  26   7    1.50    1.36
   0  26   8    4.99    0.64
   0  26   9   46.73    3.19
   0  26  10   22.50    1.41
   0  26  11    3.34    0.54
   0  26  12    9.67    0.85
   0  26  13    8.69    0.93
   0  26  14   24.40    1.72
   0  26  15   59.60    2.18
   0  26  16   15.30    1.54
   0  26  17   18.86    1.20
   0  26  18    5.20    0.70
   0  26  19   54.67    2.30
   0  27   0    1.11    1.13
   0  27   1  119.18    4.03
   0  27   2    1.70    0.81
   0  27   3   58.12    2.80
   0  27   4    5.51    0.83
   0  27   5    1.17    0.59
   0  27   6    8.04    0.66
   0  27   7   17.53    1.17
   0  27   8    7.18    0.53
   0  27   9    5.71    0.58
   0  27  10   13.31    1.13
   0  27  11  122.53    4.38
   0  27  12   14.43    1.07
   0  27  13   24.25    1.29
   0  27  14   14.42    1.51
   0  27  15   17.60    0.75
   0  27  16    2.22    0.43
   0  27  17    5.53    0.67
   0  27  18   60.99    2.64
   0  28   0    0.65    1.05
   0  28   1  177.62    5.72
   0  28   2    9.04    0.83
   0  28   3    0.96    0.59
   0  28   4    0.79    0.58
   0  28   5    3.40    0.58
   0  28   6    5.34    0.64
   0  28   7    1.42    0.51
   0  28   8   24.24    1.42
   0  28   9   60.97    4.00
   0  28  10    0.46    0.46
   0  28  11   54.41    2.72
   0  28  12   18.43    1.19
   0  28  13    2.12    0.46
   0  28  14    0.83    0.38
   0  28  15   46.60    2.17
   0  28  16   15.12    1.30
   0  28  17    2.25    0.42
   0  29   0    0.33    0.57
   0  29   1   12.93    1.50
   0  29   2    1.29    0.50
   0  29   3   19.21    1.15
   0  29   4    1.66    1.58
   0  29   5   38.87    2.12
   0  29   6    9.67    1.13
   0  29   7    8.20    0.86
   0  29   8   22.86    1.50
   0  29   9   41.36    1.98
   0  29  10   15.48    1.13
   0  29  11   64.24    2.74
   0  29  12    1.15    0.40
   0  29  13   28.56    1.67
   0  29  14   30.16    1.68
   0  29  15    4.25    0.48
   0  29  16    3.36    0.61
   0  30   0    0.98    3.64
   0  30   1   34.32    3.65
   0  30   2    0.86    0.71
   0  30   3    0.06    0.62
   0  30   4   12.41    0.93
   0  30   5   43.67    2.76
   0  30   6    0.62    0.58
   0  30   7    8.64    2.25
   0  30   8    7.16    0.63
   0  30   9   13.34    1.15
   0  30  10    3.86    0.43
   0  30  11   11.69    0.87
   0  30  12    1.48    0.49
   0  30  13    2.71    0.24
   0  30  14    0.13    0.22
   0  30  15   13.21    1.97
   0  31   0    0.99    0.71
   0  31   1    5.25    0.65
   0  31   2   24.01    1.52
   0  31   3    2.44    0.53
   0  31   4   37.60    1.84
   0  31   5   38.66    3.92
   0  31   6    0.57    0.41
   0  31   7   87.99    4.16
   0  31   8   26.63    2.53
   0  31   9    0.73    0.37
   0  31  10   16.00    1.27
   0  31  11    4.08    0.51
   0  31  12    2.50    1.43
   0  31  13   21.34    1.33
   0  32   0    0.97    0.55
   0  32   1   12.89    1.21
   0  32   2   -0.34    0.41
   0  32   3    1.18    0.38
   0  32   4   22.85    1.46
   0  32   5   27.98    1.85
   0  32   6   14.35    1.05
   0  32   7   25.28    1.46
   0  32   8    2.52    0.43
   0  32   9   12.19    0.87
   0  32  10    6.03    0.73
   0  32  11    0.77    0.38
   0  33   0    0.38    0.37
   0  33   1   -0.54    0.54
   0  33   2    3.59    0.64
   0  33   3   10.68    0.90
   0  33   4   25.73    1.45
   0  33   5   19.66    1.69
   0  33   6    1.36    0.98
   0  33   7   42.34    2.31
   0  33   8    1.15    0.47
   0  33   9    5.11    0.47
   0  34   0    2.89    3.17
   0  34   1    4.67    0.46
   0  34   2    0.14    0.48
   0  34   3    0.89    0.34
   0  34   4    5.52    0.72
   0  34   5    0.08    0.32
   1   0 -30   -0.11    0.25
   1   0 -29    1.23    0.21
   1   0 -28    0.46    0.15
   1   0 -27    2.41    0.30
   1   0 -26   -0.32    0.26
   1   0 -25  125.16    3.83
   1   0 -24    0.08    0.26
   1   0 -23    5.04    0.54
   1   0 -22    0.26    0.33
   1   0 -21    1.51    0.31
   1   0 -20    0.70    0.34
   1   0 -19   26.80    1.45
   1   0 -18    0.11    0.17
   1   0 -17  859.44   22.14
   1   0 -16    1.12    0.31
   1   0 -15  111.34    3.52
   1   0 -14    1.75    0.43
   1   0 -13   23.53    1.96
   1   0 -12    1.57    0.29
   1   0 -11   37.30    1.81
   1   0 -10    3.96    0.50
   1   0  -9  521.99   14.99
   1   0  -8    1.36    0.34
   1   0  -7 2341.20   80.89
   1   0  -6    1.98    0.33
   1   0  -4    1.48    0.22
   1   0  -2    2.10    0.15
   1   0   0    0.78    0.07
   1   0   2    1.33    0.19
   1   0   3  523.04   17.35
   1   0   4    2.45    0.27
   1   0   5   10.11    0.64
   1   0   6    2.33    0.26
   1   0   7  690.89   17.37
   1   0   8    2.90    0.32
   1   0   9  264.82    6.99
   1   0  10    2.18    0.42
   1   0  11  699.74   16.24
   1   0  12    4.79    0.61
   1   0  13 4968.93  177.35
   1   0  14    0.86    0.33
   1   0  15    3.88    0.66
   1   0  16    1.28    0.35
   1   0  17    6.79    0.59
   1   0  18    0.42    0.30
   1   0  19   25.95    1.62
   1   0  20    0.64    0.27
   1   0  21   71.76    2.42
   1   0  22    0.66    0.23
   1   0  23    3.00    0.35
   1   0  24    0.37    0.30
   1   0  25    1.96    0.27
   1   0  26    0.64    0.31
   1   0  27    0.56    0.11
   1   0  28    0.13    0.11
   1   0  29   14.60    0.70
   1   0  30    0.61    0.40
   1   1 -30    1.48    0.34
   1   1 -29    2.01    0.24
   1   1 -28    0.24    0.23
   1   1 -27   17.03    0.66
   1   1 -26    7.94    0.46
   1   1 -25    2.13    0.39
   1   1 -24   54.77    1.52
   1   1 -23   46.33    1.73
   1   1 -22   32.59    1.29
   1   1 -21    1.86    0.32
   1   1 -20    2.44    0.43
   1   1 -19   87.18    3.97
   1   1 -18    7.00    0.57
   1   1 -17    9.82    0.81
   1   1 -16  259.72   10.06
   1   1 -15   83.93    3.36
   1   1 -14    4.80    0.71
   1   1 -13 2086.81   48.80
   1   1 -12    5.13    0.57
   1   1 -11  104.74    4.08
   1   1 -10    3.37    0.34
   1   1  -9  877.32   24.29
   1   1  -8    2.72    0.30
   1   1  -7  121.62    4.09
   1   1  -6  611.82   13.15
   1   1  -5 1296.32   26.15
   1   1  -4    4.41    0.27
   1   1  -2   76.62    2.39
   1   1   2 1069.68   46.97
   1   1   3  114.39    3.98
   1   1   4    4.14    0.35
   1   1   5  456.17   12.76
   1   1   6    8.08    0.57
   1   1   7 2150.86   51.20
   1   1   8   44.93    1.69
   1   1   9   13.68    0.77
   1   1  10  689.95   21.36
   1   1  11    0.00    0.01
   1   1  12  743.73   21.03
   1   1  13  231.36    8.70
   1   1  14    2.90    0.47
   1   1  15  117.37    5.08
   1   1  16   18.79    1.29
   1   1  17  111.79    4.36
   1   1  18   65.52    2.39
   1   1  19  149.72    4.97
   1   1  20    4.80    0.56
   1   1  21   17.36    1.01
   1   1  22    7.26    0.64
   1   1  23   11.72    0.53
   1   1  24   38.42    1.30
   1   1  25   30.07    1.15
   1   1  26    4.09    0.39
   1   1  27    0.47    0.26
   1   1  28    0.05    0.25
   1   1  29   36.04    1.27
   1   1  30   -0.06    0.19
   1   2 -30    3.25    0.49
   1   2 -29    0.30    0.17
   1   2 -28    0.14    0.31
   1   2 -27   34.90    1.68
   1   2 -26    0.62    0.24
   1   2 -25   76.34    2.39
   1   2 -24    0.94    0.35
   1   2 -23    1.45    0.42
   1   2 -22  104.11    3.72
   1   2 -21   13.07    0.73
   1   2 -20   25.20    0.91
   1   2 -19   61.11    2.79
   1   2 -18  175.95    6.24
   1   2 -17   37.96    1.73
   1   2 -16  123.83    4.12
   1   2 -15  101.75    4.16
   1   2 -14   27.48    1.31
   1   2 -13   10.94    0.65
   1   2 -12 1284.38   26.00
   1   2 -11  381.45   10.82
   1   2 -10   61.88    2.16
   1   2  -9  355.83   11.57
   1   2  -8  254.88    9.41
   1   2  -7    9.30    0.78
   1   2  -6 1358.46   38.54
   1   2  -5 1082.95   28.51
   1   2  -4  421.59   11.94
   1   2  -3   75.62    2.63
   1   2  -2    2.18    0.25
   1   2   2  720.56   25.15
   1   2   3  994.53   31.63
   1   2   4  297.57   10.25
   1   2   5  141.16    5.61
   1   2   6 1627.66   48.57
   1   2   7  644.31   19.14
   1   2   8   88.44    3.86
   1   2   9  432.49   14.67
   1   2  10 2087.67   52.94
   1   2  11  137.88    4.04
   1   2  12   88.14    3.67
   1   2  13 2794.35   60.73
   1   2  14   23.82    1.26
   1   2  15    4.45    0.56
   1   2  16    6.22    0.55
   1   2  17    2.64    0.46
   1   2  18   17.60    1.01
   1   2  19    3.01    0.51
   1   2  20   54.19    2.08
   1   2  21   43.96    1.38
   1   2  22    1.36    0.35
   1   2  23   15.37    0.87
   1   2  24   47.09    1.56
   1   2  25    1.65    0.46
   1   2  26   10.17    0.63
   1   2  27    0.81    0.37
   1   2  28    0.43    0.26
   1   2  29   24.29    0.90
   1   3 -30    5.12    0.30
   1   3 -29    0.45    0.31
   1   3 -28    0.26    0.25
   1   3 -27   19.90    0.85
   1   3 -26   22.64    1.28
   1   3 -25   16.34    0.82
   1   3 -24  105.10    2.94
   1   3 -23    2.80    0.58
   1   3 -22    7.57    0.78
   1   3 -21  124.19    3.34
   1   3 -20   20.72    0.83
   1   3 -19   25.17    1.41
   1   3 -18    1.28    0.33
   1   3 -17    9.03    0.67
   1   3 -16  259.02    8.78
   1   3 -15   26.38    1.46
   1   3 -14  173.73    4.92
   1   3 -13 1329.34   30.12
   1   3 -12  161.37    4.35
   1   3 -11   34.26    1.48
   1   3 -10  358.58   12.65
   1   3  -9  420.99   16.15
   1   3  -8  202.37    7.14
   1   3  -7    3.22    0.41
   1   3  -6  654.08   19.85
   1   3  -5  532.23   17.38
   1   3  -4  124.31    4.11
   1   3  -3   86.47    3.02
   1   3  -2    3.73    0.25
   1   3  -1 1142.29   44.13
   1   3   0  323.09    7.14
   1   3   2 1051.32   30.90
   1   3   3   77.69    2.80
   1   3   4   33.38    1.20
   1   3   5  957.86   21.28
   1   3   6   15.22    0.87
   1   3   7  381.84   12.61
   1   3   8  594.09   21.61
   1   3   9  493.28   13.10
   1   3  10  794.38   17.64
   1   3  11  384.06    9.74
   1   3  12  451.33   14.11
   1   3  13    8.72    0.70
   1   3  14   55.65    2.56
   1   3  15  126.65    4.27
   1   3  16   21.68    1.25
   1   3  17   76.45    2.95
   1   3  18   36.39    1.37
   1   3  19   72.28    2.93
   1   3  20  332.16    9.29
   1   3  21   10.84    0.70
   1   3  22   23.10    0.95
   1   3  23   96.48    2.63
   1   3  24   61.28    1.92
   1   3  25   28.98    1.10
   1   3  26   28.46    0.94
   1   3  27   32.43    1.13
   1   3  28    2.05    0.49
   1   3  29   29.83    1.17
   1   4 -30    2.01    0.24
   1   4 -29    1.45    0.23
   1   4 -28    1.57    0.29
   1   4 -27  125.89    6.07
   1   4 -26    5.44    0.54
   1   4 -25    8.95    0.42
   1   4 -24    1.49    0.26
   1   4 -23  100.69    4.05
   1   4 -22    5.77    0.47
   1   4 -21    1.28    0.38
   1   4 -20   27.34    1.60
   1   4 -19    1.61    0.51
   1   4 -18   12.28    0.74
   1   4 -17   39.04    2.33
   1   4 -16  215.12    6.70
   1   4 -15  237.28    7.54
   1   4 -14    3.64    0.39
   1   4 -13  356.39   13.70
   1   4 -12 1193.77   29.44
   1   4 -11   49.88    2.53
   1   4 -10  945.59   21.89
   1   4  -9  163.24    7.55
   1   4  -8  297.41   12.13
   1   4  -7   33.53    1.67
   1   4  -6  221.99    5.99
   1   4  -5  323.88    8.42
   1   4  -4  829.43   22.55
   1   4  -3   74.60    2.62
   1   4  -2    4.05    0.38
   1   4  -1  309.54    9.32
   1   4   0 2014.61   63.15
   1   4   1  253.66    5.60
   1   4   2   19.85    1.17
   1   4   3   36.96    1.92
   1   4   4 2049.29   59.77
   1   4   5  286.86    9.88
   1   4   7   82.20    2.42
   1   4   8  108.53    5.77
   1   4   9 2384.15   98.52
   1   4  10  270.63    9.66
   1   4  11  106.41    4.80
   1   4  12  456.85   15.67
   1   4  13  633.11   20.77
   1   4  14   10.13    0.87
   1   4  15    8.74    0.78
   1   4  16   43.39    2.16
   1   4  17   47.87    1.98
   1   4  18  412.43   11.74
   1   4  19   14.12    0.74
   1   4  20    3.83    0.51
   1   4  21   49.72    1.81
   1   4  22   58.81    2.45
   1   4  23    8.37    0.67
   1   4  24   78.16    2.50
   1   4  25   17.38    1.19
   1   4  26    5.16    0.57
   1   4  27   30.74    1.22
   1   4  28    0.32    0.35
   1   4  29    4.09    0.47
   1   5 -30    3.70    0.39
   1   5 -29    0.27    0.18
   1   5 -28   18.96    0.69
   1   5 -27    1.77    0.27
   1   5 -26   13.08    0.93
   1   5 -25    1.93    0.42
   1   5 -24    6.96    0.62
   1   5 -23   91.71    3.45
   1   5 -22   13.32    0.61
   1   5 -21   60.59    2.47
   1   5 -20   64.46    2.29
   1   5 -19   30.69    1.28
   1   5 -18    2.41    0.55
   1   5 -17   40.42    2.36
   1   5 -16   21.31    1.52
   1   5 -15  155.95    5.64
   1   5 -14   98.61    4.00
   1   5 -13   44.95    1.98
   1   5 -12  653.74   16.79
   1   5 -11  131.58    5.90
   1   5 -10  295.22    9.30
   1   5  -9   64.97    2.44
   1   5  -8   21.89    0.97
   1   5  -7   85.15    3.34
   1   5  -6  289.44    9.19
   1   5  -5  278.02    6.92
   1   5  -4  821.76   27.12
   1   5  -3    9.19    0.72
   1   5  -2  597.64   13.32
   1   5  -1   33.73    1.48
   1   5   0   23.29    1.62
   1   5   1   54.78    1.66
   1   5   2  138.14    6.66
   1   5   3  610.91   16.95
   1   5   4  398.22   14.44
   1   5   5   43.46    2.28
   1   5   6  202.42    7.25
   1   5   7    8.19    0.58
   1   5   8   31.88    1.45
   1   5   9  153.85    4.54
   1   5  10  356.16    8.76
   1   5  11  727.39   17.47
   1   5  12 1331.53   39.46
   1   5  13   46.83    2.09
   1   5  14  124.68    7.79
   1   5  15   47.76    2.01
   1   5  16   16.53    1.06
   1   5  17    7.94    0.63
   1   5  18    5.80    0.62
   1   5  19   30.12    1.25
   1   5  20  233.50    8.71
   1   5  21   28.30    1.04
   1   5  22    4.33    0.62
   1   5  23  377.08    9.72
   1   5  24    5.71    0.38
   1   5  25    3.70    0.40
   1   5  26   19.91    0.99
   1   5  27    0.57    0.30
   1   5  28   38.15    1.11
   1   5  29   13.66    0.63
   1   6 -29    2.64    0.30
   1   6 -28   51.32    1.68
   1   6 -27    8.56    0.47
   1   6 -26   50.80    1.85
   1   6 -25    8.69    0.66
   1   6 -24   35.60    1.92
   1   6 -23   26.19    1.05
   1   6 -22   -0.45    0.86
   1   6 -21   38.94    1.43
   1   6 -20   56.12    2.60
   1   6 -19    5.66    0.79
   1   6 -18    5.32    0.67
   1   6 -17    1.43    0.65
   1   6 -16  145.70    6.78
   1   6 -15  116.49    4.19
   1   6 -14    4.48    0.41
   1   6 -13  384.39   13.02
   1   6 -12  487.19   15.68
   1   6 -11    9.48    0.74
   1   6 -10 6066.09  170.88
   1   6  -9   52.85    3.88
   1   6  -8  189.93    4.96
   1   6  -7 1426.10   44.15
   1   6  -6  119.72    4.21
   1   6  -5 1453.71   34.46
   1   6  -4 3485.36  100.02
   1   6  -3  183.05    6.31
   1   6  -2 1045.18   21.79
   1   6  -1  119.50    3.74
   1   6   0  571.21   13.58
   1   6   1    9.30    0.58
   1   6   2 1078.72   27.15
   1   6   3  159.24    9.98
   1   6   4   24.79    1.53
   1   6   5  222.36    6.75
   1   6   6 5068.70  204.88
   1   6   7   12.26    0.65
   1   6   8  532.00   15.48
   1   6   9   21.63    1.68
   1   6  10 4463.91  132.40
   1   6  11    7.17    0.64
   1   6  12 1399.90   30.82
   1   6  13  869.27   24.73
   1   6  14   54.53    2.26
   1   6  15    1.74    0.42
   1   6  16   21.76    1.10
   1   6  17   37.76    1.88
   1   6  18   91.71    3.41
   1   6  19    9.67    0.85
   1   6  20   13.80    0.83
   1   6  21    9.14    0.89
   1   6  22   13.55    0.74
   1   6  23   18.00    1.09
   1   6  24   31.41    1.23
   1   6  25   33.48    1.28
   1   6  26    0.85    0.31
   1   6  27   30.69    1.44
   1   6  28    2.38    0.30
   1   6  29    6.66    0.47
   1   7 -29    4.31    0.47
   1   7 -28   28.39    1.05
   1   7 -27    1.01    0.29
   1   7 -26   59.77    2.72
   1   7 -25   28.27    1.02
   1   7 -24    0.80    0.39
   1   7 -23   45.62    1.83
   1   7 -22    0.82    0.43
   1   7 -21   33.10    1.64
   1   7 -20    6.46    0.86
   1   7 -19    4.91    0.64
   1   7 -18   10.86    0.79
   1   7 -17   17.80    1.29
   1   7 -16  203.94    6.17
   1   7 -15   94.82    3.34
   1   7 -14  160.45    5.81
   1   7 -13   91.73    3.42
   1   7 -12 1404.71   38.56
   1   7 -11  171.04    5.47
   1   7 -10    9.80    0.64
   1   7  -9 1226.82   39.58
   1   7  -8    4.72    0.50
   1   7  -7 1150.07   25.60
   1   7  -6  854.54   23.93
   1   7  -5   69.25    2.74
   1   7  -4 4085.72  113.60
   1   7  -3 1254.19   26.84
   1   7  -2  242.11    9.97
   1   7  -1  713.72   16.03
   1   7   0   24.25    1.94
   1   7   1  192.62    5.74
   1   7   2  624.19   12.84
   1   7   3   21.86    1.17
   1   7   4  940.61   31.82
   1   7   5   49.28    2.15
   1   7   6   55.12    2.49
   1   7   7  943.33   21.09
   1   7   8   31.18    1.30
   1   7   9  694.66   22.86
   1   7  10 1061.84   22.84
   1   7  11 1160.86   36.74
   1   7  12 2113.27   54.11
   1   7  13  106.34    4.38
   1   7  14   99.79    3.37
   1   7  15   25.65    1.88
   1   7  16   11.46    1.25
   1   7  17   11.19    0.86
   1   7  18  102.58    4.89
   1   7  19    8.64    0.71
   1   7  20   67.92    2.70
   1   7  21    4.39    0.33
   1   7  22    2.52    0.49
   1   7  23   82.63    2.57
   1   7  24    1.40    0.53
   1   7  25    1.53    0.32
   1   7  26    0.67    0.26
   1   7  27    7.96    0.62
   1   7  28   65.73    2.06
   1   7  29    1.02    0.29
   1   8 -29    2.44    0.31
   1   8 -28   43.19    1.73
   1   8 -27   59.15    1.70
   1   8 -26    1.38    0.40
   1   8 -25   51.07    1.67
   1   8 -24    5.55    0.49
   1   8 -23    9.50    0.79
   1   8 -22   21.19    0.98
   1   8 -21   84.72    2.62
   1   8 -20   30.37    1.36
   1   8 -19    9.42    0.82
   1   8 -18   15.89    0.94
   1   8 -17   26.67    1.41
   1   8 -16  120.65    3.37
   1   8 -15  206.47    7.76
   1   8 -14    2.28    0.46
   1   8 -13   42.93    2.17
   1   8 -12  144.68    5.09
   1   8 -11  386.48   11.72
   1   8 -10 2155.90   56.25
   1   8  -9  427.76   10.02
   1   8  -8   14.25    1.07
   1   8  -7 1577.94   45.04
   1   8  -6  273.47    7.63
   1   8  -5 1189.65   26.97
   1   8  -4  435.58   12.32
   1   8  -3 1283.28   31.81
   1   8  -2    8.34    0.58
   1   8  -1   15.20    0.71
   1   8   0   16.75    1.22
   1   8   1    3.09    0.55
   1   8   2  554.48   21.84
   1   8   3 1092.52   28.68
   1   8   4   62.48    3.11
   1   8   5   15.44    0.82
   1   8   6   98.20    3.94
   1   8   7  389.34   11.15
   1   8   8 1457.79   36.28
   1   8   9 2759.13   82.84
   1   8  10  806.28   22.54
   1   8  11  199.40    6.83
   1   8  12  843.39   27.57
   1   8  13  886.38   25.01
   1   8  14   75.21    3.44
   1   8  15   14.57    0.91
   1   8  16  372.91   17.95
   1   8  17    8.08    1.38
   1   8  18  141.61    5.93
   1   8  19   86.15    3.86
   1   8  20  241.44    7.46
   1   8  21   17.14    1.05
   1   8  22   59.13    2.23
   1   8  23   64.50    2.52
   1   8  24   -0.17    0.32
   1   8  25    2.21    0.38
   1   8  26    2.77    0.30
   1   8  27    2.72    0.54
   1   8  28   26.30    1.33
   1   8  29   20.38    0.89
   1   9 -29   22.71    1.14
   1   9 -28    0.42    0.26
   1   9 -27    8.78    0.59
   1   9 -26    3.14    0.34
   1   9 -25   36.55    1.56
   1   9 -24   14.38    0.62
   1   9 -23    6.39    0.48
   1   9 -22   45.99    2.17
   1   9 -21   62.18    3.04
   1   9 -20   16.28    1.14
   1   9 -19    5.25    0.91
   1   9 -18   65.03    2.65
   1   9 -17   15.96    1.30
   1   9 -16  151.58    5.09
   1   9 -15   19.26    1.43
   1   9 -14    4.54    0.73
   1   9 -13   10.06    0.90
   1   9 -12 1076.37   28.51
   1   9 -11  154.39    7.18
   1   9 -10   27.05    1.82
   1   9  -9  133.48    4.38
   1   9  -8 2979.70   87.97
   1   9  -7  178.67    5.83
   1   9  -6  785.66   18.66
   1   9  -5  686.45   17.95
   1   9  -4  618.87   14.57
   1   9  -3  596.27   13.79
   1   9  -2  847.16   20.77
   1   9  -1  173.90    4.91
   1   9   0   34.04    1.83
   1   9   1    6.19    0.83
   1   9   2   98.33    4.86
   1   9   3    2.77    1.12
   1   9   4 1549.39   64.18
   1   9   5  244.94    7.70
   1   9   6  355.77   11.71
   1   9   7 1239.49   25.73
   1   9   8 1694.35   56.82
   1   9   9  220.03    6.57
   1   9  10    2.48    0.50
   1   9  11 2254.47   59.72
   1   9  12  796.97   19.07
   1   9  13    3.37    0.66
   1   9  14  183.08    7.07
   1   9  15  167.98    5.84
   1   9  16    1.35    0.40
   1   9  17  331.38   11.63
   1   9  18   63.36    3.70
   1   9  19  133.62    5.45
   1   9  20  100.65    4.04
   1   9  21   53.11    2.06
   1   9  22    3.57    0.50
   1   9  23    4.45    0.41
   1   9  24    4.67    0.57
   1   9  25    3.19    0.53
   1   9  26    5.13    0.41
   1   9  27   10.89    0.61
   1   9  28   12.18    0.65
   1  10 -29    1.45    0.32
   1  10 -28    2.16    0.33
   1  10 -27    0.00    0.01
   1  10 -26    5.61    0.35
   1  10 -25   35.07    1.12
   1  10 -24    0.82    0.47
   1  10 -23   33.72    2.24
   1  10 -22   10.17    0.77
   1  10 -21   71.24    2.18
   1  10 -20    8.05    0.69
   1  10 -19    5.68    0.83
   1  10 -18    1.77    0.43
   1  10 -17   25.24    1.49
   1  10 -16   36.31    1.65
   1  10 -15   77.79    3.12
   1  10 -14   22.98    1.13
   1  10 -13    3.69    0.59
   1  10 -12   44.28    2.78
   1  10 -11   27.11    1.96
   1  10 -10  172.63    4.76
   1  10  -9   33.68    1.30
   1  10  -8   94.57    3.52
   1  10  -7   12.38    1.15
   1  10  -6  835.60   26.97
   1  10  -5   32.19    1.44
   1  10  -4  142.57    5.10
   1  10  -3 2133.89   49.57
   1  10  -2 1178.20   30.91
   1  10  -1  190.32    4.73
   1  10   0   18.90    1.40
   1  10   1   21.01    1.54
   1  10   2   16.80    1.06
   1  10   3  964.37   30.26
   1  10   4   28.84    1.73
   1  10   5  639.97   15.12
   1  10   6   56.28    3.24
   1  10   7   51.23    2.52
   1  10   8 1904.05   54.61
   1  10   9  958.84   29.40
   1  10  10 1192.36   29.76
   1  10  11    6.08    0.87
   1  10  12    3.14    0.50
   1  10  13  262.98   10.22
   1  10  14   48.84    2.68
   1  10  15 1169.01   27.78
   1  10  16  329.45   10.66
   1  10  17   26.13    1.49
   1  10  18  103.94    4.73
   1  10  19    6.44    1.23
   1  10  20   92.62    3.18
   1  10  21  269.53    6.85
   1  10  22   18.36    1.28
   1  10  23   64.25    2.85
   1  10  24    8.94    0.96
   1  10  25    2.82    0.47
   1  10  26    6.55    0.54
   1  10  27   14.99    0.81
   1  10  28    5.68    0.54
   1  11 -28    0.67    0.26
   1  11 -27    0.59    0.27
   1  11 -26   52.65    2.70
   1  11 -25    5.03    0.53
   1  11 -24    4.76    0.54
   1  11 -23   17.05    1.13
   1  11 -22   78.15    3.28
   1  11 -21   15.19    0.94
   1  11 -20    1.09    0.42
   1  11 -19   97.47    4.41
   1  11 -18   27.68    1.12
   1  11 -17    5.02    0.82
   1  11 -16   23.34    1.60
   1  11 -15   34.09    1.45
   1  11 -14   17.21    1.28
   1  11 -13  326.95    8.61
   1  11 -12  237.18    6.60
   1  11 -11   18.96    1.27
   1  11 -10   70.45    3.30
   1  11  -9  785.91   19.40
   1  11  -8 2633.69   64.93
   1  11  -7  189.69    6.60
   1  11  -6    5.82    0.72
   1  11  -5 5412.50  201.03
   1  11  -4    5.05    0.80
   1  11  -3   38.36    1.85
   1  11  -2   47.66    1.97
   1  11  -1  232.29    6.67
   1  11   0  240.51    6.56
   1  11   1 3754.33   78.32
   1  11   2   43.92    2.70
   1  11   3   58.60    2.64
   1  11   4    6.32    1.01
   1  11   5 1853.75   80.03
   1  11   6  372.84   12.99
   1  11   7  383.90   11.05
   1  11   8 3971.54  142.21
   1  11   9  355.91   10.87
   1  11  10  382.76    9.72
   1  11  11   16.58    1.14
   1  11  12   43.93    2.45
   1  11  13   13.20    1.18
   1  11  14  152.52    4.40
   1  11  15  122.47    4.16
   1  11  16   69.90    2.70
   1  11  17  473.01   13.63
   1  11  18    4.87    0.85
   1  11  19  410.02   12.05
   1  11  20   97.65    3.34
   1  11  21   58.09    2.37
   1  11  22   47.90    1.91
   1  11  23    1.14    0.35
   1  11  24   38.72    1.59
   1  11  25   16.47    1.01
   1  11  26    0.31    0.26
   1  11  27   23.37    1.11
   1  11  28    0.40    0.34
   1  12 -28    3.24    0.37
   1  12 -27   28.23    0.90
   1  12 -26    2.22    0.31
   1  12 -25    2.30    0.56
   1  12 -24    2.39    0.65
   1  12 -23   75.47    2.77
   1  12 -22    3.09    0.70
   1  12 -21   14.85    1.31
   1  12 -20    7.07    0.67
   1  12 -19    1.04    0.69
   1  12 -18   58.28    2.21
   1  12 -17   13.55    1.01
   1  12 -16  497.42   16.12
   1  12 -15   10.51    0.95
   1  12 -14   39.80    2.00
   1  12 -13    3.86    0.53
   1  12 -12   53.89    2.79
   1  12 -11    9.70    0.86
   1  12 -10  146.53    4.97
   1  12  -9  229.61    7.63
   1  12  -8   40.55    1.72
   1  12  -7  326.73    9.38
   1  12  -6  166.81    5.87
   1  12  -5  112.95    4.40
   1  12  -4  819.74   26.60
   1  12  -3 2648.56   71.44
   1  12  -2 1218.73   28.51
   1  12  -1  773.56   18.84
   1  12   0   44.64    2.05
   1  12   1 1174.69   26.97
   1  12   2   14.68    1.07
   1  12   3   46.14    2.32
   1  12   4   55.80    2.77
   1  12   5 1905.67   60.16
   1  12   6 1228.49   30.47
   1  12   7   63.67    3.06
   1  12   8 1701.39   43.50
   1  12   9   53.73    2.40
   1  12  10  411.37   12.75
   1  12  11  389.34   10.77
   1  12  12   62.41    2.66
   1  12  13    3.82    0.57
   1  12  14    5.69    0.61
   1  12  15 1610.03   36.20
   1  12  16   15.96    1.31
   1  12  17   15.27    1.22
   1  12  18    1.53    0.47
   1  12  19    6.07    0.86
   1  12  20    2.95    0.58
   1  12  21   71.67    2.97
   1  12  22   17.76    1.20
   1  12  23    1.88    0.53
   1  12  24   13.20    0.75
   1  12  25    0.69    0.35
   1  12  26    9.48    0.89
   1  12  27    6.85    0.69
   1  12  28    0.22    0.26
   1  13 -28   -0.09    0.22
   1  13 -27    2.00    0.30
   1  13 -26   14.06    0.87
   1  13 -25   11.41    0.81
   1  13 -24    7.58    0.78
   1  13 -23    5.99    0.91
   1  13 -22    0.59    0.41
   1  13 -21   35.36    1.74
   1  13 -20   10.82    0.79
   1  13 -19  224.94    7.73
   1  13 -18  240.84    8.04
   1  13 -17   80.54    3.75
   1  13 -16    6.57    0.82
   1  13 -15   87.32    2.68
   1  13 -14   94.17    3.13
   1  13 -13   91.62    3.37
   1  13 -12   49.84    2.21
   1  13 -11  207.50    7.07
   1  13 -10  163.69    6.09
   1  13  -9  159.00    5.74
   1  13  -8    4.80    0.64
   1  13  -7  735.35   40.54
   1  13  -6  198.28    7.27
   1  13  -5 2936.17   71.08
   1  13  -4  464.73   15.49
   1  13  -3   17.55    1.29
   1  13  -2   19.23    1.46
   1  13  -1 1543.54   33.36
   1  13   0  462.97   11.25
   1  13   1 5036.78  126.82
   1  13   2 1486.64   30.05
   1  13   3  957.71   26.83
   1  13   4  588.52   16.68
   1  13   5 1325.93   34.27
   1  13   6   21.21    1.48
   1  13   7   23.49    1.19
   1  13   8  931.19   27.43
   1  13   9   88.30    3.53
   1  13  10    8.11    0.64
   1  13  11   24.60    1.60
   1  13  12    7.11    0.71
   1  13  13  233.17    6.84
   1  13  14  877.16   22.89
   1  13  15   20.50    1.51
   1  13  16   44.60    1.83
   1  13  17  594.61   12.80
   1  13  18   81.51    2.69
   1  13  19  245.39    7.18
   1  13  20   69.97    2.55
   1  13  21    1.99    0.87
   1  13  22    6.13    0.90
   1  13  23   18.91    1.13
   1  13  24    4.30    1.18
   1  13  25   22.11    1.11
   1  13  26    8.64    0.70
   1  13  27   12.56    0.98
   1  14 -27   24.65    1.22
   1  14 -26   12.36    0.73
   1  14 -25   16.15    0.83
   1  14 -24    9.23    0.85
   1  14 -23   38.46    1.91
   1  14 -22    1.73    0.59
   1  14 -21   11.03    0.82
   1  14 -20   10.34    1.06
   1  14 -19   28.93    1.40
   1  14 -18  110.88    3.70
   1  14 -17   47.89    2.56
   1  14 -16   42.21    1.66
   1  14 -15   45.90    1.98
   1  14 -14  170.85    7.94
   1  14 -13    3.25    0.50
   1  14 -12   11.53    1.06
   1  14 -11   98.61    5.39
   1  14 -10   26.38    1.23
   1  14  -9  137.83    5.19
   1  14  -8    8.74    0.83
   1  14  -7  144.08    4.79
   1  14  -6    6.88    0.62
   1  14  -5  270.26    7.71
   1  14  -4  630.32   18.18
   1  14  -3  437.52   11.09
   1  14  -2  983.61   29.66
   1  14  -1  214.57    9.56
   1  14   0 2524.83   51.03
   1  14   1 1571.15   46.59
   1  14   2   10.03    1.07
   1  14   3   18.03    1.22
   1  14   4   81.77    3.00
   1  14   5  952.62   20.23
   1  14   6  703.97   17.86
   1  14   7   13.53    1.41
   1  14   8   17.14    1.53
   1  14   9   11.69    1.15
   1  14  10   70.83    3.12
   1  14  11  643.01   17.63
   1  14  12  135.09    4.86
   1  14  13  440.73   12.70
   1  14  14  489.75   13.15
   1  14  15  398.08   14.89
   1  14  16  235.19    7.48
   1  14  17    7.02    0.83
   1  14  18   15.67    0.96
   1  14  19   82.73    5.17
   1  14  20   41.04    1.57
   1  14  21    1.22    0.71
   1  14  22   22.25    1.60
   1  14  23    2.49    0.40
   1  14  24   16.98    0.99
   1  14  25   -0.16    0.41
   1  14  26    6.20    0.64
   1  14  27    2.52    0.55
   1  15 -27   15.30    1.20
   1  15 -26    1.69    0.58
   1  15 -25    2.05    0.50
   1  15 -24    1.53    0.72
   1  15 -23    2.02    0.54
   1  15 -22    0.54    0.48
   1  15 -21   45.58    2.30
   1  15 -20   23.77    1.41
   1  15 -19   13.01    0.91
   1  15 -18  186.62    8.69
   1  15 -17  121.65    4.11
   1  15 -16   90.35    2.49
   1  15 -15  208.56    6.67
   1  15 -14  561.06   13.04
   1  15 -13  608.64   12.62
   1  15 -12    1.14    0.46
   1  15 -11   14.53    0.99
   1  15 -10  536.24   14.28
   1  15  -9    4.07    0.74
   1  15  -8  298.63    7.55
   1  15  -7   27.16    1.66
   1  15  -6    6.47    0.87
   1  15  -5  200.06    6.43
   1  15  -4 1020.62   28.30
   1  15  -3   15.13    1.93
   1  15  -2    2.66    0.78
   1  15  -1  382.17    9.25
   1  15   0   17.62    1.78
   1  15   1 1371.68   27.71
   1  15   2 2223.39   45.58
   1  15   3  217.82   12.14
   1  15   4  381.10    9.98
   1  15   5   89.93    3.19
   1  15   6    2.17    0.34
   1  15   7   14.21    1.05
   1  15   8   60.08    2.84
   1  15   9   88.61    3.59
   1  15  10  211.37    7.90
   1  15  11   41.62    1.99
   1  15  12   72.81    3.59
   1  15  13   55.84    2.17
   1  15  14  404.49   12.02
   1  15  15  237.87    7.22
   1  15  16  310.29    8.69
   1  15  17  246.48    6.95
   1  15  18  136.36    4.56
   1  15  19  111.01    4.95
   1  15  20    6.62    0.74
   1  15  21   24.80    1.73
   1  15  22   37.49    1.45
   1  15  23    3.84    0.61
   1  15  24    0.22    0.56
   1  15  25   27.80    1.19
   1  15  26   48.09    1.89
   1  15  27   12.70    0.97
   1  16 -26   31.42    1.52
   1  16 -25   18.62    0.90
   1  16 -24   53.67    1.59
   1  16 -23   45.44    1.81
   1  16 -22    7.64    0.91
   1  16 -21    5.39    0.64
   1  16 -20    7.97    0.77
   1  16 -19   76.09    2.81
   1  16 -18   16.69    1.26
   1  16 -17  112.04    3.84
   1  16 -16   28.78    1.57
   1  16 -15   23.53    1.43
   1  16 -14  152.91    4.45
   1  16 -13    4.27    0.55
   1  16 -12   59.92    2.39
   1  16 -11  461.64   11.03
   1  16 -10  162.76    6.43
   1  16  -9   90.55    3.93
   1  16  -8   21.52    1.70
   1  16  -7   14.22    0.98
   1  16  -6    3.20    0.55
   1  16  -5   46.44    3.04
   1  16  -4   17.11    1.38
   1  16  -3    9.98    1.59
   1  16  -2  138.72    4.06
   1  16  -1  125.14    4.27
   1  16   0 1331.65   29.36
   1  16   1  205.71    5.71
   1  16   2   30.38    1.61
   1  16   3   72.55    6.13
   1  16   4   11.89    1.11
   1  16   5    2.37    0.55
   1  16   6  193.50    6.68
   1  16   7   95.43    4.20
   1  16   8   37.60    2.47
   1  16   9  455.85   10.78
   1  16  10  614.47   20.08
   1  16  11    4.78    0.67
   1  16  12   71.42    2.61
   1  16  13  522.79   16.66
   1  16  14  728.69   23.69
   1  16  15   -0.32    1.89
   1  16  16  137.35    4.48
   1  16  17    2.70    0.66
   1  16  18   68.38    3.28
   1  16  19  257.43    6.98
   1  16  20    7.98    0.82
   1  16  21   15.27    1.06
   1  16  22    3.04    0.87
   1  16  23    4.75    0.67
   1  16  24   42.07    1.99
   1  16  25    1.26    0.56
   1  16  26    3.59    0.66
   1  17 -26    1.31    0.49
   1  17 -25    0.55    0.75
   1  17 -24    0.70    0.53
   1  17 -23    4.83    0.48
   1  17 -22   23.85    1.54
   1  17 -21   33.34    1.45
   1  17 -20   -0.47    0.71
   1  17 -19    3.59    0.56
   1  17 -18   13.18    0.89
   1  17 -17   23.64    0.98
   1  17 -16   26.91    1.34
   1  17 -15    8.91    0.78
   1  17 -14  650.75   18.23
   1  17 -13  214.97    8.24
   1  17 -12   28.74    1.70
   1  17 -11   12.30    1.02
   1  17 -10   51.94    2.15
   1  17  -9    9.04    0.78
   1  17  -8   15.39    1.07
   1  17  -7   15.51    1.20
   1  17  -6    1.34    0.56
   1  17  -5   24.47    1.67
   1  17  -4    3.35    0.81
   1  17  -3  110.54    6.05
   1  17  -2   68.39    3.96
   1  17  -1  155.62    4.61
   1  17   0  111.41    3.88
   1  17   1   56.51    2.60
   1  17   2  256.98    7.08
   1  17   3   15.52    1.52
   1  17   4   95.62    3.65
   1  17   5   32.76    1.83
   1  17   6   90.08    3.70
   1  17   7  124.35    4.44
   1  17   8   19.42    1.23
   1  17   9   60.95    2.68
   1  17  10   37.45    1.97
   1  17  11  113.65    4.01
   1  17  12  270.33    7.97
   1  17  13    4.81    0.69
   1  17  14  157.09    6.25
   1  17  15   15.24    0.99
   1  17  16    9.02    0.78
   1  17  17  121.22    3.25
   1  17  18    1.18    0.55
   1  17  19   65.62    3.10
   1  17  20    1.31    0.64
   1  17  21   15.19    1.30
   1  17  22   59.45    2.37
   1  17  23    1.26    0.55
   1  17  24    3.45    0.46
   1  17  25    1.77    0.42
   1  17  26   47.77    2.64
   1  18 -25   -0.11    0.54
   1  18 -24   28.67    1.42
   1  18 -23    0.32    0.66
   1  18 -22    6.91    0.72
   1  18 -21   10.22    1.18
   1  18 -20    0.45    0.45
   1  18 -19    8.76    0.83
   1  18 -18    6.52    0.59
   1  18 -17   21.95    1.20
   1  18 -16    8.15    0.87
   1  18 -15  240.69    8.92
   1  18 -14   85.93    3.74
   1  18 -13  109.44    4.59
   1  18 -12 1003.85   27.80
   1  18 -11  746.84   15.22
   1  18 -10  952.47   20.95
   1  18  -9    6.64    0.87
   1  18  -8    9.70    1.25
   1  18  -7    3.58    0.55
   1  18  -6  270.28    8.70
   1  18  -5   42.15    2.18
   1  18  -4   75.00    3.86
   1  18  -3  187.82    5.18
   1  18  -2   38.66    2.10
   1  18  -1  108.86    4.80
   1  18   0   81.58    3.53
   1  18   1    5.73    1.11
   1  18   2  198.08    5.83
   1  18   3 1216.33   29.86
   1  18   4  338.69    7.15
   1  18   5   33.42    1.72
   1  18   6  921.48   23.43
   1  18   7   64.86    2.63
   1  18   8    1.86    0.54
   1  18   9  194.63    6.76
   1  18  10  718.88   20.46
   1  18  11  236.61    7.06
   1  18  12  138.39    5.92
   1  18  13  226.96    7.07
   1  18  14  336.40    9.50
   1  18  15   13.05    0.86
   1  18  16   21.84    1.48
   1  18  17    0.95    0.57
   1  18  18   47.26    2.25
   1  18  19  319.37   14.17
   1  18  20   15.37    0.99
   1  18  21   12.13    0.93
   1  18  22    1.40    0.61
   1  18  23    1.74    0.67
   1  18  24   25.06    1.65
   1  18  25    2.60    0.50
   1  19 -25    7.15    0.62
   1  19 -24    2.33    0.33
   1  19 -23   32.73    2.00
   1  19 -22    0.25    0.73
   1  19 -21    4.68    0.62
   1  19 -20    4.28    0.70
   1  19 -19    3.16    0.63
   1  19 -18    1.12    0.49
   1  19 -17    1.34    0.40
   1  19 -16   21.54    1.03
   1  19 -15    2.46    0.55
   1  19 -14  140.11    5.19
   1  19 -13    5.59    0.63
   1  19 -12    4.68    0.66
   1  19 -11  136.51    4.14
   1  19 -10  391.94   13.55
   1  19  -9   88.64    4.04
   1  19  -8  316.21    8.99
   1  19  -7    2.08    0.73
   1  19  -6  109.80    4.63
   1  19  -5    4.07    1.18
   1  19  -4  156.94    5.16
   1  19  -3  332.24    9.04
   1  19  -2   18.65    1.41
   1  19  -1  308.98    8.50
   1  19   0   63.02    2.48
   1  19   1   12.83    1.28
   1  19   2   26.62    1.45
   1  19   3   26.29    1.36
   1  19   4   34.90    1.74
   1  19   5  186.64    6.13
   1  19   6  168.74    6.66
   1  19   7  207.40    7.60
   1  19   8   47.56    2.32
   1  19   9   46.14    2.24
   1  19  10  260.03    7.22
   1  19  11    7.38    0.73
   1  19  12    3.37    0.85
   1  19  13  149.64    5.03
   1  19  14   57.11    2.74
   1  19  15    7.60    0.69
   1  19  16    2.24    0.45
   1  19  17  118.51    5.29
   1  19  18    2.40    0.67
   1  19  19   91.67    4.72
   1  19  20   20.98    1.20
   1  19  21   15.45    1.28
   1  19  22    1.74    0.54
   1  19  23    2.52    0.88
   1  19  24    0.39    0.85
   1  19  25    2.34    0.64
   1  20 -24    0.79    0.58
   1  20 -23    3.33    0.77
   1  20 -22    2.60    0.47
   1  20 -21   54.56    2.05
   1  20 -20    8.78    0.65
   1  20 -19    2.26    0.55
   1  20 -18    4.94    0.78
   1  20 -17   49.91    2.01
   1  20 -16  228.83    8.50
   1  20 -15   21.33    1.02
   1  20 -14   25.80    1.36
   1  20 -13   21.26    1.09
   1  20 -12 1311.27   38.89
   1  20 -11  271.40    8.00
   1  20 -10  331.94    9.24
   1  20  -9  483.85   13.77
   1  20  -8   30.10    1.88
   1  20  -7  167.69    5.26
   1  20  -6  161.68    5.92
   1  20  -5    2.69    0.91
   1  20  -4    4.39    0.81
   1  20  -3  304.54    8.47
   1  20  -2   70.74    2.86
   1  20  -1   10.45    1.27
   1  20   0  147.84    5.01
   1  20   1   17.91    1.21
   1  20   2  131.60    4.94
   1  20   3  302.90   10.97
   1  20   4  986.19   31.07
   1  20   5   42.26    2.76
   1  20   6   63.03    3.18
   1  20   7    4.55    0.93
   1  20   8   33.89    1.57
   1  20   9   21.01    1.58
   1  20  10  125.27    4.55
   1  20  11  204.40    7.06
   1  20  12  224.01    7.64
   1  20  13  113.33    5.31
   1  20  14  146.44    5.13
   1  20  15   35.32    2.02
   1  20  16   13.92    0.74
   1  20  17   29.49    1.23
   1  20  18    0.57    0.27
   1  20  19   66.71    3.08
   1  20  20    0.24    1.41
   1  20  21    1.12    0.69
   1  20  22   18.71    1.40
   1  20  23   11.11    1.10
   1  20  24    4.44    1.01
   1  21 -24   -0.16    0.32
   1  21 -23    5.72    0.89
   1  21 -22   15.88    1.42
   1  21 -21    2.87    0.69
   1  21 -20   55.62    2.76
   1  21 -19    1.30    0.51
   1  21 -18   62.47    4.00
   1  21 -17   16.72    1.15
   1  21 -16    3.83    0.58
   1  21 -15   22.31    1.68
   1  21 -14    1.57    0.42
   1  21 -13    7.54    0.83
   1  21 -12   13.62    1.23
   1  21 -11  564.75   19.05
   1  21 -10  129.14    3.46
   1  21  -9   82.28    2.63
   1  21  -8    5.21    0.96
   1  21  -7    4.97    0.91
   1  21  -6   80.48    3.27
   1  21  -5   14.82    1.54
   1  21  -4  116.45    3.70
   1  21  -3   84.05    3.96
   1  21  -2  169.19    5.63
   1  21  -1  182.83    5.96
   1  21   0  110.00    4.14
   1  21   1  201.46    6.40
   1  21   2  181.57    7.00
   1  21   3   31.21    1.82
   1  21   4  379.77   10.62
   1  21   5   16.77    1.22
   1  21   6  156.32    4.97
   1  21   7    4.56    0.57
   1  21   8   97.34    7.83
   1  21   9    3.09    0.53
   1  21  10   33.55    2.23
   1  21  11    8.14    0.75
   1  21  12   50.78    2.28
   1  21  13  116.25    3.90
   1  21  14  161.16    5.29
   1  21  15    1.75    0.46
   1  21  16    1.45    0.62
   1  21  17   33.36    1.62
   1  21  18    0.77    0.51
   1  21  19   13.14    1.10
   1  21  20    1.30    0.49
   1  21  21    9.70    1.07
   1  21  22    1.97    0.56
   1  21  23    0.19    0.49
   1  22 -23    1.58    0.47
   1  22 -22   31.13    1.56
   1  22 -21    9.97    1.07
   1  22 -20    0.58    0.40
   1  22 -19    3.96    0.55
   1  22 -18    0.94    0.50
   1  22 -17    2.66    0.27
   1  22 -16  120.03    4.97
   1  22 -15    5.59    0.63
   1  22 -14   24.82    1.44
   1  22 -13   28.29    1.67
   1  22 -12  326.71    8.62
   1  22 -11   28.08    1.40
   1  22 -10    2.04    0.41
   1  22  -9  257.77    6.78
   1  22  -8   16.89    1.25
   1  22  -7   84.26    3.35
   1  22  -6   51.99    3.03
   1  22  -5  101.86    4.39
   1  22  -4  159.46    6.23
   1  22  -3   60.03    2.57
   1  22  -2    5.02    1.15
   1  22  -1  155.84    6.09
   1  22   0    0.77    1.29
   1  22   1   20.33    1.60
   1  22   2  116.18    4.83
   1  22   3   14.35    1.18
   1  22   4 1201.68   34.80
   1  22   5   15.39    1.15
   1  22   6    3.72    0.50
   1  22   7  135.87    6.21
   1  22   8   17.05    1.20
   1  22   9    3.85    0.46
   1  22  10   11.48    0.91
   1  22  11    2.25    0.51
   1  22  12  211.11    6.93
   1  22  13    1.23    0.38
   1  22  14   40.86    2.29
   1  22  15    1.50    0.32
   1  22  16   16.02    1.30
   1  22  17   11.49    0.62
   1  22  18    2.79    0.63
   1  22  19    4.53    0.94
   1  22  20    2.21    0.34
   1  22  21   16.32    1.13
   1  22  22    2.62    0.75
   1  22  23    0.30    0.61
   1  23 -22   13.65    1.03
   1  23 -21    9.37    0.93
   1  23 -20   78.16    3.25
   1  23 -19    0.96    0.50
   1  23 -18    5.48    1.90
   1  23 -17    5.17    0.58
   1  23 -16    1.19    0.40
   1  23 -15   20.80    1.20
   1  23 -14    1.58    0.48
   1  23 -13   48.31    2.17
   1  23 -12    1.81    0.58
   1  23 -11  145.64    4.63
   1  23 -10    2.84    0.57
   1  23  -9  167.99    5.10
   1  23  -8    6.00    0.80
   1  23  -7    1.21    0.37
   1  23  -6   68.62    3.24
   1  23  -5   18.31    1.83
   1  23  -4    9.56    1.17
   1  23  -3   26.75    3.28
   1  23  -2  238.07    7.07
   1  23  -1   55.00    3.03
   1  23   0   10.54    1.31
   1  23   1  611.37   16.02
   1  23   2  226.61    7.00
   1  23   3  127.30    4.84
   1  23   4  132.12    4.23
   1  23   5  261.35    6.96
   1  23   6   36.28    3.00
   1  23   7    4.36    0.70
   1  23   8    1.40    0.34
   1  23   9   14.69    0.83
   1  23  10   26.12    1.37
   1  23  11   82.26    3.77
   1  23  12   16.18    1.11
   1  23  13   12.24    1.20
   1  23  14   68.40    2.54
   1  23  15    4.60    0.61
   1  23  16    5.56    0.51
   1  23  17    1.53    0.61
   1  23  18   -0.13    0.48
   1  23  19    2.50    0.65
   1  23  20    8.60    0.86
   1  23  21   22.03    1.20
   1  23  22   12.64    1.09
   1  24 -21    4.28    0.58
   1  24 -20   14.01    1.52
   1  24 -19   26.46    1.30
   1  24 -18    5.57    0.73
   1  24 -17   10.31    0.93
   1  24 -16    0.49    0.42
   1  24 -15    0.40    0.26
   1  24 -14   23.62    1.35
   1  24 -13   26.93    1.06
   1  24 -12    2.09    0.41
   1  24 -11  117.24    4.59
   1  24 -10   13.90    1.20
   1  24  -9   11.72    0.94
   1  24  -8   12.45    1.11
   1  24  -7   11.00    1.38
   1  24  -6   18.47    1.31
   1  24  -5   93.50    3.59
   1  24  -4    1.58    0.88
   1  24  -3    2.88    0.88
   1  24  -2   37.92    2.56
   1  24  -1   64.41    2.48
   1  24   0  100.89    3.51
   1  24   1   47.51    2.26
   1  24   2  106.26    3.90
   1  24   3   46.72    2.58
   1  24   4  184.09    7.16
   1  24   5   61.02    2.92
   1  24   6   83.19    2.63
   1  24   7  119.34    4.69
   1  24   8    5.44    0.57
   1  24   9   44.80    1.94
   1  24  10   21.22    1.01
   1  24  11   28.11    1.64
   1  24  12   85.70    3.38
   1  24  13    3.64    0.57
   1  24  14    0.78    0.35
   1  24  15   57.62    2.57
   1  24  16    9.49    1.77
   1  24  17    3.51    0.59
   1  24  18    7.48    1.11
   1  24  19    1.34    0.51
   1  24  20    8.47    0.97
   1  24  21    1.38    0.70
   1  25 -21   49.24    2.70
   1  25 -20    0.65    0.41
   1  25 -19    9.54    0.77
   1  25 -18   37.19    1.77
   1  25 -17    3.82    0.62
   1  25 -16    3.32    0.55
   1  25 -15    1.03    0.35
   1  25 -14   16.04    1.21
   1  25 -13   14.19    0.96
   1  25 -12    7.02    1.54
   1  25 -11    9.37    0.86
   1  25 -10    7.76    0.63
   1  25  -9   80.54    2.71
   1  25  -8   58.97    2.58
   1  25  -7    7.17    1.02
   1  25  -6   16.88    1.42
   1  25  -5   42.23    1.91
   1  25  -4   -0.15    2.04
   1  25  -3  180.38    5.90
   1  25  -2   20.22    1.35
   1  25  -1   59.87    2.47
   1  25   0    3.48    0.78
   1  25   1  216.11    5.55
   1  25   2  354.95    9.86
   1  25   3   31.48    1.66
   1  25   4    1.04    0.51
   1  25   5  192.38    6.03
   1  25   6    1.21    0.51
   1  25   7    3.88    0.72
   1  25   8   26.20    1.48
   1  25   9    1.52    0.41
   1  25  10   43.14    1.92
   1  25  11   45.81    2.41
   1  25  12    2.14    0.55
   1  25  13    0.41    0.31
   1  25  14   20.17    1.17
   1  25  15   26.96    1.66
   1  25  16   18.19    1.06
   1  25  17   23.88    1.40
   1  25  18    9.87    1.10
   1  25  19    1.15    0.67
   1  25  20    0.87    0.45
   1  26 -20    4.33    0.70
   1  26 -19    9.41    1.88
   1  26 -18   10.54    0.89
   1  26 -17    5.32    0.67
   1  26 -16    4.45    0.61
   1  26 -15   -0.01    0.42
   1  26 -14    8.66    0.74
   1  26 -13    0.30    0.41
   1  26 -12   11.43    0.89
   1  26 -11    5.99    0.65
   1  26 -10  112.39    4.19
   1  26  -9   39.35    1.69
   1  26  -8   11.89    0.94
   1  26  -7    7.55    0.91
   1  26  -6    6.74    0.80
   1  26  -5    1.33    0.62
   1  26  -4   24.39    1.26
   1  26  -3    0.53    0.82
   1  26  -2   41.87    2.09
   1  26  -1    6.54    1.14
   1  26   0  409.82   12.17
   1  26   1   75.87    2.80
   1  26   2   10.38    1.02
   1  26   3   29.72    3.26
   1  26   4   15.14    1.78
   1  26   5    0.63    0.26
   1  26   6   70.07    4.08
   1  26   7    6.72    0.73
   1  26   8    4.37    0.54
   1  26   9    6.48    0.65
   1  26  10   21.02    1.29
   1  26  11    5.23    0.70
   1  26  12   34.80    1.96
   1  26  13   33.65    2.17
   1  26  14   76.72    3.25
   1  26  15    3.93    0.63
   1  26  16    8.32    0.55
   1  26  17    4.91    0.61
   1  26  18    0.48    0.40
   1  26  19    8.44    0.91
   1  27 -19    6.76    0.54
   1  27 -18    8.03    0.77
   1  27 -17   31.09    1.75
   1  27 -16    9.42    1.01
   1  27 -15   10.10    0.77
   1  27 -14   45.52    1.80
   1  27 -13    1.61    0.50
   1  27 -12    1.43    2.44
   1  27 -11    3.67    0.53
   1  27 -10   55.61    1.90
   1  27  -9    8.27    0.63
   1  27  -8   32.62    1.69
   1  27  -7    0.88    0.34
   1  27  -6    4.27    0.87
   1  27  -5   23.46    1.61
   1  27  -4    4.57    0.83
   1  27  -3    5.74    1.52
   1  27  -2   18.76    1.36
   1  27  -1   42.38    1.86
   1  27   0    0.94    2.32
   1  27   1   20.69    1.76
   1  27   2  324.83   16.79
   1  27   3    0.89    0.38
   1  27   4    4.09    0.50
   1  27   5    0.17    0.31
   1  27   6    8.20    0.86
   1  27   7    4.24    0.78
   1  27   8   49.20    2.97
   1  27   9    2.32    0.39
   1  27  10  120.89    4.64
   1  27  11    2.14    0.62
   1  27  12   16.74    0.97
   1  27  13   40.30    2.46
   1  27  14   14.88    1.25
   1  27  15   26.96    1.64
   1  27  16   99.70    3.68
   1  27  17   37.94    1.98
   1  27  18   13.36    1.06
   1  28 -17   27.09    1.52
   1  28 -16    1.75    0.35
   1  28 -15    3.21    0.51
   1  28 -14    1.35    0.27
   1  28 -13    1.58    0.30
   1  28 -12    3.66    0.47
   1  28 -11    4.52    0.54
   1  28 -10   31.98    1.49
   1  28  -9    1.76    0.43
   1  28  -8   11.61    1.35
   1  28  -7    4.35    0.51
   1  28  -6    0.25    1.21
   1  28  -5    9.20    1.03
   1  28  -4    2.61    0.64
   1  28  -3    9.85    0.98
   1  28  -2    7.28    0.74
   1  28  -1    1.67    0.64
   1  28   0  278.84    7.58
   1  28   1   -1.12    0.73
   1  28   2   24.72    1.81
   1  28   3    5.59    0.70
   1  28   4   15.27    1.22
   1  28   5    0.85    0.45
   1  28   6    1.22    0.39
   1  28   7    3.01    0.59
   1  28   8    0.49    0.35
   1  28   9    1.58    1.85
   1  28  10   11.37    0.78
   1  28  11    1.30    0.39
   1  28  12   68.56    2.47
   1  28  13   27.42    1.78
   1  28  14   92.75    3.33
   1  28  15   27.87    1.33
   1  28  16    5.63    0.51
   1  28  17    7.54    0.57
   1  29 -16    3.50    0.38
   1  29 -15    7.07    0.51
   1  29 -14   23.61    1.27
   1  29 -13    0.99    0.32
   1  29 -12    1.37    0.41
   1  29 -11    7.41    0.83
   1  29 -10   64.34    2.88
   1  29  -9    3.70    0.71
   1  29  -8    0.06    0.46
   1  29  -7   14.61    0.74
   1  29  -6    1.05    0.42
   1  29  -5   12.40    0.71
   1  29  -4    6.51    1.14
   1  29  -3    1.02    0.41
   1  29  -2    1.91    0.77
   1  29  -1    2.78    0.58
   1  29   0   21.51    1.46
   1  29   1    6.83    0.90
   1  29   2   96.26    3.17
   1  29   3    3.30    0.86
   1  29   4    2.73    0.71
   1  29   5   20.33    1.88
   1  29   6    6.46    0.71
   1  29   7   37.16    1.98
   1  29   8    7.72    1.10
   1  29   9    0.85    0.41
   1  29  10   80.05    4.12
   1  29  11   12.52    1.14
   1  29  12    0.05    0.43
   1  29  13   44.37    2.38
   1  29  14    1.04    0.49
   1  29  15    3.58    0.50
   1  29  16   26.21    1.67
   1  30 -15    3.64    0.47
   1  30 -14    0.93    0.16
   1  30 -13    9.14    0.69
   1  30 -12   18.51    1.65
   1  30 -11    6.46    0.83
   1  30 -10    1.03    0.37
   1  30  -9    1.02    1.41
   1  30  -8   17.75    1.29
   1  30  -7    5.48    0.56
   1  30  -6   37.59    2.00
   1  30  -5    1.48    0.64
   1  30  -4    0.86    0.27
   1  30  -3    0.93    0.58
   1  30  -2    6.69    0.94
   1  30  -1    2.48    0.54
   1  30   0   21.44    1.57
   1  30   1   17.34    1.03
   1  30   2   44.00    2.92
   1  30   3   20.95    1.89
   1  30   4   10.44    0.65
   1  30   5    7.48    0.73
   1  30   6   73.53    2.71
   1  30   7    1.56    0.49
   1  30   8    3.62    0.73
   1  30   9    5.52    0.77
   1  30  10   12.82    1.10
   1  30  11    7.16    0.83
   1  30  12   20.06    1.34
   1  30  13   15.63    1.41
   1  30  14   13.95    1.31
   1  31 -13    6.49    2.17
   1  31 -12    0.07    0.91
   1  31 -11    4.22    0.53
   1  31 -10    0.18    0.23
   1  31  -9   29.65    2.05
   1  31  -8    2.90    0.32
   1  31  -7   16.11    1.07
   1  31  -6    1.70    1.40
   1  31  -5   23.08    1.68
   1  31  -4   35.63    1.88
   1  31  -3   13.88    1.18
   1  31  -2    2.47    0.75
   1  31  -1    6.16    0.75
   1  31   0    0.19    0.48
   1  31   1    1.53    2.63
   1  31   2   35.20    1.74
   1  31   3    9.19    1.01
   1  31   4    2.40    1.29
   1  31   5   -0.09    0.38
   1  31   6    1.12    0.26
   1  31   7    8.24    0.66
   1  31   8   34.27    2.20
   1  31   9    2.57    0.53
   1  31  10   12.58    0.83
   1  31  11    6.17    1.61
   1  31  12   -0.14    0.35
   1  31  13    9.06    0.96
   1  32 -11    0.93    0.43
   1  32 -10    0.83    0.30
   1  32  -9   10.45    0.99
   1  32  -8   -1.57    2.06
   1  32  -7    8.59    1.01
   1  32  -6   55.26    2.18
   1  32  -5   25.83    2.01
   1  32  -4    0.45    0.45
   1  32  -3    9.97    1.18
   1  32  -2   13.62    0.99
   1  32  -1    2.93    0.74
   1  32   0    1.53    0.65
   1  32   1   18.49    1.34
   1  32   2   21.76    1.34
   1  32   3   16.03    0.99
   1  32   4    7.27    1.13
   1  32   5   27.49    2.06
   1  32   6   77.42    4.19
   1  32   7    1.68    1.74
   1  32   8   22.17    1.36
   1  32   9    2.86    0.29
   1  32  10    0.61    0.34
   1  32  11    6.30    0.80
   1  33  -9    9.90    0.82
   1  33  -8   23.57    1.01
   1  33  -7    3.46    0.51
   1  33  -6    2.34    0.40
   1  33  -5   17.05    0.89
   1  33  -4    0.41    0.42
   1  33  -3   10.66    0.98
   1  33  -2    1.82    0.37
   1  33  -1    0.97    0.72
   1  33   0    1.31    0.43
   1  33   1    5.60    0.59
   1  33   2    8.63    1.43
   1  33   3    0.97    0.40
   1  33   4    1.09    1.28
   1  33   5    0.66    0.37
   1  33   6    0.78    0.35
   1  33   7    2.89    0.35
   1  33   8   50.31    2.82
   1  34  -5   10.28    0.97
   1  34  -4    0.23    0.47
   1  34  -3    0.22    0.32
   1  34  -2    0.70    0.29
   1  34  -1   -0.32    0.55
   1  34   0    0.35    0.32
   1  34   1   16.51    1.10
   1  34   2    5.34    0.58
   1  34   3    2.85    0.50
   1  34   4   -0.46    1.14
   1  34   5    7.87    0.55
   2   0 -30    3.77    0.67
   2   0 -29    0.22    0.24
   2   0 -28    8.02    0.42
   2   0 -27    0.14    0.22
   2   0 -26   59.98    2.26
   2   0 -25    0.09    0.26
   2   0 -24    6.94    0.75
   2   0 -23    0.30    0.26
   2   0 -22    4.31    0.45
   2   0 -21    0.57    0.19
   2   0 -20    2.02    0.31
   2   0 -19    0.40    0.41
   2   0 -18  540.19   13.54
   2   0 -17    0.96    0.38
   2   0 -16   81.86    2.80
   2   0 -15    0.51    0.33
   2   0 -14   19.18    0.97
   2   0 -13    0.40    0.22
   2   0 -11    1.35    0.42
   2   0 -10  565.99   16.58
   2   0  -9    2.68    0.33
   2   0  -8  252.06    8.79
   2   0  -7    2.30    0.33
   2   0  -6  401.26   14.63
   2   0  -5    2.00    0.18
   2   0  -4 2104.24   74.98
   2   0  -3    1.25    0.22
   2   0  -2  245.33    4.95
   2   0  -1    1.33    0.14
   2   0   1    1.26    0.19
   2   0   3    2.68    0.31
   2   0   4   16.34    0.82
   2   0   5    1.45    0.27
   2   0   6  276.05    8.27
   2   0   7    2.17    0.38
   2   0   8 1590.80   67.71
   2   0   9    4.64    0.47
   2   0  10   29.11    1.25
   2   0  11    4.07    0.54
   2   0  12 7848.97  324.22
   2   0  13    3.81    0.48
   2   0  14   25.00    1.20
   2   0  15    1.67    0.53
   2   0  16    4.56    0.51
   2   0  17    1.37    0.46
   2   0  18   94.42    3.34
   2   0  19    1.41    0.53
   2   0  20   33.66    1.21
   2   0  21    0.66    0.32
   2   0  22  113.03    3.83
   2   0  23    0.06    0.35
   2   0  24    6.70    0.42
   2   0  25   -0.21    0.32
   2   0  26   71.89    2.44
   2   0  27    0.16    0.26
   2   0  28    2.96    0.37
   2   0  29    0.15    0.35
   2   1 -30    2.77    0.40
   2   1 -29    0.50    0.25
   2   1 -28    3.88    0.24
   2   1 -27    0.73    0.30
   2   1 -26   13.46    0.67
   2   1 -25   11.16    0.67
   2   1 -24  152.21    5.21
   2   1 -23    9.87    0.77
   2   1 -22   11.54    0.71
   2   1 -21    3.65    0.48
   2   1 -20   19.51    1.04
   2   1 -19    9.10    0.62
   2   1 -18    3.50    0.32
   2   1 -17   54.92    2.26
   2   1 -16  533.99   14.88
   2   1 -15  309.86    8.94
   2   1 -14  295.93    9.40
   2   1 -13    5.51    0.75
   2   1 -12  487.92   16.09
   2   1 -11  655.22   16.87
   2   1 -10  226.85    8.26
   2   1  -9  296.79   10.07
   2   1  -8   13.69    0.83
   2   1  -7  132.12    6.11
   2   1  -6  142.36    4.06
   2   1  -5    4.69    0.37
   2   1  -4  260.03    6.41
   2   1  -3  487.97   10.12
   2   1  -1  111.19    3.82
   2   1   3  301.80    9.61
   2   1   4  494.66   12.16
   2   1   5  246.89    9.26
   2   1   6 3326.74   93.26
   2   1   7   70.68    2.81
   2   1   8   46.80    2.82
   2   1   9  168.42    4.85
   2   1  10  511.63   14.41
   2   1  11 1030.25   29.44
   2   1  12  584.11   13.16
   2   1  13    2.40    0.42
   2   1  14  969.96   31.66
   2   1  15   32.67    1.70
   2   1  16  226.42    7.39
   2   1  17   41.07    1.56
   2   1  18   95.02    3.20
   2   1  19   44.89    1.68
   2   1  20    8.91    0.55
   2   1  21   28.87    1.62
   2   1  22  126.23    4.14
   2   1  23    2.16    0.43
   2   1  24   11.53    0.81
   2   1  25    0.67    0.25
   2   1  26    0.82    0.30
   2   1  27    8.75    0.51
   2   1  28    0.41    0.33
   2   1  29    0.31    0.30
   2   2 -30    8.74    0.41
   2   2 -29    0.46    0.27
   2   2 -28    3.14    0.39
   2   2 -27   39.85    1.27
   2   2 -26   50.59    1.84
   2   2 -25   27.24    1.07
   2   2 -24    3.27    0.50
   2   2 -23    2.18    0.34
   2   2 -22   31.40    1.30
   2   2 -21   37.35    1.96
   2   2 -20   16.63    1.01
   2   2 -19   34.66    1.69
   2   2 -18  226.48    9.99
   2   2 -17   87.92    3.13
   2   2 -16   22.58    1.45
   2   2 -15   87.00    4.32
   2   2 -14   37.57    1.60
   2   2 -13  882.69   20.48
   2   2 -11   91.38    2.89
   2   2 -10   68.53    3.28
   2   2  -9    6.80    0.59
   2   2  -8  999.81   24.73
   2   2  -7   11.66    0.66
   2   2  -6 1310.05   32.86
   2   2  -5  589.16   18.30
   2   2  -4 1814.54   66.21
   2   2  -3   32.31    1.21
   2   2  -2  366.78    9.39
   2   2  -1  402.24   11.47
   2   2   0 3329.89  118.91
   2   2   1  386.92   17.56
   2   2   2 1047.95   30.00
   2   2   3  253.36    8.39
   2   2   4  487.49   16.83
   2   2   5 1923.73   38.90
   2   2   6  113.34    3.99
   2   2   7   24.88    1.33
   2   2   8 2879.32  132.08
   2   2   9 1094.55   26.59
   2   2  10   91.64    3.27
   2   2  11   10.90    0.79
   2   2  12  820.75   24.08
   2   2  13  108.97    4.84
   2   2  14   45.54    2.14
   2   2  15   70.76    2.80
   2   2  16    4.16    0.69
   2   2  17    2.06    0.38
   2   2  18   25.66    1.10
   2   2  19   95.18    3.60
   2   2  20    1.65    0.27
   2   2  21  332.04   10.14
   2   2  22   64.33    2.54
   2   2  23   11.78    0.96
   2   2  24    5.32    0.43
   2   2  25    5.89    0.42
   2   2  26   29.44    1.15
   2   2  27    8.23    0.54
   2   2  28    8.75    0.53
   2   2  29   -0.57    0.30
   2   3 -30   12.37    0.61
   2   3 -29    1.40    0.27
   2   3 -28    5.04    0.53
   2   3 -27    7.28    0.65
   2   3 -26   23.12    0.89
   2   3 -25    0.99    0.24
   2   3 -24   16.71    1.04
   2   3 -23    0.48    0.29
   2   3 -22   73.03    2.30
   2   3 -21    7.98    0.63
   2   3 -20   40.16    1.56
   2   3 -19  127.51    4.60
   2   3 -18   16.52    0.86
   2   3 -17  508.22   16.67
   2   3 -16  124.47    5.33
   2   3 -15  175.55    5.74
   2   3 -14   40.57    2.63
   2   3 -13  328.76   12.56
   2   3 -12  490.15   15.47
   2   3 -11 2595.45   55.60
   2   3 -10   92.66    3.49
   2   3  -9   75.45    2.52
   2   3  -8  366.38   10.12
   2   3  -7  443.41   11.78
   2   3  -6  503.58   16.84
   2   3  -5  411.87   11.13
   2   3  -4  422.73    9.82
   2   3  -3  202.51    6.32
   2   3  -2  584.87   12.18
   2   3  -1   81.48    2.66
   2   3   0   97.04    3.64
   2   3   2  448.12   14.42
   2   3   3   34.36    1.68
   2   3   4    6.74    0.48
   2   3   5   11.50    0.64
   2   3   6   73.88    3.03
   2   3   7   32.41    1.70
   2   3   8  232.42   17.34
   2   3   9  138.96    5.87
   2   3  10 1377.80   36.17
   2   3  11 2262.14   86.36
   2   3  12    5.42    0.65
   2   3  13  138.17    4.72
   2   3  14  481.65   11.65
   2   3  15    2.96    0.32
   2   3  16    9.27    0.79
   2   3  17   44.87    1.96
   2   3  18   12.59    0.71
   2   3  19  258.71    6.98
   2   3  20  117.15    3.38
   2   3  21  161.21    4.06
   2   3  22  145.62    4.19
   2   3  23    1.20    0.32
   2   3  24   49.67    1.67
   2   3  25   35.01    1.29
   2   3  26    3.36    0.39
   2   3  27   21.81    0.91
   2   3  28   20.53    1.10
   2   3  29    1.34    0.21
   2   4 -30    6.71    0.43
   2   4 -29    1.35    0.21
   2   4 -28    9.80    0.54
   2   4 -27    0.86    0.24
   2   4 -26   84.32    2.80
   2   4 -25    0.51    0.33
   2   4 -24   15.81    0.95
   2   4 -23    7.06    0.80
   2   4 -22   26.38    1.21
   2   4 -21    2.18    0.55
   2   4 -20   17.38    1.03
   2   4 -19    4.35    0.49
   2   4 -18  112.45    4.44
   2   4 -17   93.85    3.78
   2   4 -16    4.94    0.70
   2   4 -15   15.61    1.20
   2   4 -14   18.03    1.30
   2   4 -13 1452.48   32.99
   2   4 -12 1112.17   31.13
   2   4 -11  862.10   22.32
   2   4 -10  133.84    6.79
   2   4  -9   29.95    1.22
   2   4  -8    8.51    0.63
   2   4  -7   52.43    1.93
   2   4  -6  409.07   15.21
   2   4  -5   14.18    0.82
   2   4  -4  879.25   19.32
   2   4  -3  328.58    8.53
   2   4  -2  378.83    9.62
   2   4  -1   66.77    1.98
   2   4   0   30.52    1.05
   2   4   1   10.14    0.65
   2   4   2   60.41    2.77
   2   4   3   11.92    0.58
   2   4   4 1952.86   53.83
   2   4   5 4121.27  200.29
   2   4   6 1701.17   46.93
   2   4   7  666.80   26.06
   2   4   8   49.17    2.53
   2   4   9  532.13   14.14
   2   4  10 2043.92   65.62
   2   4  11  174.48   10.69
   2   4  12   20.71    0.89
   2   4  13    6.59    0.78
   2   4  14   55.87    2.86
   2   4  15   30.50    1.80
   2   4  16   21.46    1.51
   2   4  17   26.09    1.50
   2   4  18  121.32    3.83
   2   4  19   33.60    1.37
   2   4  20    8.37    0.78
   2   4  21  197.44    7.18
   2   4  22   52.94    1.86
   2   4  23   50.39    1.74
   2   4  24   27.97    1.26
   2   4  25   20.98    0.89
   2   4  26    1.25    0.27
   2   4  27   11.27    0.57
   2   4  28    7.57    0.61
   2   4  29    5.43    0.47
   2   5 -30   13.08    0.59
   2   5 -29    0.65    0.24
   2   5 -28    0.87    0.22
   2   5 -27    9.24    0.49
   2   5 -26   35.63    1.58
   2   5 -25   60.55    1.93
   2   5 -24   17.09    1.17
   2   5 -23    4.40    0.40
   2   5 -22    0.89    0.81
   2   5 -21   21.63    1.04
   2   5 -20  106.18    3.24
   2   5 -19   72.40    3.85
   2   5 -18   14.69    0.79
   2   5 -17  114.99    3.45
   2   5 -16  153.76    5.85
   2   5 -15   41.35    2.13
   2   5 -14   12.70    0.90
   2   5 -13  699.66   21.41
   2   5 -12  433.47    9.94
   2   5 -11 2411.71   58.72
   2   5 -10   32.41    1.97
   2   5  -9  231.41    8.34
   2   5  -8   27.96    1.36
   2   5  -7  218.22    7.23
   2   5  -6   25.00    1.70
   2   5  -5  465.96   12.36
   2   5  -4  309.80   11.49
   2   5  -3   74.89    3.93
   2   5  -2    9.18    0.53
   2   5  -1   77.70    3.35
   2   5   0   31.80    1.14
   2   5   1  138.14    4.41
   2   5   2    6.32    0.48
   2   5   3  370.60   10.86
   2   5   4  398.57   10.65
   2   5   5   88.44    3.22
   2   5   6  643.30   17.70
   2   5   7 3740.84  152.72
   2   5   8   82.95    2.94
   2   5   9  578.99   20.03
   2   5  10 1160.00   26.37
   2   5  11  321.05   11.62
   2   5  12   10.58    1.05
   2   5  13  247.75    7.48
   2   5  14  683.88   18.28
   2   5  15   77.30    3.08
   2   5  16   76.24    2.50
   2   5  17   72.62    3.32
   2   5  18   21.78    0.96
   2   5  19  157.74    4.65
   2   5  20  304.54    6.98
   2   5  21    3.12    0.42
   2   5  22   80.41    3.68
   2   5  23    0.48    0.27
   2   5  24   10.43    0.59
   2   5  25   40.83    1.40
   2   5  26    0.85    0.37
   2   5  27   13.94    0.90
   2   5  28   17.99    0.78
   2   5  29   23.37    1.06
   2   6 -30    1.58    0.33
   2   6 -29   -0.17    0.26
   2   6 -28    1.57    0.27
   2   6 -27   72.24    2.01
   2   6 -26   43.47    1.88
   2   6 -25   32.65    1.20
   2   6 -24   15.16    1.01
   2   6 -23    0.34    0.37
   2   6 -22    5.68    0.70
   2   6 -21   98.97    3.40
   2   6 -20    9.41    0.67
   2   6 -19    4.92    0.67
   2   6 -18  145.27    4.84
   2   6 -17  203.77    5.93
   2   6 -16   17.22    1.01
   2   6 -15  587.27   16.98
   2   6 -14   40.41    1.65
   2   6 -13   29.28    1.27
   2   6 -12   17.52    1.03
   2   6 -11   21.79    1.60
   2   6 -10  150.85    4.81
   2   6  -9   49.06    2.28
   2   6  -8    7.08    0.64
   2   6  -7    5.01    0.73
   2   6  -6    9.66    0.54
   2   6  -5  120.65    4.64
   2   6  -4   38.98    1.86
   2   6  -3  109.32    3.84
   2   6  -2  119.76    6.32
   2   6  -1 3418.34  122.66
   2   6   0   15.32    0.83
   2   6   1  136.99    5.52
   2   6   2  116.55    3.84
   2   6   3  212.48    9.75
   2   6   4  771.41   20.34
   2   6   5  863.22   25.28
   2   6   6   15.07    0.72
   2   6   7  233.31    7.89
   2   6   8   35.61    2.24
   2   6   9   14.74    1.15
   2   6  10  263.58    9.77
   2   6  11  409.73   13.74
   2   6  12    8.36    0.86
   2   6  13  378.08   13.37
   2   6  14  121.41    4.09
   2   6  15   38.21    1.65
   2   6  16   20.31    0.91
   2   6  17   34.25    1.94
   2   6  18    8.55    0.67
   2   6  19   28.69    1.03
   2   6  20  127.89    4.39
   2   6  21   45.50    1.83
   2   6  22   19.82    0.99
   2   6  23    7.07    0.62
   2   6  24   36.42    1.53
   2   6  25    1.38    0.29
   2   6  26    0.09    0.32
   2   6  27    5.07    0.42
   2   6  28    3.38    0.46
   2   6  29   15.20    0.93
   2   7 -29    2.53    0.34
   2   7 -28    1.70    0.43
   2   7 -27   21.63    0.94
   2   7 -26  116.28    3.74
   2   7 -25   64.94    1.75
   2   7 -24    3.48    0.61
   2   7 -23   19.18    1.03
   2   7 -22   12.68    0.64
   2   7 -21    3.70    0.54
   2   7 -20   13.73    1.14
   2   7 -19    7.96    1.12
   2   7 -18  126.77    5.12
   2   7 -17   11.54    0.77
   2   7 -16    6.68    0.80
   2   7 -15  173.85    6.51
   2   7 -14   57.38    2.37
   2   7 -13   17.34    1.11
   2   7 -12    5.39    0.65
   2   7 -11 1796.96   49.91
   2   7 -10  366.90   15.25
   2   7  -9  242.18    7.15
   2   7  -8   16.01    1.17
   2   7  -7  405.51   12.78
   2   7  -6   46.49    2.16
   2   7  -5    9.62    0.72
   2   7  -4   63.09    3.05
   2   7  -3  918.38   18.82
   2   7  -2   22.21    1.33
   2   7  -1 2874.33   69.19
   2   7   0  121.23    3.27
   2   7   1 2201.44   63.29
   2   7   2   25.76    1.23
   2   7   3   10.71    0.96
   2   7   4  168.43    6.15
   2   7   5  767.51   22.78
   2   7   6  300.20   10.68
   2   7   7 1373.67   35.09
   2   7   8   71.65    3.76
   2   7   9 1703.70   46.92
   2   7  10   15.64    1.41
   2   7  11 2434.28   61.63
   2   7  12    8.72    0.96
   2   7  13   24.80    1.94
   2   7  14   42.58    1.94
   2   7  15   78.56    3.22
   2   7  16    1.60    0.42
   2   7  17  532.61   13.02
   2   7  18   16.53    0.96
   2   7  19    2.12    0.37
   2   7  20   43.38    2.16
   2   7  21    5.11    0.62
   2   7  22   32.85    1.56
   2   7  23    4.01    0.41
   2   7  24    2.57    0.43
   2   7  25    6.48    0.49
   2   7  26    1.57    0.33
   2   7  27    5.77    0.39
   2   7  28    1.07    0.37
   2   7  29   32.70    1.41
   2   8 -29    0.69    0.18
   2   8 -28   22.18    1.04
   2   8 -27   15.17    0.70
   2   8 -26    1.46    0.34
   2   8 -25    0.75    0.33
   2   8 -24  181.16    4.69
   2   8 -23   12.98    1.18
   2   8 -22   17.50    1.20
   2   8 -21    7.71    0.82
   2   8 -20   16.41    0.96
   2   8 -19    2.89    0.50
   2   8 -18   40.39    2.21
   2   8 -17  115.45    3.78
   2   8 -16    4.05    0.86
   2   8 -15  435.50   10.33
   2   8 -14   10.11    0.74
   2   8 -13   40.14    1.66
   2   8 -12  158.93    7.66
   2   8 -11  256.38    7.18
   2   8 -10   50.70    2.61
   2   8  -9   49.08    1.82
   2   8  -8   72.42    3.69
   2   8  -7 1331.35   31.57
   2   8  -6   88.97    3.68
   2   8  -5  439.95   13.54
   2   8  -4   22.09    1.50
   2   8  -3  113.60    3.74
   2   8  -2  100.88    3.32
   2   8  -1  663.01   21.35
   2   8   0  285.39    8.16
   2   8   1    7.10    0.62
   2   8   2    9.07    0.95
   2   8   3  339.93    9.99
   2   8   4  587.63   14.87
   2   8   5  390.85   12.93
   2   8   6  366.21   11.57
   2   8   7  286.83    8.67
   2   8   8  734.89   23.73
   2   8   9  418.65   14.85
   2   8  10   65.37    2.05
   2   8  11   36.02    1.48
   2   8  12  249.62    7.80
   2   8  13  514.76   17.12
   2   8  14    5.40    0.48
   2   8  15  906.90   23.11
   2   8  16    2.41    0.48
   2   8  17   19.13    1.05
   2   8  18  616.62   14.16
   2   8  19   41.31    2.26
   2   8  20   35.37    1.43
   2   8  21   16.58    1.06
   2   8  22    6.74    0.51
   2   8  23    1.60    0.48
   2   8  24    2.79    0.27
   2   8  25   17.86    1.29
   2   8  26    1.82    0.27
   2   8  27    3.91    0.37
   2   8  28    5.18    0.46
   2   9 -29   11.25    0.59
   2   9 -28    0.83    0.35
   2   9 -27    1.44    0.30
   2   9 -26  132.59    5.19
   2   9 -25    4.35    0.59
   2   9 -24   19.40    0.85
   2   9 -23   19.97    1.06
   2   9 -22    4.70    0.49
   2   9 -21    3.28    0.51
   2   9 -20    9.86    0.67
   2   9 -19   11.90    0.74
   2   9 -18   21.73    1.68
   2   9 -17    2.61    0.40
   2   9 -16  145.78    5.71
   2   9 -15    9.17    1.05
   2   9 -14  464.39   14.69
   2   9 -13    2.33    0.69
   2   9 -12   74.34    2.77
   2   9 -11 2327.25   46.69
   2   9 -10  382.39   11.94
   2   9  -9  268.09    8.58
   2   9  -8 1117.94   29.27
   2   9  -7  349.66   11.95
   2   9  -6  123.58    4.45
   2   9  -5  539.07   14.00
   2   9  -4   20.95    1.21
   2   9  -3  644.90   21.67
   2   9  -2  230.34    7.66
   2   9  -1  287.79    9.03
   2   9   0  157.17    6.15
   2   9   1    8.23    0.73
   2   9   2   81.56    3.22
   2   9   3  296.67   10.53
   2   9   4   62.74    2.45
   2   9   5   19.75    1.25
   2   9   6  142.91    6.08
   2   9   7  978.99   42.03
   2   9   8  261.58    8.24
   2   9   9   18.46    0.99
   2   9  10  210.79    7.24
   2   9  11  156.21    4.56
   2   9  12  350.94   10.81
   2   9  13   15.21    0.88
   2   9  14  259.45    7.16
   2   9  15   26.57    1.45
   2   9  16  461.67   12.38
   2   9  17  326.33    9.71
   2   9  18   65.74    3.73
   2   9  19    2.17    0.48
   2   9  20  168.06    7.71
   2   9  21  400.16    9.32
   2   9  22   31.67    1.37
   2   9  23    1.43    0.32
   2   9  24    4.15    0.48
   2   9  25    8.60    0.51
   2   9  26    3.74    0.46
   2   9  27    1.77    0.27
   2   9  28    6.54    0.71
   2  10 -29    0.37    0.16
   2  10 -28   13.38    0.79
   2  10 -27   10.14    0.59
   2  10 -26    1.51    0.24
   2  10 -25   81.00    2.58
   2  10 -24    7.96    0.93
   2  10 -23   21.35    0.97
   2  10 -22  128.84    4.12
   2  10 -21   21.89    1.45
   2  10 -20   24.64    1.27
   2  10 -19   -0.22    0.74
   2  10 -18   33.15    1.61
   2  10 -17   15.75    1.33
   2  10 -16  177.07    8.51
   2  10 -15    0.73    0.55
   2  10 -14    2.96    0.50
   2  10 -13  209.47    6.43
   2  10 -12   98.26    3.70
   2  10 -11  368.19    9.90
   2  10 -10  363.39   12.53
   2  10  -9  173.66    7.24
   2  10  -8  106.78    4.24
   2  10  -7 1421.42   28.44
   2  10  -6 2607.70   71.98
   2  10  -5   54.36    2.52
   2  10  -4  486.83   11.69
   2  10  -3  219.11   11.47
   2  10  -2   18.11    1.14
   2  10  -1   92.86    3.58
   2  10   0  113.95    3.18
   2  10   1    6.82    0.70
   2  10   2  845.91   25.72
   2  10   3  124.22    4.68
   2  10   4    7.15    0.48
   2  10   5 1441.69   61.32
   2  10   6  123.40    5.28
   2  10   7    9.33    0.85
   2  10   8   25.41    1.84
   2  10   9 1947.77   60.83
   2  10  10  263.63    8.67
   2  10  11  110.13    3.93
   2  10  12  320.88   11.86
   2  10  13   19.22    1.27
   2  10  14    6.27    0.59
   2  10  15  288.69    7.48
   2  10  16  961.75   24.73
   2  10  17   15.49    1.35
   2  10  18  501.40   16.10
   2  10  19  415.56   14.45
   2  10  20   88.55    3.02
   2  10  21  120.03    5.95
   2  10  22    4.72    0.70
   2  10  23    9.30    0.69
   2  10  24    0.75    0.30
   2  10  25   18.26    0.93
   2  10  26    3.17    0.35
   2  10  27    2.85    0.50
   2  10  28    1.40    0.31
   2  11 -28    2.31    0.47
   2  11 -27    1.68    0.42
   2  11 -26    9.58    0.43
   2  11 -25   37.81    1.46
   2  11 -24   69.39    3.13
   2  11 -23    2.37    0.63
   2  11 -22   12.44    1.01
   2  11 -21    3.10    0.43
   2  11 -20   68.39    2.15
   2  11 -19   12.10    1.05
   2  11 -18   56.44    2.82
   2  11 -17  129.51    5.32
   2  11 -16   61.30    2.73
   2  11 -15    8.70    0.87
   2  11 -14   98.86    3.61
   2  11 -13  107.17    3.72
   2  11 -12    7.36    0.87
   2  11 -11  302.80    9.27
   2  11 -10   42.41    2.72
   2  11  -9   57.37    2.63
   2  11  -8 3872.48  101.53
   2  11  -7   54.38    3.20
   2  11  -6  164.63    4.59
   2  11  -5 1296.98   28.63
   2  11  -4  110.85    4.52
   2  11  -3  100.58    3.30
   2  11  -2  145.39    4.31
   2  11  -1 1662.10   33.49
   2  11   0  103.70    3.82
   2  11   1    3.60    0.67
   2  11   2 1819.08   45.00
   2  11   3  610.06   19.35
   2  11   4  102.44    3.30
   2  11   5   65.17    2.87
   2  11   6  560.65   18.14
   2  11   7  704.19   21.49
   2  11   8   17.72    1.34
   2  11   9   17.71    1.22
   2  11  10   18.78    1.13
   2  11  11   43.90    2.13
   2  11  12  508.26   14.49
   2  11  13   89.43    3.83
   2  11  14  436.00   11.33
   2  11  15   49.62    2.40
   2  11  16 1108.99   29.09
   2  11  17   16.85    1.44
   2  11  18   66.81    3.03
   2  11  19   34.99    1.60
   2  11  20   12.32    0.85
   2  11  21  170.69    4.78
   2  11  22    3.70    0.46
   2  11  23   16.82    0.94
   2  11  24    6.62    0.55
   2  11  25    1.03    0.29
   2  11  26    9.34    0.73
   2  11  27    2.81    0.38
   2  11  28   20.19    0.99
   2  12 -28   18.65    0.94
   2  12 -27    6.66    0.45
   2  12 -26    1.73    0.19
   2  12 -25   30.50    1.34
   2  12 -24   14.22    0.80
   2  12 -23    9.37    0.69
   2  12 -22  184.66    4.54
   2  12 -21   23.08    1.57
   2  12 -20   76.16    2.39
   2  12 -19   11.05    1.03
   2  12 -18    5.05    0.53
   2  12 -17  114.40    5.00
   2  12 -16   23.30    1.45
   2  12 -15   11.03    0.89
   2  12 -14   43.66    2.63
   2  12 -13    3.04    0.48
   2  12 -12  167.03    5.28
   2  12 -11  205.55    6.67
   2  12 -10  140.28    4.68
   2  12  -9   27.56    1.19
   2  12  -8  897.19   22.21
   2  12  -7  300.87   11.06
   2  12  -6  289.12   10.54
   2  12  -5  663.49   23.72
   2  12  -4 1517.46   46.85
   2  12  -3    5.03    0.81
   2  12  -2   53.99    2.52
   2  12  -1   27.80    1.20
   2  12   0 1797.70   34.24
   2  12   1   33.21    1.57
   2  12   2 3017.58   70.68
   2  12   3  230.01    7.15
   2  12   4 1918.28   43.61
   2  12   5  124.73    5.12
   2  12   6  657.13   18.98
   2  12   7  115.93    5.29
   2  12   8    5.58    0.61
   2  12   9  959.12   23.85
   2  12  10    7.03    0.70
   2  12  11  202.29    6.31
   2  12  12  217.02    6.69
   2  12  13   47.35    2.39
   2  12  14   32.13    1.42
   2  12  15  310.20    8.99
   2  12  16  520.94   14.91
   2  12  17    8.22    0.90
   2  12  18  349.57    8.93
   2  12  19   76.57    3.29
   2  12  20  319.41    9.39
   2  12  21  145.62    3.94
   2  12  22    3.50    0.63
   2  12  23    7.54    0.51
   2  12  24    0.07    0.48
   2  12  25    0.94    0.55
   2  12  26    0.57    0.25
   2  12  27    0.15    0.25
   2  13 -28    1.17    0.25
   2  13 -27    3.09    0.39
   2  13 -26   12.66    1.04
   2  13 -25    0.89    0.43
   2  13 -24    3.09    0.61
   2  13 -23    3.49    0.58
   2  13 -22   17.29    1.27
   2  13 -21   35.17    1.50
   2  13 -20    8.44    0.64
   2  13 -19    1.09    0.47
   2  13 -18   26.41    1.56
   2  13 -17  213.90    6.63
   2  13 -16   13.53    1.17
   2  13 -15   83.02    2.78
   2  13 -14    4.09    0.30
   2  13 -13   20.51    1.72
   2  13 -12   38.73    1.98
   2  13 -11   65.97    3.80
   2  13 -10    2.98    0.57
   2  13  -9  257.98    7.56
   2  13  -8 1061.20   23.73
   2  13  -7   52.41    3.30
   2  13  -6   77.45    4.38
   2  13  -5  380.98   12.24
   2  13  -4 2168.98   49.19
   2  13  -3  135.48    5.51
   2  13  -2  112.90    3.36
   2  13  -1  470.36   12.70
   2  13   0   12.98    1.23
   2  13   1 1265.97   26.05
   2  13   2 5465.62  119.18
   2  13   3   44.63    2.12
   2  13   4  196.15    6.28
   2  13   5   22.25    1.69
   2  13   6  731.24   21.58
   2  13   7 1398.32   36.50
   2  13   8   20.79    1.33
   2  13   9    3.33    0.57
   2  13  10   85.78    2.90
   2  13  11    5.32    0.58
   2  13  12  162.50    4.92
   2  13  13   45.13    2.46
   2  13  14  272.27    8.54
   2  13  15   39.60    3.21
   2  13  16 1224.53   24.81
   2  13  17   73.37    3.20
   2  13  18   24.02    1.31
   2  13  19   43.49    2.17
   2  13  20    4.59    0.54
   2  13  21    7.72    0.65
   2  13  22   15.33    1.07
   2  13  23    0.63    0.42
   2  13  24    1.20    0.35
   2  13  25    8.15    0.63
   2  13  26   16.59    1.11
   2  13  27    7.75    0.71
   2  14 -27    1.83    0.40
   2  14 -26   19.23    1.34
   2  14 -25    0.65    0.38
   2  14 -24   15.54    0.87
   2  14 -23   82.46    2.53
   2  14 -22   21.81    1.65
   2  14 -21   20.41    1.96
   2  14 -20   97.79    3.92
   2  14 -19   68.67    2.66
   2  14 -18   60.36    3.00
   2  14 -17  371.94   13.49
   2  14 -16   21.33    1.67
   2  14 -15    8.63    0.64
   2  14 -14  129.92    5.00
   2  14 -13   15.31    1.07
   2  14 -12  391.75    9.94
   2  14 -11    9.02    0.72
   2  14 -10   14.92    1.06
   2  14  -9  153.13    6.93
   2  14  -8  206.07    5.32
   2  14  -7 1173.39   34.88
   2  14  -6   68.29    3.37
   2  14  -5  211.99    6.24
   2  14  -4  322.21    9.73
   2  14  -3   82.30    3.10
   2  14  -2   82.98    3.42
   2  14  -1   98.40    3.32
   2  14   0 2502.41   46.65
   2  14   1  805.64   21.19
   2  14   2  698.81   18.83
   2  14   3 1623.99   39.27
   2  14   4 1005.15   26.51
   2  14   5 1085.57   25.90
   2  14   6   13.14    1.40
   2  14   7  154.28    6.14
   2  14   8    4.08    0.56
   2  14   9  170.37    7.23
   2  14  10  268.03   10.81
   2  14  11  559.32   16.97
   2  14  12  433.62   15.16
   2  14  13    5.28    0.71
   2  14  14    5.67    0.78
   2  14  15 1223.61   27.40
   2  14  16   56.17    2.52
   2  14  17    5.87    0.80
   2  14  18  220.60    6.62
   2  14  19   29.82    1.52
   2  14  20   64.15    3.74
   2  14  21    1.70    0.45
   2  14  22   15.04    1.66
   2  14  23    5.83    0.48
   2  14  24    3.70    0.69
   2  14  25    3.13    0.56
   2  14  26    4.71    0.75
   2  14  27    1.09    0.30
   2  15 -27    7.38    0.63
   2  15 -26   15.15    0.90
   2  15 -25    0.58    0.47
   2  15 -24    5.37    0.71
   2  15 -23    4.13    0.78
   2  15 -22   46.16    2.28
   2  15 -21   39.28    2.24
   2  15 -20   38.27    1.64
   2  15 -19   44.49    2.28
   2  15 -18    5.08    0.73
   2  15 -17   36.87    1.60
   2  15 -16  147.10    5.25
   2  15 -15    8.54    0.72
   2  15 -14   20.43    1.45
   2  15 -13   46.13    2.98
   2  15 -12   59.30    4.21
   2  15 -11    2.47    0.61
   2  15 -10    3.34    0.55
   2  15  -9  145.11    5.25
   2  15  -8  146.95    4.72
   2  15  -7   49.44    2.39
   2  15  -6  154.46    6.11
   2  15  -5  155.41    5.19
   2  15  -4  522.41   13.88
   2  15  -3    8.35    0.90
   2  15  -2    9.08    0.99
   2  15  -1  126.56    4.78
   2  15   0   19.06    1.09
   2  15   1 2223.57   51.02
   2  15   2  884.58   20.22
   2  15   3  119.70    4.53
   2  15   4  144.55    5.13
   2  15   5   43.66    2.02
   2  15   6   19.79    1.34
   2  15   7   63.22    2.95
   2  15   8   33.50    1.72
   2  15   9   30.08    1.36
   2  15  10  239.08    7.48
   2  15  11    2.42    0.56
   2  15  12  331.63   11.49
   2  15  13    2.05    0.64
   2  15  14  876.22   23.34
   2  15  15  165.31    5.07
   2  15  16   60.78    3.12
   2  15  17  155.81    4.80
   2  15  18    1.11    0.49
   2  15  19    0.51    0.45
   2  15  20  196.21   10.17
   2  15  21   43.37    1.91
   2  15  22   20.71    1.46
   2  15  23   16.50    1.27
   2  15  24    1.38    0.39
   2  15  25   30.39    1.53
   2  15  26    0.87    0.56
   2  16 -27   21.41    1.57
   2  16 -26   15.38    1.34
   2  16 -25    1.04    0.55
   2  16 -24    3.49    0.65
   2  16 -23   77.22    2.40
   2  16 -22    6.68    0.82
   2  16 -21    2.08    0.45
   2  16 -20   44.61    1.97
   2  16 -19   -0.17    0.51
   2  16 -18   12.60    0.72
   2  16 -17    2.13    0.61
   2  16 -16   16.84    1.28
   2  16 -15   13.92    1.28
   2  16 -14  110.95    3.93
   2  16 -13  442.70   16.11
   2  16 -12  449.67   11.73
   2  16 -11   92.61    3.38
   2  16 -10   20.77    1.31
   2  16  -9   18.70    1.38
   2  16  -8   77.58    3.01
   2  16  -7   93.86    4.76
   2  16  -6   10.76    0.89
   2  16  -5   32.06    1.64
   2  16  -4   73.34    2.89
   2  16  -3   91.36    3.60
   2  16  -2   66.13    3.42
   2  16  -1   21.68    1.22
   2  16   0   24.87    1.56
   2  16   1  840.63   20.10
   2  16   2    6.56    1.62
   2  16   3  419.46    9.99
   2  16   4   22.05    1.31
   2  16   5  110.61    4.53
   2  16   6  263.55   11.46
   2  16   7    1.98    0.53
   2  16   8   98.36    8.80
   2  16   9    5.39    0.55
   2  16  10  574.65   17.83
   2  16  11  144.59    4.97
   2  16  12    1.42    0.39
   2  16  13  128.65    5.48
   2  16  14   78.59    3.74
   2  16  15  477.49   14.28
   2  16  16   71.71    3.62
   2  16  17    4.33    0.73
   2  16  18  156.30    5.65
   2  16  19   13.02    1.18
   2  16  20   11.80    1.14
   2  16  21    5.96    0.85
   2  16  22   35.10    2.15
   2  16  23    8.05    0.89
   2  16  24    2.98    0.47
   2  16  25    4.91    0.56
   2  16  26    1.53    0.35
   2  17 -26    3.82    0.82
   2  17 -25   22.96    1.48
   2  17 -24    2.94    0.25
   2  17 -23    3.43    0.67
   2  17 -22    1.17    0.53
   2  17 -21    9.24    0.86
   2  17 -20    1.07    0.41
   2  17 -19    0.72    0.49
   2  17 -18   18.60    1.17
   2  17 -17    2.92    0.59
   2  17 -16   58.08    3.10
   2  17 -15  116.69    2.74
   2  17 -14  119.00    5.04
   2  17 -13  698.63   18.55
   2  17 -12   94.35    3.36
   2  17 -11  655.49   20.86
   2  17 -10   25.05    1.60
   2  17  -9   14.59    1.18
   2  17  -8    2.06    0.65
   2  17  -7   83.05    3.48
   2  17  -6   81.56    2.74
   2  17  -5   78.37    3.74
   2  17  -4  168.77    6.33
   2  17  -3   10.18    1.54
   2  17  -2   59.39    2.56
   2  17  -1   27.35    1.80
   2  17   0  601.13   14.71
   2  17   1   79.13    3.09
   2  17   2   22.98    1.36
   2  17   3   42.79    1.78
   2  17   4  178.18    5.97
   2  17   5    5.88    1.25
   2  17   6    6.28    0.74
   2  17   7 1233.35   34.96
   2  17   8  123.55    3.70
   2  17   9    2.05    0.55
   2  17  10  217.04    7.42
   2  17  11   77.37    3.04
   2  17  12   14.27    1.41
   2  17  13    9.81    0.80
   2  17  14  321.97   18.56
   2  17  15  305.00    9.54
   2  17  16   37.01    1.70
   2  17  17    1.91    0.51
   2  17  18    2.82    0.66
   2  17  19    3.13    0.63
   2  17  20  226.80    7.41
   2  17  21   53.23    1.91
   2  17  22    4.51    0.75
   2  17  23    9.78    0.85
   2  17  24    4.35    0.67
   2  17  25   33.13    1.67
   2  18 -26    1.29    0.46
   2  18 -25    1.98    0.48
   2  18 -24   10.87    0.96
   2  18 -23   11.78    0.74
   2  18 -22    7.55    0.70
   2  18 -21    1.02    0.54
   2  18 -20    3.25    0.49
   2  18 -19    1.11    0.56
   2  18 -18   42.73    1.89
   2  18 -17   12.60    0.81
   2  18 -16  222.17    6.19
   2  18 -15   18.63    1.12
   2  18 -14   22.38    1.75
   2  18 -13  353.46    8.64
   2  18 -12   -0.55    1.82
   2  18 -11  372.81    9.62
   2  18 -10  105.49    3.93
   2  18  -9   32.05    2.00
   2  18  -8    1.92    0.73
   2  18  -7   42.24    1.99
   2  18  -6   48.48    3.30
   2  18  -5  110.94    3.19
   2  18  -4   20.48    1.40
   2  18  -3   75.94    3.25
   2  18  -2   37.15    1.68
   2  18  -1   19.40    1.36
   2  18   0   13.24    1.25
   2  18   1    3.40    0.78
   2  18   2    1.80    1.13
   2  18   3   52.31    2.61
   2  18   4    6.07    1.01
   2  18   5  607.92   14.71
   2  18   6   37.07    2.07
   2  18   7    7.55    1.05
   2  18   8  100.39    4.25
   2  18   9   64.70    2.89
   2  18  10  296.85    7.34
   2  18  11    9.64    0.93
   2  18  12    4.09    0.58
   2  18  13    5.00    0.78
   2  18  14   10.65    0.93
   2  18  15    8.95    0.95
   2  18  16    0.75    0.50
   2  18  17   12.53    0.95
   2  18  18  151.87    6.14
   2  18  19    5.37    0.89
   2  18  20   27.03    1.45
   2  18  21    0.87    0.43
   2  18  22   37.53    2.92
   2  18  23    3.90    0.62
   2  18  24    1.17    0.47
   2  18  25    1.35    0.39
   2  19 -25   25.90    2.05
   2  19 -24    0.89    0.34
   2  19 -23    0.75    0.61
   2  19 -22   20.64    1.29
   2  19 -21    9.34    0.66
   2  19 -20   29.01    1.70
   2  19 -19    6.83    0.53
   2  19 -18   42.23    2.73
   2  19 -17   22.66    1.43
   2  19 -16    1.38    0.56
   2  19 -15  107.40    4.25
   2  19 -14  390.35   11.58
   2  19 -13  210.59    7.24
   2  19 -12   93.33    3.78
   2  19 -11  897.82   19.06
   2  19 -10   61.37    2.84
   2  19  -9  450.12   12.80
   2  19  -8   98.97    3.42
   2  19  -7   36.99    2.17
   2  19  -6  625.20   14.98
   2  19  -5  330.46    9.17
   2  19  -4   75.11    5.07
   2  19  -3   89.42    3.89
   2  19  -2  137.17    5.05
   2  19  -1   31.70    1.66
   2  19   0  888.56   22.47
   2  19   1   62.26    2.12
   2  19   2   26.03    1.60
   2  19   3    3.73    0.73
   2  19   4  266.36    8.53
   2  19   5  447.88   10.94
   2  19   6  219.44    6.60
   2  19   7  339.18   10.37
   2  19   8  207.90    7.20
   2  19   9  292.55    9.18
   2  19  10   27.17    1.89
   2  19  11  170.16    8.48
   2  19  12   68.64    3.10
   2  19  13   -0.49    0.59
   2  19  14   22.64    1.74
   2  19  15    7.94    0.77
   2  19  16    8.68    0.91
   2  19  17    0.95    0.50
   2  19  18    1.94    0.81
   2  19  19    3.13    0.56
   2  19  20   72.29    3.16
   2  19  21   22.97    1.46
   2  19  22   10.50    1.28
   2  19  23    0.96    0.65
   2  19  24   16.19    1.17
   2  20 -24    3.66    0.80
   2  20 -23   -0.08    0.45
   2  20 -22   42.31    2.55
   2  20 -21   32.71    2.10
   2  20 -20    1.28    0.58
   2  20 -19   11.54    1.67
   2  20 -18   31.27    1.59
   2  20 -17  110.56    4.51
   2  20 -16   87.51    2.95
   2  20 -15  289.84    8.60
   2  20 -14   39.58    2.02
   2  20 -13   65.65    3.06
   2  20 -12  294.56    7.88
   2  20 -11  128.42    4.53
   2  20 -10  885.30   21.63
   2  20  -9   52.55    2.86
   2  20  -8    6.78    0.70
   2  20  -7    1.66    0.56
   2  20  -6   40.35    2.31
   2  20  -5   18.35    1.18
   2  20  -4   83.39    4.01
   2  20  -3  118.27    4.05
   2  20  -2   29.79    1.44
   2  20  -1  251.90    6.79
   2  20   0   52.14    2.00
   2  20   1   15.62    2.14
   2  20   2   26.56    2.08
   2  20   3  536.13   13.16
   2  20   4   34.89    1.58
   2  20   5   10.45    1.22
   2  20   6    0.79    0.67
   2  20   7   41.67    1.96
   2  20   8  252.48    9.95
   2  20   9  142.35    5.20
   2  20  10   75.64    3.56
   2  20  11   28.71    1.46
   2  20  12   27.43    1.38
   2  20  13    3.58    0.47
   2  20  14   15.51    1.05
   2  20  15   11.17    0.93
   2  20  16   51.40    2.30
   2  20  17   23.72    1.18
   2  20  18   33.20    2.14
   2  20  19    1.90    0.62
   2  20  20    5.19    0.69
   2  20  21    0.45    0.83
   2  20  22    2.68    0.63
   2  20  23   -0.37    0.73
   2  20  24    7.50    1.09
   2  21 -24    2.12    0.42
   2  21 -23    7.35    0.81
   2  21 -22    1.33    0.54
   2  21 -21   29.32    1.30
   2  21 -20   13.92    1.11
   2  21 -19   11.57    0.83
   2  21 -18    4.83    0.51
   2  21 -17   36.02    2.06
   2  21 -16    9.33    0.70
   2  21 -15  267.72    8.61
   2  21 -14   39.95    1.64
   2  21 -13    0.41    0.65
   2  21 -12  157.83    4.60
   2  21 -11  307.00    9.75
   2  21 -10  363.19   12.43
   2  21  -9  103.12    3.27
   2  21  -8  327.65    8.77
   2  21  -7   39.87    1.78
   2  21  -6  152.64    4.35
   2  21  -5  309.71    7.04
   2  21  -4   31.51    1.69
   2  21  -3   14.26    1.11
   2  21  -2  261.81    8.80
   2  21  -1    6.87    1.10
   2  21   0   17.37    1.85
   2  21   1  503.87   18.78
   2  21   2    5.11    1.59
   2  21   3   33.34    2.45
   2  21   4    8.22    1.65
   2  21   5  397.46   12.61
   2  21   6  104.71    5.16
   2  21   7    3.57    0.65
   2  21   8    2.18    0.39
   2  21   9  182.29    7.30
   2  21  10  135.99    4.95
   2  21  11   20.82    0.93
   2  21  12   51.55    2.93
   2  21  13   29.95    1.50
   2  21  14   41.91    1.74
   2  21  15    9.17    0.65
   2  21  16    8.31    0.98
   2  21  17   17.86    1.28
   2  21  18    1.12    0.67
   2  21  19    0.96    0.63
   2  21  20    1.86    0.85
   2  21  21    5.25    0.70
   2  21  22    4.45    0.70
   2  21  23   23.53    2.29
   2  22 -23    1.88    1.46
   2  22 -22    6.44    0.85
   2  22 -21   70.90    2.88
   2  22 -20    4.41    0.65
   2  22 -19   42.25    1.75
   2  22 -18    0.55    0.34
   2  22 -17   94.33    3.35
   2  22 -16   28.98    1.33
   2  22 -15  153.42    4.84
   2  22 -14    6.27    0.51
   2  22 -13   34.49    1.96
   2  22 -12  311.36    8.32
   2  22 -11   33.22    1.78
   2  22 -10  351.28    9.22
   2  22  -9   36.43    2.68
   2  22  -8    1.37    0.59
   2  22  -7   78.98    3.03
   2  22  -6    2.15    0.65
   2  22  -5   51.09    2.28
   2  22  -4   32.59    1.75
   2  22  -3   31.22    1.58
   2  22  -2   49.56    2.66
   2  22  -1  222.83    5.60
   2  22   0   33.53    1.92
   2  22   1    4.37    1.42
   2  22   2  190.81    5.11
   2  22   3  230.27    7.75
   2  22   4   84.63    3.64
   2  22   5    2.36    0.54
   2  22   6   76.34    4.13
   2  22   7    3.13    0.47
   2  22   8   78.23    3.91
   2  22   9   56.49    2.22
   2  22  10    1.93    0.61
   2  22  11    4.93    0.61
   2  22  12   61.84    3.35
   2  22  13   13.50    0.99
   2  22  14    9.41    0.57
   2  22  15   38.36    2.39
   2  22  16    2.94    0.24
   2  22  17    7.31    1.02
   2  22  18    0.72    0.63
   2  22  19    5.98    0.72
   2  22  20    1.72    0.50
   2  22  21    4.87    0.79
   2  22  22    1.02    0.57
   2  23 -22    2.31    0.55
   2  23 -21   45.77    2.21
   2  23 -20   25.83    0.95
   2  23 -19    8.50    0.72
   2  23 -18   22.52    1.22
   2  23 -17    6.30    0.50
   2  23 -16   47.73    2.41
   2  23 -15   69.83    3.38
   2  23 -14   14.60    1.11
   2  23 -13    9.81    0.83
   2  23 -12  126.77    3.96
   2  23 -11   34.89    1.59
   2  23 -10  247.60    8.45
   2  23  -9   13.25    0.72
   2  23  -8   23.91    1.38
   2  23  -7   28.79    1.28
   2  23  -6   33.17    1.82
   2  23  -5   26.69    1.85
   2  23  -4   24.37    1.29
   2  23  -3   13.12    1.48
   2  23  -2   42.95    2.18
   2  23  -1   10.27    1.36
   2  23   0   70.56    2.21
   2  23   1   79.49    3.46
   2  23   2   49.36    2.81
   2  23   3   38.32    2.42
   2  23   4   12.06    1.40
   2  23   5  198.83    5.74
   2  23   6   10.34    3.16
   2  23   7    3.27    0.67
   2  23   8  246.79    9.55
   2  23   9    7.08    0.83
   2  23  10   24.18    1.17
   2  23  11   12.70    1.09
   2  23  12    8.32    0.88
   2  23  13   70.85    2.31
   2  23  14    7.65    0.89
   2  23  15   21.02    1.54
   2  23  16   20.42    1.54
   2  23  17   12.86    1.31
   2  23  18   11.90    1.10
   2  23  19    4.53    0.71
   2  23  20   12.96    1.06
   2  23  21    0.53    0.53
   2  23  22   17.83    1.70
   2  24 -22    4.83    0.72
   2  24 -21   29.28    1.72
   2  24 -20   24.46    0.99
   2  24 -19    3.28    0.53
   2  24 -18    3.92    0.42
   2  24 -17    0.80    0.35
   2  24 -16   18.57    1.40
   2  24 -15   27.09    1.53
   2  24 -14    9.30    0.80
   2  24 -13    6.14    0.82
   2  24 -12  107.73    4.15
   2  24 -11    1.60    0.26
   2  24 -10   13.41    1.12
   2  24  -9   97.54    4.60
   2  24  -8   37.46    2.25
   2  24  -7    7.41    0.62
   2  24  -6    2.41    1.15
   2  24  -5   84.63    4.61
   2  24  -4   16.17    1.41
   2  24  -3   14.38    1.51
   2  24  -2    4.92    1.04
   2  24  -1    1.02    2.25
   2  24   0  132.78    4.77
   2  24   1    1.54    1.02
   2  24   2  271.05    7.91
   2  24   3  281.92    7.63
   2  24   4   51.09    2.72
   2  24   5    3.77    0.51
   2  24   6  244.57    9.32
   2  24   7   21.84    1.74
   2  24   8    3.53    0.51
   2  24   9    2.96    1.53
   2  24  10   10.83    0.67
   2  24  11   27.11    1.44
   2  24  12    1.31    0.39
   2  24  13    7.28    0.95
   2  24  14    1.30    0.58
   2  24  15    7.11    0.77
   2  24  16    4.55    1.67
   2  24  17   13.21    1.23
   2  24  18   14.00    1.22
   2  24  19    2.26    0.63
   2  24  20    0.11    0.61
   2  24  21   18.31    1.15
   2  25 -21    0.49    0.46
   2  25 -20   40.48    1.41
   2  25 -19    0.00    2.34
   2  25 -18    0.45    0.42
   2  25 -17    3.96    0.49
   2  25 -16   11.17    1.09
   2  25 -15    2.61    0.53
   2  25 -14    0.96    0.39
   2  25 -13    2.26    0.54
   2  25 -12   21.17    1.18
   2  25 -11   58.40    2.47
   2  25 -10   18.72    1.22
   2  25  -9  159.09    8.24
   2  25  -8   65.44    2.74
   2  25  -7    4.55    0.57
   2  25  -6    1.03    0.56
   2  25  -5   13.58    1.14
   2  25  -4    6.19    0.99
   2  25  -3    2.60    0.79
   2  25  -2    2.10    0.86
   2  25  -1   20.14    1.84
   2  25   0   23.52    1.92
   2  25   1  199.86    5.63
   2  25   2  194.08    5.91
   2  25   3   15.59    1.40
   2  25   4    7.95    0.83
   2  25   5   11.14    1.12
   2  25   6    9.22    0.65
   2  25   7  179.47    5.37
   2  25   8   58.43    2.22
   2  25   9    1.97    0.39
   2  25  10    0.86    0.26
   2  25  11   46.69    2.01
   2  25  12    0.03    0.34
   2  25  13    2.04    0.35
   2  25  14    2.53    0.49
   2  25  15    5.10    0.51
   2  25  16   68.54    2.47
   2  25  17    0.23    0.46
   2  25  18    2.32    0.67
   2  25  19    1.30    0.56
   2  25  20    2.29    0.73
   2  26 -20   14.10    1.05
   2  26 -19   22.94    1.56
   2  26 -18    0.37    0.42
   2  26 -17    9.79    0.82
   2  26 -16    0.78    0.38
   2  26 -15    1.07    0.30
   2  26 -14   11.23    0.87
   2  26 -13   45.83    2.57
   2  26 -12   28.03    1.65
   2  26 -11    1.26    0.24
   2  26 -10   41.45    1.75
   2  26  -9    6.09    0.83
   2  26  -8    3.70    0.49
   2  26  -7   34.77    1.37
   2  26  -6   52.43    2.49
   2  26  -5   18.40    1.28
   2  26  -4   15.28    0.86
   2  26  -3   13.71    1.37
   2  26  -2   38.74    2.22
   2  26  -1    2.24    1.02
   2  26   0  222.33    6.37
   2  26   1   82.12    3.48
   2  26   2   40.60    1.73
   2  26   3  348.09   10.59
   2  26   4    0.90    0.54
   2  26   5   32.45    2.25
   2  26   6   28.70    1.83
   2  26   7   20.46    2.81
   2  26   8    3.52    1.94
   2  26   9   40.32    2.82
   2  26  10    1.37    0.37
   2  26  11   40.57    1.52
   2  26  12    3.03    0.45
   2  26  13    0.58    0.45
   2  26  14    1.59    0.49
   2  26  15   63.45    3.33
   2  26  16   24.49    1.58
   2  26  17   48.71    2.36
   2  26  18   41.21    2.13
   2  26  19    0.57    0.34
   2  27 -19   -0.06    0.30
   2  27 -18    3.72    0.54
   2  27 -17    4.80    0.66
   2  27 -16    1.09    0.38
   2  27 -15   -0.45    0.49
   2  27 -14    4.96    0.57
   2  27 -13    2.52    0.47
   2  27 -12    0.80    0.48
   2  27 -11   -0.67    1.74
   2  27 -10    1.23    0.37
   2  27  -9   27.12    1.46
   2  27  -8    3.42    0.64
   2  27  -7    2.15    0.43
   2  27  -6   27.10    1.59
   2  27  -5    2.69    1.23
   2  27  -4   57.40    2.15
   2  27  -3    9.29    1.04
   2  27  -2    9.19    1.26
   2  27  -1   23.86    3.40
   2  27   0    8.50    1.15
   2  27   1  308.62    7.56
   2  27   2   22.46    1.91
   2  27   3   26.79    1.27
   2  27   4   11.56    1.11
   2  27   5    5.40    0.81
   2  27   6    1.07    0.39
   2  27   7  200.70    6.78
   2  27   8    2.94    0.48
   2  27   9   16.02    1.23
   2  27  10    6.46    0.55
   2  27  11   15.28    0.96
   2  27  12   10.71    1.12
   2  27  13    0.73    0.42
   2  27  14  116.89    3.93
   2  27  15   34.60    1.65
   2  27  16    9.56    0.78
   2  27  17    4.06    0.66
   2  27  18    1.36    0.65
   2  28 -18    8.67    0.80
   2  28 -17    1.23    0.43
   2  28 -16    6.16    0.77
   2  28 -15    3.97    0.65
   2  28 -14    2.06    0.42
   2  28 -13   41.35    2.04
   2  28 -12    6.62    0.82
   2  28 -11    8.47    0.79
   2  28 -10    1.22    0.94
   2  28  -9   24.34    1.20
   2  28  -8   11.42    0.97
   2  28  -7    6.72    0.86
   2  28  -6    4.59    0.71
   2  28  -5    0.06    0.53
   2  28  -4    4.99    0.79
   2  28  -3    1.12    0.73
   2  28  -2    2.57    1.80
   2  28  -1    6.07    1.48
   2  28   0    0.09    0.42
   2  28   1  255.90    7.17
   2  28   2    2.80    0.73
   2  28   3   68.55    2.78
   2  28   4   20.95    1.26
   2  28   5   17.24    1.02
   2  28   6   20.47    1.54
   2  28   7    0.71    0.43
   2  28   8    4.22    0.59
   2  28   9   54.48    2.49
   2  28  10   10.65    1.09
   2  28  11   71.15    2.79
   2  28  12    0.75    0.31
   2  28  13    5.09    0.69
   2  28  14   32.01    1.49
   2  28  15   17.28    1.18
   2  28  16   24.50    1.44
   2  28  17  109.56    5.07
   2  29 -16    0.59    0.33
   2  29 -15    3.57    0.43
   2  29 -14    1.52    0.26
   2  29 -13    3.30    0.51
   2  29 -12    0.59    0.39
   2  29 -11    5.99    0.49
   2  29 -10   11.86    0.81
   2  29  -9    3.90    0.50
   2  29  -8    1.86    0.39
   2  29  -7    0.51    0.34
   2  29  -6   12.75    1.44
   2  29  -5    0.43    0.51
   2  29  -4   19.44    1.26
   2  29  -3    1.02    1.13
   2  29  -2    3.24    1.11
   2  29  -1    1.92    0.72
   2  29   0    4.84    0.98
   2  29   1   27.25    1.69
   2  29   2    4.93    1.02
   2  29   3   63.31    3.92
   2  29   4    0.54    0.46
   2  29   5    8.42    1.04
   2  29   6    3.08    0.51
   2  29   7    4.57    0.71
   2  29   8    8.21    0.91
   2  29   9   18.58    1.04
   2  29  10   13.49    0.94
   2  29  11    0.13    0.22
   2  29  12   11.89    1.09
   2  29  13    5.48    0.90
   2  29  14  103.37    3.58
   2  29  15   59.23    3.16
   2  29  16   14.95    1.31
   2  30 -15    2.22    0.35
   2  30 -14    0.70    0.30
   2  30 -13   32.29    1.65
   2  30 -12    2.08    0.32
   2  30 -11   21.95    1.28
   2  30 -10    0.90    0.32
   2  30  -9    0.13    0.29
   2  30  -8   15.45    1.35
   2  30  -7   13.08    1.02
   2  30  -6    1.94    0.55
   2  30  -5   16.66    1.04
   2  30  -4   17.37    1.89
   2  30  -3    0.54    2.16
   2  30  -2   -0.38    2.18
   2  30  -1    7.20    1.33
   2  30   0   38.66    1.76
   2  30   1   41.35    2.39
   2  30   2   34.84    1.72
   2  30   3    6.59    0.66
   2  30   4   48.40    2.33
   2  30   5    0.75    0.50
   2  30   6    8.84    2.13
   2  30   7   22.63    1.36
   2  30   8   16.43    1.13
   2  30   9    1.62    0.40
   2  30  10    0.82    0.31
   2  30  11   33.62    1.45
   2  30  12    2.73    0.63
   2  30  13   -0.67    1.41
   2  30  14    8.44    0.91
   2  31 -13    5.02    0.43
   2  31 -12    0.79    0.32
   2  31 -11   22.70    1.18
   2  31 -10    5.74    0.62
   2  31  -9    5.37    0.54
   2  31  -8    7.12    1.78
   2  31  -7    2.71    1.25
   2  31  -6    4.69    0.50
   2  31  -5    3.88    0.46
   2  31  -4   40.55    1.62
   2  31  -3   11.27    1.09
   2  31  -2   -0.64    0.85
   2  31  -1   39.51    2.06
   2  31   0   21.14    1.34
   2  31   1    4.85    1.09
   2  31   2    3.83    0.74
   2  31   3   36.24    2.44
   2  31   4    2.22    0.53
   2  31   5   16.48    1.35
   2  31   6    0.87    0.45
   2  31   7   46.38    2.57
   2  31   8    0.71    0.37
   2  31   9    3.04    0.51
   2  31  10   11.43    1.05
   2  31  11    3.34    0.46
   2  31  12    0.06    0.21
   2  32 -11    1.85    0.41
   2  32 -10   17.48    1.06
   2  32  -9    4.91    0.77
   2  32  -8   25.06    1.51
   2  32  -7    0.50    0.40
   2  32  -6    0.32    0.46
   2  32  -5    9.96    0.91
   2  32  -4   11.25    0.74
   2  32  -3    5.23    0.90
   2  32  -2    0.16    2.04
   2  32  -1   11.65    1.26
   2  32   0    0.37    0.81
   2  32   1    1.60    0.59
   2  32   2   30.28    2.21
   2  32   3    2.23    2.20
   2  32   4   11.70    0.95
   2  32   5    3.26    1.41
   2  32   6    1.48    0.38
   2  32   7    2.26    2.18
   2  32   8    0.13    0.30
   2  32   9    3.13    0.43
   2  32  10    0.71    0.39
   2  32  11    0.00    0.01
   2  33  -9    0.39    0.38
   2  33  -8   27.20    1.45
   2  33  -7   -0.08    0.34
   2  33  -6    2.64    0.46
   2  33  -5    0.24    0.41
   2  33  -4   21.97    1.37
   2  33  -3    1.21    0.49
   2  33  -2    2.85    0.47
   2  33  -1    9.37    0.70
   2  33   0    6.08    0.59
   2  33   1   -0.50    0.38
   2  33   2    8.99    0.87
   2  33   3   17.06    1.21
   2  33   4    0.48    0.30
   2  33   5    2.42    0.39
   2  33   6    2.16    0.43
   2  33   7   22.93    1.73
   2  33   8   -0.30    0.37
   2  34  -5    2.77    0.58
   2  34  -4    1.40    0.43
   2  34  -3    6.66    0.57
   2  34  -2    0.79    0.62
   2  34  -1   -0.42    0.41
   2  34   0    0.47    0.48
   2  34   1    2.46    0.62
   2  34   2    7.62    1.26
   2  34   3    0.26    0.30
   2  34   4    1.10    0.40
   3   0 -30    0.22    0.30
   3   0 -29    1.02    0.25
   3   0 -28   -0.03    0.18
   3   0 -27   38.60    1.51
   3   0 -26    0.34    0.26
   3   0 -25   40.94    1.62
   3   0 -24    0.13    0.27
   3   0 -23    1.51    0.27
   3   0 -22    0.91    0.29
   3   0 -21   11.24    0.81
   3   0 -20    0.41    0.33
   3   0 -19    2.16    0.46
   3   0 -18    1.43    0.40
   3   0 -17  703.32   20.96
   3   0 -16    0.57    0.47
   3   0 -15  474.12   12.78
   3   0 -14    0.55    0.48
   3   0 -13 3413.02   93.91
   3   0 -12    1.96    0.39
   3   0 -11  209.42    6.03
   3   0 -10    0.67    0.30
   3   0  -9  171.32    5.53
   3   0  -8    2.00    0.31
   3   0  -7   63.30    2.08
   3   0  -6    4.62    0.59
   3   0  -5   35.94    2.29
   3   0  -4    1.03    0.15
   3   0  -3    9.08    0.47
   3   0  -2    1.72    0.21
   3   0   0    1.86    0.19
   3   0   1    4.06    0.27
   3   0   2    2.49    0.38
   3   0   3  266.97    9.38
   3   0   4    1.73    0.25
   3   0   6    3.45    0.38
   3   0   7  490.01   16.63
   3   0   8    2.30    0.43
   3   0   9  965.08   30.14
   3   0  10    1.21    0.35
   3   0  11  265.62    7.57
   3   0  12    4.57    0.57
   3   0  13 2353.24   72.91
   3   0  14    1.42    0.46
   3   0  15    5.17    0.50
   3   0  16    0.69    0.42
   3   0  17 1586.02   52.22
   3   0  18    0.61    0.46
   3   0  19  136.99    4.30
   3   0  20    0.66    0.32
   3   0  21  106.97    3.20
   3   0  22    0.82    0.35
   3   0  23   83.83    2.92
   3   0  24    0.07    0.31
   3   0  25    1.33    0.29
   3   0  26    0.29    0.26
   3   0  27   14.52    0.85
   3   0  28   -0.15    0.27
   3   0  29    3.11    0.33
   3   1 -30    4.96    0.45
   3   1 -29   15.07    0.61
   3   1 -28    0.58    0.26
   3   1 -27    3.49    0.32
   3   1 -26    3.10    0.33
   3   1 -25   99.00    2.92
   3   1 -24    2.44    0.33
   3   1 -23    1.46    0.31
   3   1 -22    6.79    0.53
   3   1 -21  173.21    5.63
   3   1 -20   62.97    2.37
   3   1 -19   29.63    1.58
   3   1 -18   30.73    1.27
   3   1 -17 1086.67   29.84
   3   1 -16  384.63   10.47
   3   1 -15  171.53    6.60
   3   1 -14   92.29    3.38
   3   1 -13  244.25   10.20
   3   1 -12  324.63   10.49
   3   1 -10   86.65    2.34
   3   1  -9   67.34    2.53
   3   1  -8   28.69    1.22
   3   1  -7    8.38    0.73
   3   1  -6   24.84    0.96
   3   1  -5   63.21    2.65
   3   1  -4   11.50    0.82
   3   1  -2  296.43    7.98
   3   1  -1    5.52    0.30
   3   1   0  122.08    5.15
   3   1   1 1200.91   39.16
   3   1   2   84.57    3.02
   3   1   3  113.23    3.53
   3   1   4   63.33    2.60
   3   1   5 1933.16   52.52
   3   1   6  682.60   17.98
   3   1   7  974.58   29.83
   3   1   8   48.19    2.29
   3   1   9  125.04    5.33
   3   1  10 1225.77   33.73
   3   1  11  626.22   13.68
   3   1  12  539.35   17.55
   3   1  13  505.44   12.37
   3   1  14  125.42    5.90
   3   1  15  410.68   12.24
   3   1  16  384.56   10.19
   3   1  17  376.87    8.79
   3   1  18   18.26    1.02
   3   1  19  314.64    8.13
   3   1  20   45.25    1.85
   3   1  21   41.15    1.41
   3   1  22   14.02    0.90
   3   1  23   20.65    0.91
   3   1  24    1.66    0.25
   3   1  25    1.19    0.32
   3   1  26    0.45    0.19
   3   1  27   61.37    1.91
   3   1  28    1.90    0.41
   3   1  29   26.67    1.06
   3   2 -30    4.77    0.42
   3   2 -29    2.33    0.34
   3   2 -28    0.85    0.30
   3   2 -27    8.88    0.43
   3   2 -26    0.98    0.25
   3   2 -25    4.14    0.58
   3   2 -24    2.66    0.42
   3   2 -23    1.01    0.19
   3   2 -22   24.92    1.07
   3   2 -21    4.88    0.50
   3   2 -20    2.10    0.49
   3   2 -19   32.91    1.23
   3   2 -18    3.92    0.62
   3   2 -17   40.88    1.82
   3   2 -16  314.52    8.90
   3   2 -15   12.05    0.88
   3   2 -14   85.85    4.19
   3   2 -13 2975.51   76.65
   3   2 -12 2639.33   60.58
   3   2 -11  981.80   34.24
   3   2 -10  439.67   10.62
   3   2  -9   25.68    1.66
   3   2  -8   87.84    3.45
   3   2  -7   13.54    0.73
   3   2  -6    3.04    0.32
   3   2  -5   43.15    1.62
   3   2  -4  585.09   14.04
   3   2  -3   30.79    1.19
   3   2  -2  499.86   12.40
   3   2  -1  123.22    3.81
   3   2   0   55.24    2.66
   3   2   1  132.07    5.42
   3   2   2  342.99   10.58
   3   2   3  670.09   17.45
   3   2   4   97.56    3.78
   3   2   5  427.50   15.08
   3   2   6  698.52   19.50
   3   2   7  143.69    3.93
   3   2   8  294.64    9.62
   3   2   9 1845.22   60.44
   3   2  10   99.06    4.13
   3   2  11   36.57    1.81
   3   2  12 2639.03   51.25
   3   2  13  281.73    9.56
   3   2  14   81.78    2.95
   3   2  15  174.11    6.03
   3   2  16   20.48    1.94
   3   2  17  453.07   11.70
   3   2  18  536.52   12.24
   3   2  19  106.41    3.33
   3   2  20  103.50    2.76
   3   2  21    4.38    0.65
   3   2  22  332.51    8.91
   3   2  23   15.01    0.79
   3   2  24    1.51    0.48
   3   2  25    1.25    0.32
   3   2  26    2.55    0.33
   3   2  27    2.86    0.35
   3   2  28   14.91    0.73
   3   2  29    0.63    0.31
   3   3 -30    3.08    0.50
   3   3 -29   31.16    1.04
   3   3 -28    1.38    0.31
   3   3 -27    0.78    0.35
   3   3 -26   18.90    0.79
   3   3 -25  140.51    4.35
   3   3 -24    2.28    0.46
   3   3 -23    3.18    0.33
   3   3 -22   24.40    1.37
   3   3 -21   24.23    1.17
   3   3 -20  188.64    6.01
   3   3 -19   15.17    0.85
   3   3 -18  161.08    5.81
   3   3 -17   49.39    2.41
   3   3 -16  445.76   15.86
   3   3 -15   30.14    1.85
   3   3 -14   71.80    2.90
   3   3 -13   51.66    2.30
   3   3 -12  847.48   25.55
   3   3 -11  115.81    4.47
   3   3 -10 2527.10   58.15
   3   3  -9   40.63    1.64
   3   3  -8  447.72   10.42
   3   3  -7  104.53    5.68
   3   3  -6  326.02    8.18
   3   3  -5  514.18   17.14
   3   3  -4  497.87   16.04
   3   3  -3  357.34    9.67
   3   3  -2  329.13    7.98
   3   3  -1   75.97    3.76
   3   3   0   65.74    2.96
   3   3   1  487.57   18.44
   3   3   2   25.28    1.22
   3   3   3   91.01    3.72
   3   3   4  549.07   14.91
   3   3   5  146.17    5.19
   3   3   6   78.90    3.14
   3   3   7  341.69   11.64
   3   3   8    5.00    0.39
   3   3   9  266.40    9.85
   3   3  10 2682.17   84.47
   3   3  11 1351.29   40.38
   3   3  12  782.69   19.95
   3   3  13   33.28    1.48
   3   3  14    3.88    0.41
   3   3  15    6.79    0.46
   3   3  16  834.22   19.12
   3   3  17    3.85    0.59
   3   3  18   95.33    3.74
   3   3  19  201.88    6.23
   3   3  20  150.33    4.79
   3   3  21   41.70    1.77
   3   3  22  157.64    5.43
   3   3  23    1.40    0.46
   3   3  24    0.80    0.34
   3   3  25   29.55    1.21
   3   3  26    2.73    0.41
   3   3  27   13.17    0.77
   3   3  28    3.65    0.32
   3   3  29    2.80    0.22
   3   4 -30   10.47    1.58
   3   4 -29    9.17    0.58
   3   4 -28    4.03    0.25
   3   4 -27    0.29    0.31
   3   4 -26    1.50    0.25
   3   4 -25    1.70    0.37
   3   4 -24    5.77    0.48
   3   4 -23    0.69    0.29
   3   4 -22   19.89    1.10
   3   4 -21   50.87    1.74
   3   4 -20   22.13    1.04
   3   4 -19  222.15   11.69
   3   4 -18  128.71    4.87
   3   4 -17    1.19    0.67
   3   4 -16   46.92    2.33
   3   4 -15  985.44   27.10
   3   4 -14    2.55    0.35
   3   4 -13  308.58   12.05
   3   4 -12  138.10    4.78
   3   4 -11  664.77   19.19
   3   4 -10  549.99   16.23
   3   4  -9   31.55    2.31
   3   4  -8   71.46    4.03
   3   4  -7    8.58    0.73
   3   4  -6  412.74   14.77
   3   4  -5    8.36    0.64
   3   4  -4 1382.66   27.36
   3   4  -3  203.71    6.44
   3   4  -2 1590.25   39.27
   3   4  -1   67.41    2.53
   3   4   0    4.44    0.32
   3   4   1   72.71    2.34
   3   4   2    3.54    0.29
   3   4   3   20.97    1.15
   3   4   4 1224.93   38.81
   3   4   5  165.75    6.00
   3   4   6  281.91   10.38
   3   4   7   27.23    1.86
   3   4   8  384.47   16.49
   3   4   9 2397.03  115.26
   3   4  10   31.86    1.91
   3   4  11 1794.29   35.72
   3   4  12   71.90    4.37
   3   4  13   50.00    2.01
   3   4  14   93.93    4.78
   3   4  15  103.06    4.87
   3   4  16    3.45    0.45
   3   4  17   16.81    1.23
   3   4  18  742.01   20.27
   3   4  19   69.16    2.15
   3   4  20  284.81    8.11
   3   4  21  316.78    8.11
   3   4  22  172.65    4.51
   3   4  23   42.86    1.20
   3   4  24    1.81    0.27
   3   4  25   20.83    0.73
   3   4  26   10.15    0.49
   3   4  27    1.31    0.27
   3   4  28   28.22    0.98
   3   4  29    0.96    0.19
   3   5 -30    5.65    0.72
   3   5 -29   43.25    1.26
   3   5 -28    0.74    0.22
   3   5 -27    3.27    0.49
   3   5 -26    8.15    0.58
   3   5 -25   51.47    1.61
   3   5 -24    2.24    0.55
   3   5 -23   11.33    0.65
   3   5 -22  137.02    3.91
   3   5 -21    7.08    0.64
   3   5 -20    4.89    0.54
   3   5 -19  166.15    4.83
   3   5 -18  147.82    4.64
   3   5 -17    2.26    0.46
   3   5 -16  535.72   15.44
   3   5 -15    1.54    0.41
   3   5 -14  270.35    6.85
   3   5 -13    3.62    0.50
   3   5 -12  571.13   19.21
   3   5 -11   26.11    1.57
   3   5 -10 9216.59  331.35
   3   5  -9  200.27    6.60
   3   5  -8  190.70    7.09
   3   5  -7   27.13    1.57
   3   5  -6  532.91   12.25
   3   5  -5    9.74    0.64
   3   5  -4   56.80    2.41
   3   5  -3   18.35    1.07
   3   5  -2  321.37   12.54
   3   5  -1  156.22    5.91
   3   5   0 2492.42   67.59
   3   5   1   67.10    3.41
   3   5   2   23.61    1.23
   3   5   3  341.72   11.93
   3   5   4  477.54   17.68
   3   5   5   62.51    2.82
   3   5   6 1612.51   55.55
   3   5   7   41.71    1.77
   3   5   8   71.79    3.09
   3   5   9   95.83    5.64
   3   5  10   42.95    1.72
   3   5  11 4188.29  113.38
   3   5  12  347.39    8.91
   3   5  13   14.06    0.91
   3   5  14   20.75    1.27
   3   5  15    2.92    0.43
   3   5  16  111.92    4.80
   3   5  17   34.00    1.64
   3   5  18  171.85    4.83
   3   5  19   89.85    2.53
   3   5  20    1.98    0.45
   3   5  21   95.78    3.28
   3   5  22   63.76    2.84
   3   5  23    6.75    0.62
   3   5  24    7.92    0.51
   3   5  25    4.45    0.27
   3   5  26    6.23    0.40
   3   5  27    2.25    0.37
   3   5  28    2.01    0.30
   3   5  29    0.22    0.25
   3   6 -30    7.20    0.46
   3   6 -29    0.70    0.16
   3   6 -28    0.69    0.31
   3   6 -27   -0.21    0.27
   3   6 -26    0.18    0.47
   3   6 -25   54.04    1.91
   3   6 -24   72.90    2.61
   3   6 -23    1.28    0.41
   3   6 -22    1.15    0.26
   3   6 -21    1.13    0.35
   3   6 -20    4.24    0.57
   3   6 -19  169.90    5.28
   3   6 -18  315.52    9.40
   3   6 -17  140.45    4.37
   3   6 -16   24.60    1.31
   3   6 -15    4.97    0.46
   3   6 -14  100.05    4.54
   3   6 -13   37.96    1.74
   3   6 -12 3281.83   84.38
   3   6 -11   56.51    2.30
   3   6 -10 1679.58   50.95
   3   6  -9   18.94    1.01
   3   6  -8  205.32    5.73
   3   6  -7   52.52    2.90
   3   6  -6  399.71   10.62
   3   6  -5    6.77    0.56
   3   6  -4   10.45    0.65
   3   6  -3 1951.11   42.86
   3   6  -2   95.71    3.41
   3   6  -1   13.73    0.82
   3   6   0  965.06   19.85
   3   6   1  769.27   19.60
   3   6   2  677.24   26.12
   3   6   3   12.91    0.80
   3   6   4   44.54    2.17
   3   6   5  559.13   16.89
   3   6   6   76.06    3.80
   3   6   7   11.26    0.79
   3   6   8 3634.02  107.18
   3   6   9  666.22   19.82
   3   6  10  143.95    5.96
   3   6  11  155.47    5.60
   3   6  12  422.94   14.04
   3   6  13   67.10    3.73
   3   6  14  298.04    8.27
   3   6  15   53.27    2.78
   3   6  16   35.94    1.96
   3   6  17    9.24    0.61
   3   6  18  742.06   24.14
   3   6  19   34.72    1.49
   3   6  20   91.17    3.62
   3   6  21  146.26    4.69
   3   6  22    4.76    0.41
   3   6  23   73.18    3.12
   3   6  24    1.40    0.56
   3   6  25    4.11    0.34
   3   6  26   33.78    1.10
   3   6  27    0.80    0.29
   3   6  28    6.11    0.53
   3   6  29    0.41    0.25
   3   7 -29    0.31    0.17
   3   7 -28    1.20    0.31
   3   7 -27    0.57    0.19
   3   7 -26   21.70    0.91
   3   7 -25    1.22    0.34
   3   7 -24    0.86    0.30
   3   7 -23   17.39    1.05
   3   7 -22   30.76    1.50
   3   7 -21   28.87    1.27
   3   7 -20   16.41    0.75
   3   7 -19   54.99    2.36
   3   7 -18  122.05    5.01
   3   7 -17  262.16   10.44
   3   7 -16  895.06   23.91
   3   7 -15   14.42    1.09
   3   7 -14 1336.27   35.88
   3   7 -13  134.42    7.25
   3   7 -12  660.45   17.13
   3   7 -11  317.30    8.67
   3   7 -10 3207.38   98.58
   3   7  -9  291.62    8.07
   3   7  -8   35.57    1.97
   3   7  -7  350.14    9.51
   3   7  -6    9.45    0.74
   3   7  -5   54.73    2.28
   3   7  -4 2370.70   52.90
   3   7  -3  814.52   20.67
   3   7  -2 2501.75   91.57
   3   7  -1 1245.84   27.74
   3   7   0 2158.21   48.27
   3   7   1  170.31    4.80
   3   7   2  114.99    4.73
   3   7   3   90.07    3.54
   3   7   4   80.75    4.09
   3   7   5  186.50    6.15
   3   7   6  516.42   17.62
   3   7   7   81.04    3.08
   3   7   8  290.02    9.06
   3   7   9  383.00   10.04
   3   7  10   26.46    1.75
   3   7  11   99.12    3.93
   3   7  12    8.27    0.75
   3   7  13    3.20    0.51
   3   7  14   73.43    4.29
   3   7  15  117.70    4.12
   3   7  16  762.94   19.58
   3   7  17    9.07    0.96
   3   7  18   42.35    1.88
   3   7  19    2.16    0.42
   3   7  20    2.14    0.63
   3   7  21   44.63    1.99
   3   7  22   21.66    1.17
   3   7  23    6.87    0.54
   3   7  24   -0.05    0.34
   3   7  25   23.33    0.95
   3   7  26    1.49    0.22
   3   7  27   38.88    1.22
   3   7  28    0.66    0.27
   3   8 -29    2.69    0.33
   3   8 -28    0.31    0.26
   3   8 -27    0.06    0.16
   3   8 -26    6.16    0.98
   3   8 -25  124.14    3.11
   3   8 -24    2.96    0.40
   3   8 -23    1.44    0.45
   3   8 -22    6.51    0.58
   3   8 -21   50.31    2.55
   3   8 -20    1.34    0.64
   3   8 -19  129.49    5.08
   3   8 -18    8.00    0.47
   3   8 -17  139.12    4.93
   3   8 -16    4.38    0.43
   3   8 -15  710.21   15.16
   3   8 -14    5.39    0.61
   3   8 -13   89.96    3.27
   3   8 -12  469.00   15.55
   3   8 -11  927.14   28.18
   3   8 -10 1403.32   35.92
   3   8  -9   75.56    3.28
   3   8  -8   37.07    1.75
   3   8  -7  724.40   19.68
   3   8  -6  200.02    5.13
   3   8  -5   77.34    2.82
   3   8  -4  116.09    3.90
   3   8  -3 1325.13   34.97
   3   8  -2   71.82    3.90
   3   8  -1   18.14    1.31
   3   8   0  187.82    4.68
   3   8   1 1311.28   27.82
   3   8   2  137.65    5.60
   3   8   3  185.93    6.00
   3   8   4  694.42   17.86
   3   8   5  432.71   12.34
   3   8   6  283.72    9.01
   3   8   7  695.46   18.47
   3   8   8 2697.37  111.37
   3   8   9   11.22    0.93
   3   8  10  142.31    5.07
   3   8  11   85.94    3.10
   3   8  12  609.76   17.99
   3   8  13  219.41    6.49
   3   8  14   21.91    1.29
   3   8  15   41.49    2.08
   3   8  16  138.35    6.11
   3   8  17  109.05    5.16
   3   8  18  648.48   15.47
   3   8  19  510.76   11.48
   3   8  20    3.08    0.57
   3   8  21    1.69    0.47
   3   8  22   69.92    2.47
   3   8  23    1.53    0.30
   3   8  24   12.59    0.82
   3   8  25   24.70    1.11
   3   8  26    0.53    0.37
   3   8  27   10.43    0.73
   3   8  28    0.73    0.31
   3   9 -29    4.67    0.31
   3   9 -28    0.17    0.33
   3   9 -27    1.77    0.21
   3   9 -26   18.41    0.83
   3   9 -25   19.89    1.22
   3   9 -24   10.10    0.62
   3   9 -23   58.05    2.32
   3   9 -22   21.27    1.13
   3   9 -21   52.01    1.67
   3   9 -20    1.75    0.32
   3   9 -19   20.22    1.37
   3   9 -18   22.80    1.68
   3   9 -17  127.23    4.11
   3   9 -16   42.31    1.80
   3   9 -15    8.74    0.78
   3   9 -14  128.65    4.45
   3   9 -13  129.28    5.59
   3   9 -12  107.93    3.78
   3   9 -11  860.28   24.07
   3   9 -10  104.46    4.73
   3   9  -9 1149.94   28.24
   3   9  -8 1159.20   28.83
   3   9  -7  922.75   23.46
   3   9  -6   17.67    1.10
   3   9  -5 1539.90   32.53
   3   9  -4 2250.34   60.76
   3   9  -3  507.26   16.59
   3   9  -2  348.19    8.78
   3   9  -1  927.02   28.06
   3   9   0 1878.43   36.91
   3   9   1  363.19    8.61
   3   9   2  217.87    7.19
   3   9   3  129.51    4.28
   3   9   4   10.15    0.74
   3   9   5  326.23   10.51
   3   9   6  235.28    8.74
   3   9   7 1131.40   30.82
   3   9   8    4.85    0.47
   3   9   9  712.90   23.02
   3   9  10  100.10    4.01
   3   9  11  368.51   13.06
   3   9  12  103.74    4.87
   3   9  13   12.60    0.90
   3   9  14  180.28    7.20
   3   9  15   15.39    1.04
   3   9  16 1902.04   53.45
   3   9  17  426.33   12.10
   3   9  18   30.59    1.82
   3   9  19  120.74    3.65
   3   9  20  376.81   10.98
   3   9  21   25.01    1.59
   3   9  22   28.90    1.01
   3   9  23    1.06    0.45
   3   9  24    3.93    0.45
   3   9  25   10.95    0.71
   3   9  26   49.10    1.68
   3   9  27    7.19    0.62
   3   9  28    4.89    0.35
   3  10 -29    0.38    0.29
   3  10 -28    9.25    0.56
   3  10 -27    0.24    0.24
   3  10 -26    0.16    0.41
   3  10 -25   16.97    1.30
   3  10 -24   54.04    2.36
   3  10 -23   34.32    2.05
   3  10 -22   17.83    1.20
   3  10 -21   15.09    1.21
   3  10 -20    8.08    0.70
   3  10 -19   66.02    2.50
   3  10 -18    3.84    0.61
   3  10 -17   23.81    1.40
   3  10 -16   88.97    3.32
   3  10 -15  372.41   10.55
   3  10 -14  193.97    5.43
   3  10 -13   21.36    1.06
   3  10 -12    3.86    0.67
   3  10 -11  225.99    9.22
   3  10 -10  123.58    3.69
   3  10  -9  245.94    8.04
   3  10  -8  227.65    8.76
   3  10  -7 6003.52  156.58
   3  10  -6   65.57    2.78
   3  10  -5  137.85    5.32
   3  10  -4 1892.73   47.00
   3  10  -3  226.33    9.00
   3  10  -2  104.42    3.21
   3  10  -1  938.18   23.02
   3  10   0   13.22    0.86
   3  10   1  147.33    3.96
   3  10   2  386.64   13.18
   3  10   3 2974.54  112.06
   3  10   4 1417.04   46.63
   3  10   5  576.22   16.32
   3  10   6  679.68   22.40
   3  10   7  137.86    6.30
   3  10   8 1044.28   25.92
   3  10   9  291.94    9.11
   3  10  10   50.60    2.72
   3  10  11    4.60    0.62
   3  10  12    9.25    0.94
   3  10  13  163.40    5.13
   3  10  14   34.26    2.33
   3  10  15  178.42    7.26
   3  10  16   29.16    1.42
   3  10  17  870.30   22.35
   3  10  18   92.66    3.84
   3  10  19  116.07    5.25
   3  10  20   18.58    0.66
   3  10  21   10.05    0.88
   3  10  22  229.64    7.75
   3  10  23    0.42    0.34
   3  10  24   19.84    1.18
   3  10  25    8.44    0.77
   3  10  26    2.63    0.47
   3  10  27    0.51    0.32
   3  10  28    2.31    0.29
   3  11 -29    0.49    0.26
   3  11 -28    0.02    0.40
   3  11 -27    5.47    0.38
   3  11 -26   11.35    0.71
   3  11 -25   13.15    0.86
   3  11 -24   11.46    1.12
   3  11 -23   54.36    1.98
   3  11 -22    4.11    0.72
   3  11 -21  149.88    4.30
   3  11 -20    9.29    0.65
   3  11 -19    9.18    0.77
   3  11 -18   25.37    1.33
   3  11 -17   11.59    0.59
   3  11 -16    6.95    0.81
   3  11 -15   44.60    1.70
   3  11 -14   34.90    1.62
   3  11 -13   85.38    2.73
   3  11 -12   59.09    2.80
   3  11 -11  330.68    9.75
   3  11 -10   21.68    1.38
   3  11  -9 2423.40   62.61
   3  11  -8   21.20    1.15
   3  11  -7  373.47   16.01
   3  11  -6  715.02   20.99
   3  11  -5  234.22    6.71
   3  11  -4 3090.39   71.14
   3  11  -3  198.10    7.52
   3  11  -2   31.96    1.80
   3  11  -1 1357.17   33.08
   3  11   0   86.78    2.66
   3  11   1   36.37    1.80
   3  11   2  366.10    9.53
   3  11   3  551.81   16.57
   3  11   4  104.69    4.91
   3  11   5 1593.59   38.19
   3  11   6  255.49    9.45
   3  11   7  701.01   17.74
   3  11   8   42.54    2.66
   3  11   9  399.12   11.49
   3  11  10  513.92   16.12
   3  11  11   38.74    2.10
   3  11  12   73.99    3.11
   3  11  13   41.38    2.34
   3  11  14   89.68    4.35
   3  11  15  436.92   16.57
   3  11  16  197.81    5.45
   3  11  17  871.97   27.20
   3  11  18    0.97    1.18
   3  11  19  125.04    5.69
   3  11  20  561.06   21.57
   3  11  21   52.69    2.52
   3  11  22   10.73    0.93
   3  11  23    4.48    0.49
   3  11  24    0.49    0.27
   3  11  25    0.71    0.37
   3  11  26   12.72    0.72
   3  11  27    4.35    0.71
   3  12 -28   12.57    0.79
   3  12 -27    0.46    0.26
   3  12 -26    1.14    0.30
   3  12 -25    1.51    0.38
   3  12 -24    0.75    0.32
   3  12 -23   51.09    1.94
   3  12 -22   24.87    1.26
   3  12 -21   40.18    2.12
   3  12 -20    1.11    0.42
   3  12 -19   26.43    1.33
   3  12 -18   21.42    1.28
   3  12 -17   62.25    1.85
   3  12 -16  455.46   12.60
   3  12 -15   10.74    0.81
   3  12 -14   63.28    2.95
   3  12 -13   85.68    3.12
   3  12 -12    2.31    0.43
   3  12 -11   39.69    2.29
   3  12 -10  276.47    6.85
   3  12  -9  887.38   25.39
   3  12  -8  192.61    6.95
   3  12  -7 5252.27  127.87
   3  12  -6 2097.88   44.04
   3  12  -5   10.36    1.02
   3  12  -4 3025.92  115.83
   3  12  -3  135.76    5.42
   3  12  -2  353.55   11.48
   3  12  -1 1060.85   22.37
   3  12   0  131.39    4.44
   3  12   1  173.74    5.52
   3  12   2   13.49    1.12
   3  12   3 7055.61  205.06
   3  12   4  156.69    7.31
   3  12   5  500.14   13.79
   3  12   6   16.72    1.23
   3  12   7    8.71    0.75
   3  12   8  301.74   10.67
   3  12   9  105.01    4.54
   3  12  10   93.04    4.85
   3  12  11  198.74    6.92
   3  12  12    8.24    0.80
   3  12  13    6.37    0.85
   3  12  14   55.90    2.15
   3  12  15  155.52    6.78
   3  12  16   95.75    3.58
   3  12  17    0.00    0.01
   3  12  18   38.73    2.17
   3  12  19   10.28    0.91
   3  12  20    2.22    0.79
   3  12  21    1.60    0.62
   3  12  22  100.67    3.96
   3  12  23   25.19    1.85
   3  12  24    7.02    0.61
   3  12  25    7.44    0.62
   3  12  26    6.20    0.81
   3  12  27    0.30    0.30
   3  13 -28    2.49    0.32
   3  13 -27   35.18    1.54
   3  13 -26    5.49    0.50
   3  13 -25    8.78    0.71
   3  13 -24    9.90    0.96
   3  13 -23    3.86    0.72
   3  13 -22   24.96    1.64
   3  13 -21   89.76    3.00
   3  13 -20  119.62    4.85
   3  13 -19  140.10    4.49
   3  13 -18   31.08    1.65
   3  13 -17   -0.09    0.95
   3  13 -16   14.35    1.04
   3  13 -15  120.27    3.96
   3  13 -14    7.08    0.77
   3  13 -13  105.28    4.46
   3  13 -12    4.71    0.58
   3  13 -11   23.90    2.10
   3  13 -10  113.66    4.41
   3  13  -9  604.69   16.32
   3  13  -8  836.93   20.37
   3  13  -7   95.19    4.08
   3  13  -6 1995.38   41.71
   3  13  -5  257.52    7.90
   3  13  -4 2784.03   53.29
   3  13  -3  116.94    4.75
   3  13  -2   94.81    3.68
   3  13  -1 3032.58   77.36
   3  13   0  204.35    5.27
   3  13   1 1373.60   28.79
   3  13   2  613.04   14.33
   3  13   3   43.36    1.84
   3  13   4  651.19   22.17
   3  13   5  653.03   17.96
   3  13   6    6.80    0.75
   3  13   7    3.08    0.62
   3  13   8   65.68    3.52
   3  13   9  266.54    9.41
   3  13  10  252.51    8.37
   3  13  11    4.36    0.72
   3  13  12   44.12    2.63
   3  13  13  362.38   15.23
   3  13  14   10.43    0.86
   3  13  15  510.69   18.36
   3  13  16  691.35   18.08
   3  13  17  439.88   12.42
   3  13  18   26.31    1.67
   3  13  19  102.32    3.88
   3  13  20  101.43    3.34
   3  13  21    3.66    0.58
   3  13  22    2.70    0.34
   3  13  23   12.54    0.79
   3  13  24    4.52    0.62
   3  13  25    0.40    0.38
   3  13  26    5.92    0.59
   3  13  27    1.64    0.31
   3  14 -28    3.58    0.72
   3  14 -27    1.25    0.50
   3  14 -26    1.34    0.46
   3  14 -25    4.65    0.74
   3  14 -24    4.14    0.56
   3  14 -23   13.13    0.99
   3  14 -22   91.76    2.68
   3  14 -21    1.88    0.34
   3  14 -20    2.86    0.54
   3  14 -19    7.31    0.86
   3  14 -18    1.30    0.51
   3  14 -17   17.09    1.28
   3  14 -16   72.06    3.06
   3  14 -15  250.32    6.61
   3  14 -14   10.60    0.83
   3  14 -13    4.80    0.80
   3  14 -12   37.40    1.92
   3  14 -11   44.37    2.14
   3  14 -10   50.07    2.13
   3  14  -9   94.82    4.75
   3  14  -8  450.82   12.36
   3  14  -7  286.28    9.17
   3  14  -6  552.44   14.74
   3  14  -5   81.55    4.08
   3  14  -4  399.83   19.83
   3  14  -3  686.37   19.97
   3  14  -2  585.27   15.37
   3  14  -1    6.04    0.71
   3  14   0  388.74   12.94
   3  14   1  336.79    9.08
   3  14   2  925.53   21.31
   3  14   3 2550.65   57.51
   3  14   4  167.31    7.75
   3  14   5  383.76   11.74
   3  14   6  211.90    8.52
   3  14   7    3.43    0.54
   3  14   8  191.41    7.10
   3  14   9   93.47    4.41
   3  14  10    7.26    0.62
   3  14  11    2.39    0.56
   3  14  12 1386.42   43.26
   3  14  13   24.21    1.88
   3  14  14  475.82   12.57
   3  14  15  448.59   12.38
   3  14  16   11.73    1.33
   3  14  17  462.91   10.06
   3  14  18  288.22   10.58
   3  14  19   12.05    0.78
   3  14  20    8.11    1.07
   3  14  21    2.64    0.61
   3  14  22   16.91    1.42
   3  14  23   21.23    1.51
   3  14  24   10.02    0.90
   3  14  25    4.09    0.58
   3  14  26    0.08    0.26
   3  15 -27   17.04    1.33
   3  15 -26   22.65    1.54
   3  15 -25   43.64    2.02
   3  15 -24    1.60    0.50
   3  15 -23    7.46    0.57
   3  15 -22   45.75    1.92
   3  15 -21    8.34    0.63
   3  15 -20   63.83    2.78
   3  15 -19   98.20    4.25
   3  15 -18   31.33    1.77
   3  15 -17   26.39    1.30
   3  15 -16    1.38    0.50
   3  15 -15   16.03    1.10
   3  15 -14    5.90    0.82
   3  15 -13  100.80    3.99
   3  15 -12   12.76    1.43
   3  15 -11  529.56   12.27
   3  15 -10  391.89   14.46
   3  15  -9    5.39    0.69
   3  15  -8  495.77   16.98
   3  15  -7    4.07    0.71
   3  15  -6   16.76    1.27
   3  15  -5 1377.81   34.91
   3  15  -4  411.16   13.54
   3  15  -3   20.95    1.38
   3  15  -2   67.53    2.40
   3  15  -1  290.28    7.27
   3  15   0  251.32    6.68
   3  15   1  421.19    8.70
   3  15   2  883.92   21.45
   3  15   3   14.99    1.40
   3  15   4  281.32   10.95
   3  15   5  247.41    8.02
   3  15   6  144.26    6.03
   3  15   7  219.51    7.40
   3  15   8   11.90    0.97
   3  15   9   97.37    3.12
   3  15  10  399.71   12.85
   3  15  11  441.64   12.14
   3  15  12    9.72    0.71
   3  15  13  461.75   13.62
   3  15  14  408.85   12.46
   3  15  15   44.94    2.46
   3  15  16  764.17   46.89
   3  15  17   64.82    3.60
   3  15  18   25.66    1.96
   3  15  19   34.22    2.44
   3  15  20    7.16    0.79
   3  15  21    1.66    0.55
   3  15  22   87.81    4.55
   3  15  23    0.37    0.29
   3  15  24    1.86    0.45
   3  15  25    2.89    0.54
   3  15  26    5.66    0.48
   3  16 -27    1.53    0.43
   3  16 -26    0.67    0.32
   3  16 -25    9.23    0.77
   3  16 -24    6.59    0.64
   3  16 -23    8.22    0.89
   3  16 -22   55.16    2.14
   3  16 -21    4.45    0.71
   3  16 -20    1.40    0.71
   3  16 -19   54.50    1.75
   3  16 -18    1.74    0.50
   3  16 -17    1.85    0.37
   3  16 -16   46.85    1.83
   3  16 -15  420.86   12.59
   3  16 -14   40.96    2.25
   3  16 -13   28.44    1.78
   3  16 -12  863.66   25.88
   3  16 -11   45.48    2.18
   3  16 -10   11.61    1.09
   3  16  -9   11.79    1.11
   3  16  -8   31.81    2.21
   3  16  -7  260.83    8.12
   3  16  -6   41.77    1.96
   3  16  -5  214.98    5.91
   3  16  -4  437.80   11.92
   3  16  -3  169.21    6.38
   3  16  -2  258.96    8.13
   3  16  -1  223.61    6.60
   3  16   0  157.56    5.19
   3  16   1   91.73    3.37
   3  16   2  631.10   13.61
   3  16   3  224.76    9.01
   3  16   4    8.51    1.54
   3  16   5   82.31    3.28
   3  16   6   94.97    4.40
   3  16   7  557.02   18.87
   3  16   8  139.69    6.29
   3  16   9  613.30   25.45
   3  16  10   53.34    2.37
   3  16  11  131.58    6.33
   3  16  12  278.89    8.74
   3  16  13  107.00    4.13
   3  16  14   16.35    1.29
   3  16  15 1052.15   34.73
   3  16  16    8.71    1.11
   3  16  17   14.17    0.94
   3  16  18   10.83    1.17
   3  16  19    4.52    0.98
   3  16  20    4.72    0.81
   3  16  21   60.68    2.74
   3  16  22    1.78    0.67
   3  16  23    0.03    0.55
   3  16  24   18.04    1.21
   3  16  25    1.66    0.57
   3  16  26    7.67    0.71
   3  17 -26   26.85    1.57
   3  17 -25   35.47    1.40
   3  17 -24    0.47    0.40
   3  17 -23   24.80    1.09
   3  17 -22   78.34    2.71
   3  17 -21    1.13    0.48
   3  17 -20    6.56    0.82
   3  17 -19   67.64    2.28
   3  17 -18    3.97    0.64
   3  17 -17    3.30    0.57
   3  17 -16   86.30    3.28
   3  17 -15  174.71    5.72
   3  17 -14    4.83    0.69
   3  17 -13  122.94    3.60
   3  17 -12   10.85    1.05
   3  17 -11   11.83    0.85
   3  17 -10  909.03   19.86
   3  17  -9   43.66    1.70
   3  17  -8   38.26    1.66
   3  17  -7    3.97    1.06
   3  17  -6  548.69   16.35
   3  17  -5  138.03    4.69
   3  17  -4  121.27    3.99
   3  17  -3    5.12    1.02
   3  17  -2   29.24    1.66
   3  17  -1   73.50    3.44
   3  17   0   57.62    2.46
   3  17   1  338.32    9.90
   3  17   2   79.08    4.22
   3  17   3   52.91    2.39
   3  17   4  102.38    3.98
   3  17   5  343.20   13.86
   3  17   6  227.04    8.24
   3  17   7  119.05    3.85
   3  17   8  110.43    3.85
   3  17   9   28.30    1.60
   3  17  10   62.34    2.38
   3  17  11  844.07   20.35
   3  17  12   34.16    2.22
   3  17  13   25.35    1.43
   3  17  14   90.53    4.63
   3  17  15  111.35    3.99
   3  17  16   32.83    1.82
   3  17  17   75.34    2.89
   3  17  18   10.79    0.73
   3  17  19   36.87    2.17
   3  17  20    0.71    0.67
   3  17  21    0.14    0.41
   3  17  22   63.15    3.04
   3  17  23   14.35    1.02
   3  17  24   15.61    1.01
   3  17  25    1.78    0.39
   3  18 -26    1.92    0.58
   3  18 -25    0.53    0.56
   3  18 -24   20.47    1.06
   3  18 -23   29.16    1.61
   3  18 -22   21.75    1.27
   3  18 -21    6.83    0.78
   3  18 -20    2.26    0.51
   3  18 -19    8.30    0.87
   3  18 -18   17.96    1.45
   3  18 -17  119.02    3.84
   3  18 -16   98.66    2.52
   3  18 -15  147.60    6.30
   3  18 -14   39.60    2.32
   3  18 -13  406.12   11.34
   3  18 -12 1368.53   26.91
   3  18 -11   11.96    1.18
   3  18 -10  394.71    9.86
   3  18  -9  693.02   19.47
   3  18  -8  304.74   10.78
   3  18  -7   17.04    1.19
   3  18  -6    8.47    0.85
   3  18  -5  183.64    5.63
   3  18  -4    2.74    0.70
   3  18  -3  124.28    4.57
   3  18  -2   82.42    2.60
   3  18  -1  238.49    7.34
   3  18   0   52.34    1.91
   3  18   1  231.82    7.32
   3  18   2  137.17    4.86
   3  18   3    2.07    0.71
   3  18   4   20.02    1.21
   3  18   5   13.73    1.06
   3  18   6   53.07    3.17
   3  18   7  729.94   17.60
   3  18   8  138.96    5.96
   3  18   9  618.15   18.71
   3  18  10   18.79    1.23
   3  18  11    8.53    0.73
   3  18  12   16.27    1.25
   3  18  13   11.98    0.99
   3  18  14   69.83    3.80
   3  18  15  144.74    4.75
   3  18  16    7.56    1.02
   3  18  17   31.24    1.70
   3  18  18    4.71    0.83
   3  18  19    3.09    0.78
   3  18  20    7.65    1.17
   3  18  21   57.03    2.58
   3  18  22   -0.13    0.74
   3  18  23    0.14    0.55
   3  18  24    1.76    0.74
   3  18  25    4.73    0.66
   3  19 -25   -0.31    0.50
   3  19 -24    3.65    0.38
   3  19 -23    3.49    0.42
   3  19 -22    0.75    0.61
   3  19 -21   -0.25    0.39
   3  19 -20   13.29    0.90
   3  19 -19    4.28    0.32
   3  19 -18   13.73    0.93
   3  19 -17    9.32    0.79
   3  19 -16    8.94    1.02
   3  19 -15  308.75    9.93
   3  19 -14  126.45    4.37
   3  19 -13  188.24    6.76
   3  19 -12  203.28    7.42
   3  19 -11 1037.45   21.68
   3  19 -10  247.97   11.19
   3  19  -9   41.98    1.64
   3  19  -8  163.40    5.08
   3  19  -7    2.95    0.66
   3  19  -6   63.49    2.50
   3  19  -5  876.37   19.54
   3  19  -4   10.60    1.01
   3  19  -3  269.59    7.73
   3  19  -2  253.04    7.11
   3  19  -1   13.72    0.96
   3  19   0  351.98    9.98
   3  19   1  775.61   16.96
   3  19   2    4.71    1.20
   3  19   3   38.33    2.49
   3  19   4   30.46    1.56
   3  19   5  141.51    5.48
   3  19   6   84.63    3.48
   3  19   7    7.84    1.56
   3  19   8   12.93    0.98
   3  19   9   11.66    2.08
   3  19  10    2.73    0.51
   3  19  11   51.70    2.58
   3  19  12   57.91    2.52
   3  19  13    4.21    0.62
   3  19  14   40.32    2.18
   3  19  15   30.65    1.67
   3  19  16   12.38    0.94
   3  19  17    3.02    0.61
   3  19  18   10.69    0.89
   3  19  19   46.52    2.86
   3  19  20    2.94    0.65
   3  19  21    1.18    1.80
   3  19  22    3.32    0.83
   3  19  23   34.42    1.75
   3  19  24    3.58    0.74
   3  20 -25    3.99    0.61
   3  20 -24   26.20    1.33
   3  20 -23    0.58    0.31
   3  20 -22   19.87    0.96
   3  20 -21   34.75    2.34
   3  20 -20    3.88    0.57
   3  20 -19    4.45    1.34
   3  20 -18    0.30    0.45
   3  20 -17   48.29    2.39
   3  20 -16  230.35    7.48
   3  20 -15   29.64    1.75
   3  20 -14    2.97    0.64
   3  20 -13  253.47    8.82
   3  20 -12  252.39    9.41
   3  20 -11   14.72    1.19
   3  20 -10  180.05    6.46
   3  20  -9  883.40   24.48
   3  20  -8  533.27   14.45
   3  20  -7  311.20    8.37
   3  20  -6   18.28    1.18
   3  20  -5   20.94    1.06
   3  20  -4  496.39   14.75
   3  20  -3   71.71    3.16
   3  20  -2  156.91    4.91
   3  20  -1  106.13    3.82
   3  20   0   19.35    1.46
   3  20   1   82.57    3.85
   3  20   2  318.37    8.94
   3  20   3   20.08    1.45
   3  20   4    3.42    0.62
   3  20   5   39.27    2.29
   3  20   6   72.46    3.81
   3  20   7  602.81   18.89
   3  20   8   24.42    1.21
   3  20   9   80.66    3.48
   3  20  10  202.16    6.44
   3  20  11    1.64    0.39
   3  20  12   67.80    2.60
   3  20  13   55.32    2.26
   3  20  14   40.84    2.16
   3  20  15    7.99    1.19
   3  20  16   17.47    1.36
   3  20  17   16.77    1.03
   3  20  18    9.82    0.78
   3  20  19    6.25    0.72
   3  20  20    9.17    1.10
   3  20  21   19.97    1.52
   3  20  22    1.31    0.82
   3  20  23    0.16    0.56
   3  21 -24   13.18    1.10
   3  21 -23    2.71    0.57
   3  21 -22    5.56    0.59
   3  21 -21    0.98    0.49
   3  21 -20   76.89    3.29
   3  21 -19    2.07    0.47
   3  21 -18    2.13    0.42
   3  21 -17    1.14    0.32
   3  21 -16   86.56    3.72
   3  21 -15    6.24    0.77
   3  21 -14  464.48   11.86
   3  21 -13    3.59    0.53
   3  21 -12   32.59    1.78
   3  21 -11 1334.44   40.99
   3  21 -10    2.42    0.73
   3  21  -9  238.24    7.19
   3  21  -8   76.97    4.30
   3  21  -7   22.85    1.82
   3  21  -6  167.51    5.00
   3  21  -5   30.07    2.22
   3  21  -4  123.07    4.43
   3  21  -3  456.64   13.20
   3  21  -2  327.47   10.87
   3  21  -1    5.15    0.85
   3  21   0  664.83   15.94
   3  21   1  307.22    8.32
   3  21   2   31.21    1.85
   3  21   3    4.13    0.77
   3  21   4  155.95    5.65
   3  21   5   44.64    2.08
   3  21   6    4.52    0.70
   3  21   7   18.86    2.04
   3  21   8    1.51    0.42
   3  21   9  203.26    6.28
   3  21  10   50.64    2.18
   3  21  11    0.54    0.29
   3  21  12    6.62    0.83
   3  21  13   37.55    2.20
   3  21  14    3.70    0.55
   3  21  15    3.93    0.64
   3  21  16    1.36    0.48
   3  21  17   12.75    1.19
   3  21  18   26.49    1.54
   3  21  19   16.60    2.07
   3  21  20   21.57    1.45
   3  21  21    2.12    0.74
   3  21  22    0.03    0.70
   3  21  23    6.93    0.93
   3  22 -23    6.09    1.66
   3  22 -22   14.48    0.83
   3  22 -21    0.30    0.42
   3  22 -20    0.80    0.38
   3  22 -19   10.19    0.79
   3  22 -18    2.74    0.40
   3  22 -17   10.84    0.81
   3  22 -16  151.65    5.84
   3  22 -15    7.09    0.61
   3  22 -14   36.88    1.70
   3  22 -13   34.14    1.58
   3  22 -12    3.40    0.54
   3  22 -11   54.10    2.49
   3  22 -10  196.49    5.68
   3  22  -9  232.48    9.93
   3  22  -8  229.68    7.16
   3  22  -7   18.82    1.73
   3  22  -6   29.87    1.56
   3  22  -5    3.66    0.73
   3  22  -4   77.14    3.67
   3  22  -3    3.32    0.78
   3  22  -2    6.61    0.95
   3  22  -1    3.59    0.88
   3  22   0  365.17    9.81
   3  22   1   19.07    1.75
   3  22   2  254.32    8.62
   3  22   3   48.17    2.15
   3  22   4    1.22    0.63
   3  22   5    1.31    0.46
   3  22   6    2.04    0.50
   3  22   7  246.17    8.07
   3  22   8   39.20    2.00
   3  22   9    2.10    0.51
   3  22  10   23.06    1.76
   3  22  11   41.71    2.09
   3  22  12   33.80    1.33
   3  22  13    5.19    0.63
   3  22  14    0.85    1.90
   3  22  15    7.50    0.79
   3  22  16   24.62    1.74
   3  22  17   44.90    2.49
   3  22  18   16.48    1.43
   3  22  19   28.08    1.89
   3  22  20    4.14    2.50
   3  22  21    4.05    0.82
   3  22  22    7.74    0.85
   3  23 -22    0.87    0.51
   3  23 -21   10.35    0.85
   3  23 -20   36.25    1.60
   3  23 -19    5.26    0.58
   3  23 -18    1.17    0.29
   3  23 -17   21.65    0.98
   3  23 -16   23.70    1.31
   3  23 -15   46.76    2.22
   3  23 -14  103.02    4.07
   3  23 -13   31.43    2.25
   3  23 -12   16.74    1.10
   3  23 -11  523.65   12.32
   3  23 -10   99.16    4.20
   3  23  -9   11.62    0.95
   3  23  -8  176.26    5.71
   3  23  -7   44.73    2.66
   3  23  -6   11.29    0.86
   3  23  -5    2.06    0.61
   3  23  -4   23.44    1.41
   3  23  -3   27.80    1.90
   3  23  -2  100.12    3.85
   3  23  -1   28.56    2.52
   3  23   0  228.50    6.75
   3  23   1   38.66    2.36
   3  23   2   30.86    1.48
   3  23   3  208.04    5.50
   3  23   4  186.88    5.45
   3  23   5    2.65    0.41
   3  23   6    1.74    0.64
   3  23   7  120.87    4.23
   3  23   8   28.15    1.60
   3  23   9   99.91    3.38
   3  23  10   10.87    0.83
   3  23  11   25.61    1.48
   3  23  12   26.81    1.29
   3  23  13   12.52    1.02
   3  23  14   14.44    1.23
   3  23  15    0.37    0.50
   3  23  16    1.43    0.63
   3  23  17   61.48    2.71
   3  23  18    2.12    0.72
   3  23  19    0.26    0.72
   3  23  20   24.92    1.90
   3  23  21   16.91    1.57
   3  24 -22    1.03    0.25
   3  24 -21    0.88    0.33
   3  24 -20   -0.09    0.24
   3  24 -19   10.51    0.65
   3  24 -18    3.70    0.59
   3  24 -17    9.45    0.62
   3  24 -16   14.36    0.93
   3  24 -15   35.91    1.67
   3  24 -14    8.11    0.81
   3  24 -13    7.34    0.88
   3  24 -12    0.99    0.38
   3  24 -11    6.22    0.46
   3  24 -10  150.90    6.72
   3  24  -9   38.82    2.05
   3  24  -8  136.04    4.69
   3  24  -7   58.81    3.37
   3  24  -6   50.19    2.12
   3  24  -5   25.16    1.70
   3  24  -4    3.46    1.25
   3  24  -3    4.32    0.94
   3  24  -2    8.88    1.05
   3  24  -1    1.81    0.78
   3  24   0  254.40    7.33
   3  24   1   54.60    2.00
   3  24   2    3.04    0.65
   3  24   3  280.68    6.43
   3  24   4    1.23    0.50
   3  24   5    2.13    0.37
   3  24   6   15.37    0.88
   3  24   7   13.39    1.27
   3  24   8   15.91    1.44
   3  24   9   23.80    1.62
   3  24  10    4.38    0.74
   3  24  11    0.89    0.38
   3  24  12    2.14    0.51
   3  24  13   12.17    1.36
   3  24  14    1.85    1.37
   3  24  15    1.37    0.47
   3  24  16   -0.24    0.63
   3  24  17   56.84    3.28
   3  24  18    8.16    1.03
   3  24  19   38.34    2.39
   3  24  20   -0.05    0.77
   3  24  21    2.49    0.78
   3  25 -21    8.88    0.61
   3  25 -20    0.46    0.23
   3  25 -19    3.16    0.26
   3  25 -18   -0.19    0.30
   3  25 -17   16.37    0.97
   3  25 -16    4.06    0.56
   3  25 -15   43.90    1.66
   3  25 -14    9.20    0.70
   3  25 -13   11.05    0.75
   3  25 -12   23.57    1.45
   3  25 -11   20.96    1.23
   3  25 -10   71.78    4.07
   3  25  -9  113.24    3.97
   3  25  -8    4.92    0.79
   3  25  -7   65.58    3.30
   3  25  -6   18.46    1.10
   3  25  -5   62.70    2.54
   3  25  -4  123.38    5.91
   3  25  -3   18.91    1.30
   3  25  -2   50.04    3.88
   3  25  -1   36.05    1.99
   3  25   0   48.52    2.79
   3  25   1  237.08    6.83
   3  25   2   28.70    1.92
   3  25   3   88.91    2.66
   3  25   4  262.35    6.47
   3  25   5    2.93    0.57
   3  25   6   28.22    1.96
   3  25   7  141.12    4.78
   3  25   8   80.17    3.18
   3  25   9    0.51    0.35
   3  25  10    0.98    0.34
   3  25  11   10.20    1.03
   3  25  12   22.89    2.10
   3  25  13    1.17    0.45
   3  25  14   10.52    1.07
   3  25  15   -0.13    0.23
   3  25  16   62.02    4.41
   3  25  17   32.15    3.09
   3  25  18    4.87    0.70
   3  25  19    3.52    0.75
   3  25  20    7.84    1.19
   3  26 -20    0.26    0.31
   3  26 -19    4.13    0.57
   3  26 -18    0.95    0.30
   3  26 -17   15.99    1.04
   3  26 -16    1.52    0.46
   3  26 -15    2.69    0.34
   3  26 -14    0.56    0.31
   3  26 -13    0.75    0.34
   3  26 -12    6.76    0.51
   3  26 -11   20.18    1.21
   3  26 -10    1.45    0.43
   3  26  -9   84.19    3.21
   3  26  -8   46.25    1.64
   3  26  -7    0.91    0.51
   3  26  -6    4.40    0.48
   3  26  -5    0.72    0.78
   3  26  -4    3.37    0.81
   3  26  -3   41.98    2.72
   3  26  -2   34.86    1.86
   3  26  -1   17.14    1.35
   3  26   0    1.98    0.64
   3  26   1   15.31    0.98
   3  26   2  173.43    6.53
   3  26   3   78.23    3.27
   3  26   4    3.04    0.41
   3  26   5   34.27    2.25
   3  26   6   77.04    2.74
   3  26   7    5.17    0.55
   3  26   8   91.91    5.11
   3  26   9   72.14    2.87
   3  26  10    1.23    0.45
   3  26  11   29.30    1.80
   3  26  12   42.30    1.81
   3  26  13   21.33    1.12
   3  26  14    2.14    0.70
   3  26  15   43.50    2.31
   3  26  16    0.11    0.56
   3  26  17   59.21    2.26
   3  26  18   63.69    3.20
   3  26  19   14.03    1.48
   3  27 -19   20.05    1.14
   3  27 -18    2.38    0.41
   3  27 -17   10.52    0.79
   3  27 -16   15.65    1.33
   3  27 -15    5.66    0.70
   3  27 -14    1.09    0.31
   3  27 -13    9.83    0.82
   3  27 -12   10.38    0.77
   3  27 -11   15.21    0.93
   3  27 -10   46.44    2.07
   3  27  -9    3.01    0.34
   3  27  -8    1.92    0.30
   3  27  -7   19.06    1.11
   3  27  -6    0.37    0.81
   3  27  -5  211.06    6.85
   3  27  -4    7.58    1.29
   3  27  -3    1.45    0.69
   3  27  -2    9.65    1.34
   3  27  -1   13.32    0.85
   3  27   0    2.32    0.66
   3  27   1   32.50    2.06
   3  27   2  171.46    5.27
   3  27   3   12.37    1.49
   3  27   4   41.28    3.09
   3  27   5   15.17    1.48
   3  27   6   16.11    1.34
   3  27   7    2.94    0.64
   3  27   8   62.95    3.13
   3  27   9    7.36    0.49
   3  27  10    2.37    0.66
   3  27  11   41.78    1.88
   3  27  12    9.38    0.73
   3  27  13    1.73    0.46
   3  27  14    2.38    0.45
   3  27  15    3.89    0.54
   3  27  16   84.82    4.65
   3  27  17    5.77    0.78
   3  27  18   26.22    1.57
   3  28 -18    3.74    0.42
   3  28 -17   -0.27    0.33
   3  28 -16    3.60    0.49
   3  28 -15    1.48    0.25
   3  28 -14    6.15    0.78
   3  28 -13    1.06    0.23
   3  28 -12   41.70    2.05
   3  28 -11   -0.10    0.24
   3  28 -10    2.47    0.53
   3  28  -9    0.98    0.41
   3  28  -8    4.60    0.56
   3  28  -7   10.86    0.79
   3  28  -6   23.46    1.68
   3  28  -5    6.72    0.88
   3  28  -4    5.88    0.77
   3  28  -3   90.25    3.69
   3  28  -2    0.14    0.67
   3  28  -1    1.45    0.42
   3  28   0   65.36    2.56
   3  28   1    0.71    0.65
   3  28   2   15.23    0.94
   3  28   3    9.71    0.85
   3  28   4   17.74    1.26
   3  28   5   20.19    1.73
   3  28   6   27.21    4.14
   3  28   7    8.42    2.52
   3  28   8   72.94    2.86
   3  28   9   26.37    1.72
   3  28  10   27.83    1.84
   3  28  11   47.97    2.04
   3  28  12    3.28    0.55
   3  28  13   22.05    1.22
   3  28  14    0.89    0.33
   3  28  15  104.55    3.61
   3  28  16   20.41    1.57
   3  29 -16    4.67    0.57
   3  29 -15   -0.08    0.23
   3  29 -14    3.89    0.55
   3  29 -13    3.29    1.91
   3  29 -12    3.58    0.97
   3  29 -11    5.52    1.10
   3  29 -10   33.37    3.33
   3  29  -9    0.99    0.35
   3  29  -8    4.32    0.64
   3  29  -7    5.17    0.71
   3  29  -6   32.21    1.59
   3  29  -5   45.99    1.99
   3  29  -4    4.20    0.71
   3  29  -3    2.97    0.59
   3  29  -2    4.23    0.71
   3  29  -1    1.25    0.58
   3  29   0   -1.34    1.61
   3  29   1   39.70    2.53
   3  29   2  121.84    4.65
   3  29   3    1.52    0.41
   3  29   4    1.85    0.42
   3  29   5   70.82    3.03
   3  29   6   19.92    1.25
   3  29   7   19.72    1.36
   3  29   8    2.41    0.42
   3  29   9    2.60    0.38
   3  29  10   11.61    1.01
   3  29  11   77.38    3.43
   3  29  12   14.10    1.25
   3  29  13    0.87    0.30
   3  29  14    3.57    0.45
   3  29  15    0.27    0.40
   3  30 -15    1.94    1.06
   3  30 -14    6.69    0.85
   3  30 -13    7.04    0.65
   3  30 -12   48.99    2.37
   3  30 -11    6.29    0.58
   3  30 -10    1.11    0.37
   3  30  -9    7.95    0.65
   3  30  -8   10.14    0.89
   3  30  -7   10.07    1.15
   3  30  -6   20.42    1.74
   3  30  -5    0.23    0.50
   3  30  -4    8.02    0.99
   3  30  -3   17.08    1.22
   3  30  -2    3.85    0.79
   3  30  -1    8.59    1.05
   3  30   0   11.31    1.17
   3  30   1   36.37    2.13
   3  30   2    9.94    1.04
   3  30   3    1.81    0.43
   3  30   4   55.05    2.56
   3  30   5    8.04    0.59
   3  30   6   16.29    0.99
   3  30   7    0.34    0.39
   3  30   8   13.97    1.14
   3  30   9    4.23    0.49
   3  30  10   25.72    1.54
   3  30  11   21.49    1.72
   3  30  12   18.02    1.64
   3  30  13    4.22    0.61
   3  30  14    0.40    0.43
   3  31 -13    6.33    0.95
   3  31 -12    6.80    0.73
   3  31 -11   11.98    1.13
   3  31 -10   24.29    1.54
   3  31  -9    5.51    0.67
   3  31  -8   25.90    1.91
   3  31  -7   12.65    1.05
   3  31  -6   14.13    1.68
   3  31  -5    4.17    0.54
   3  31  -4   -0.59    0.59
   3  31  -3    2.60    0.70
   3  31  -2   32.05    1.60
   3  31  -1    9.83    0.63
   3  31   0    2.44    0.62
   3  31   1    4.96    0.70
   3  31   2    1.58    0.62
   3  31   3   15.68    1.17
   3  31   4    0.64    0.40
   3  31   5    8.31    0.78
   3  31   6    7.55    0.94
   3  31   7    0.42    0.26
   3  31   8    5.23    0.62
   3  31   9    0.39    0.40
   3  31  10   14.49    0.75
   3  31  11    8.56    0.85
   3  31  12   15.19    1.29
   3  32 -11    5.10    0.64
   3  32 -10   12.42    0.95
   3  32  -9    0.25    0.37
   3  32  -8    0.50    0.50
   3  32  -7   31.06    1.27
   3  32  -6   14.10    1.07
   3  32  -5    0.82    0.29
   3  32  -4   13.96    0.88
   3  32  -3    2.95    0.47
   3  32  -2    2.36    0.58
   3  32  -1    2.46    0.75
   3  32   0   51.39    2.46
   3  32   1   25.26    1.20
   3  32   2    0.70    0.98
   3  32   3    4.33    0.56
   3  32   4   23.21    1.81
   3  32   5    1.19    0.88
   3  32   6    9.51    0.63
   3  32   7    2.22    0.50
   3  32   8    1.97    0.55
   3  32   9    0.21    0.33
   3  32  10   14.72    1.02
   3  33  -9    8.69    1.82
   3  33  -8    9.06    0.87
   3  33  -7   -0.47    0.35
   3  33  -6    0.35    0.39
   3  33  -5    0.07    0.29
   3  33  -4    3.85    0.81
   3  33  -3    1.46    0.54
   3  33  -2   12.17    0.89
   3  33  -1   23.58    1.77
   3  33   0    0.42    0.45
   3  33   1    0.53    0.48
   3  33   2    2.63    0.51
   3  33   3   15.75    1.27
   3  33   4    3.12    0.50
   3  33   5    4.12    0.55
   3  33   6    0.96    0.41
   3  33   7    0.55    0.34
   3  33   8    1.34    0.40
   3  34  -5    1.12    0.47
   3  34  -4    4.22    1.83
   3  34  -3    1.01    0.43
   3  34  -2    0.14    0.37
   3  34  -1    2.32    0.57
   3  34   0    3.70    0.64
   3  34   1    3.82    0.74
   3  34   2    2.06    0.61
   3  34   3   18.18    1.06
   3  34   4    0.57    0.37
   4   0 -30    1.23    0.39
   4   0 -29   -0.22    0.24
   4   0 -28   14.56    0.62
   4   0 -27    0.47    0.19
   4   0 -26    0.03    0.23
   4   0 -25    0.08    0.25
   4   0 -24  151.72    4.44
   4   0 -23    0.58    0.30
   4   0 -22  324.24    7.48
   4   0 -21    0.16    0.30
   4   0 -20  470.79   14.74
   4   0 -19    0.83    0.38
   4   0 -18  285.35   10.10
   4   0 -17    0.46    0.34
   4   0 -16   25.34    1.41
   4   0 -15    0.51    0.41
   4   0 -14   37.83    2.17
   4   0 -13    0.97    0.39
   4   0 -12 1768.41   36.68
   4   0 -11    2.47    0.46
   4   0 -10 2703.71   54.26
   4   0  -9    0.93    0.29
   4   0  -8  220.67    9.00
   4   0  -7    1.70    0.33
   4   0  -5    2.01    0.24
   4   0  -4  179.83    5.20
   4   0  -3    3.42    0.33
   4   0  -2 1340.75   37.49
   4   0  -1    3.42    0.48
   4   0   0   34.94    3.20
   4   0   1    0.87    0.32
   4   0   2    9.08    0.62
   4   0   3    4.49    0.51
   4   0   4  160.24    6.78
   4   0   5    2.07    0.33
   4   0   6 3074.88   65.05
   4   0   7    3.61    0.49
   4   0   8 1376.39   46.10
   4   0   9    6.45    0.91
   4   0  10 1364.24   40.40
   4   0  11    1.56    0.45
   4   0  12 1078.16   29.41
   4   0  13    3.10    0.53
   4   0  14   64.93    2.36
   4   0  15    1.96    0.43
   4   0  16  217.90    7.66
   4   0  17    1.72    0.40
   4   0  18 1732.97   67.95
   4   0  19    1.51    0.38
   4   0  20   16.59    0.89
   4   0  21    0.66    0.42
   4   0  22    1.56    0.27
   4   0  23    0.43    0.34
   4   0  24   82.10    2.96
   4   0  25    0.71    0.26
   4   0  26   14.69    0.69
   4   0  27    0.23    0.25
   4   0  28   55.12    2.82
   4   0  29   -0.19    0.23
   4   1 -30    0.96    0.31
   4   1 -29   10.53    0.56
   4   1 -28    0.99    0.41
   4   1 -27    1.45    0.27
   4   1 -26   14.06    0.59
   4   1 -25    1.04    0.24
   4   1 -24    3.25    0.45
   4   1 -23    5.79    0.37
   4   1 -22   82.99    2.05
   4   1 -21  104.08    4.15
   4   1 -20  230.00    6.66
   4   1 -19   39.30    1.97
   4   1 -18   34.50    1.38
   4   1 -17    2.68    0.88
   4   1 -16  974.30   24.33
   4   1 -15   23.54    1.07
   4   1 -14   22.49    0.99
   4   1 -13    1.75    0.49
   4   1 -12    0.00    0.01
   4   1 -11  358.82   10.54
   4   1 -10  948.10   28.48
   4   1  -9   61.02    2.10
   4   1  -8   68.86    3.08
   4   1  -7   36.12    1.66
   4   1  -6 3111.92   85.71
   4   1  -5    8.02    0.74
   4   1  -4 1186.17   27.73
   4   1  -3   16.37    0.72
   4   1  -2  626.32   21.30
   4   1  -1  189.09    5.97
   4   1   0  114.48    7.96
   4   1   1    7.32    0.81
   4   1   2  127.10    4.17
   4   1   3  116.53    5.83
   4   1   4  379.75   10.95
   4   1   5  123.66    5.15
   4   1   6  214.17    5.97
   4   1   7 1607.09   66.48
   4   1   8  665.17   16.93
   4   1   9   91.16    2.85
   4   1  10 2920.43  136.55
   4   1  11  103.72    3.45
   4   1  12   75.33    3.51
   4   1  13   68.25    3.62
   4   1  14  318.06    7.83
   4   1  15   29.03    1.30
   4   1  16  453.02   11.19
   4   1  17  268.69    9.82
   4   1  18  283.52    7.59
   4   1  19   24.80    1.54
   4   1  20  261.70    7.41
   4   1  21   15.93    0.99
   4   1  22    9.03    0.64
   4   1  23   39.32    1.60
   4   1  24   14.82    0.99
   4   1  25    1.01    0.46
   4   1  26    0.98    0.27
   4   1  27    7.28    0.49
   4   1  28    0.42    0.27
   4   1  29    1.27    0.24
   4   2 -30    0.07    0.19
   4   2 -29    1.38    0.24
   4   2 -28   36.20    1.30
   4   2 -27    1.37    0.27
   4   2 -26    0.71    0.32
   4   2 -25    6.53    0.67
   4   2 -24  132.72    3.83
   4   2 -23   18.96    1.06
   4   2 -22  134.78    3.85
   4   2 -21    4.37    0.61
   4   2 -20   89.48    2.96
   4   2 -19  709.76   18.12
   4   2 -18  351.36   11.48
   4   2 -17    2.40    0.35
   4   2 -16    6.06    0.55
   4   2 -15  154.67    5.03
   4   2 -14   15.15    0.99
   4   2 -13  377.91   10.54
   4   2 -12 2277.76   65.16
   4   2 -11   28.08    1.61
   4   2 -10 1166.62   36.02
   4   2  -9  104.06    3.26
   4   2  -8   34.81    1.68
   4   2  -7    5.45    0.58
   4   2  -6  244.59    6.95
   4   2  -5  900.08   25.34
   4   2  -4   22.69    1.27
   4   2  -3  101.54    4.17
   4   2  -2 2114.49   75.25
   4   2  -1   99.09    3.54
   4   2   0   13.72    0.69
   4   2   1   15.97    1.34
   4   2   2  130.71    4.32
   4   2   3   69.21    3.01
   4   2   4   76.81    3.34
   4   2   5  480.28   15.33
   4   2   6  584.66   17.62
   4   2   7  605.20   17.75
   4   2   8  365.18   11.25
   4   2   9  174.15    4.97
   4   2  10  148.14    6.04
   4   2  11  739.99   24.80
   4   2  12   37.67    2.08
   4   2  13  272.41    7.87
   4   2  14   60.98    3.08
   4   2  15   41.35    2.39
   4   2  16   13.38    0.72
   4   2  17 1126.79   30.85
   4   2  18 1266.85   42.65
   4   2  19  214.72    5.77
   4   2  20   11.25    0.91
   4   2  21  535.72   15.14
   4   2  22  144.48    5.00
   4   2  23    2.86    0.54
   4   2  24   65.38    2.46
   4   2  25    3.43    0.40
   4   2  26    0.15    0.22
   4   2  27    1.44    0.41
   4   2  28   39.34    1.21
   4   2  29    6.20    0.42
   4   3 -30   24.02    1.07
   4   3 -29   25.75    1.06
   4   3 -28    5.59    0.48
   4   3 -27    5.02    0.35
   4   3 -26    0.45    0.27
   4   3 -25    3.02    0.34
   4   3 -24    6.98    0.57
   4   3 -23   10.76    0.73
   4   3 -22    7.19    0.48
   4   3 -21  338.18   11.07
   4   3 -20   31.73    1.44
   4   3 -19   44.93    2.01
   4   3 -18  170.30    6.28
   4   3 -17   70.88    2.82
   4   3 -16  104.03    4.60
   4   3 -15    9.99    0.71
   4   3 -14    5.87    0.47
   4   3 -13   38.81    1.22
   4   3 -12 1083.51   30.76
   4   3 -10 2433.96   65.70
   4   3  -9  126.71    4.63
   4   3  -8  445.97   16.66
   4   3  -7  199.58    5.87
   4   3  -6   23.60    1.34
   4   3  -5  737.34   18.19
   4   3  -4  894.78   21.81
   4   3  -3  368.68   10.95
   4   3  -2   19.21    1.22
   4   3  -1   28.87    1.89
   4   3   0  593.62   15.68
   4   3   1 1192.89   35.77
   4   3   2  367.06    8.91
   4   3   3  155.03    4.88
   4   3   4   23.77    1.19
   4   3   5   12.34    0.75
   4   3   6  834.34   23.58
   4   3   7  581.96   17.31
   4   3   8   17.63    1.23
   4   3   9   71.14    3.05
   4   3  10 4074.01  126.26
   4   3  11  753.95   19.98
   4   3  12  203.21    6.76
   4   3  13  124.20    3.81
   4   3  14    4.08    0.51
   4   3  15   19.35    1.09
   4   3  16  104.09    4.33
   4   3  17  337.07   12.22
   4   3  18    4.30    0.67
   4   3  19  234.55    7.23
   4   3  20  502.77   18.66
   4   3  21    3.99    0.69
   4   3  22   98.54    2.66
   4   3  23  110.73    3.53
   4   3  24   29.04    1.06
   4   3  25    1.04    0.35
   4   3  26    0.57    0.26
   4   3  27   20.21    0.87
   4   3  28   16.16    0.86
   4   3  29    3.56    0.33
   4   4 -30    0.24    0.39
   4   4 -29    0.78    0.22
   4   4 -28   34.09    1.19
   4   4 -27    1.64    0.45
   4   4 -26    0.14    0.30
   4   4 -25    8.62    0.59
   4   4 -24  183.08    4.65
   4   4 -23    3.61    0.58
   4   4 -22    0.94    0.37
   4   4 -21    6.51    0.63
   4   4 -20   64.34    3.42
   4   4 -19  160.00    6.68
   4   4 -18  463.46   12.67
   4   4 -17  468.37   17.16
   4   4 -16   37.49    2.17
   4   4 -15   88.62    4.77
   4   4 -14   54.70    1.96
   4   4 -13 1116.32   24.72
   4   4 -12 1152.06   34.21
   4   4 -11  455.89   13.90
   4   4 -10  381.03   12.68
   4   4  -9 2575.83   57.24
   4   4  -8  111.63    3.25
   4   4  -7  134.18    6.31
   4   4  -6   78.45    3.83
   4   4  -5  831.48   18.90
   4   4  -4   40.79    2.08
   4   4  -3 1658.35   44.82
   4   4  -2 1046.41   25.55
   4   4  -1  149.04    8.84
   4   4   0  598.87   29.51
   4   4   1 1471.74   44.80
   4   4   2  244.26    6.62
   4   4   3 1066.33   41.25
   4   4   4  520.82   14.08
   4   4   5  360.77   10.61
   4   4   6  290.73   10.18
   4   4   7  141.84    5.17
   4   4   8  718.78   24.22
   4   4   9  196.41    7.89
   4   4  10   20.05    1.57
   4   4  11  208.64    7.20
   4   4  12 1100.01   25.18
   4   4  13   16.10    1.06
   4   4  14   11.35    1.04
   4   4  15  110.52    4.97
   4   4  16   38.70    1.58
   4   4  17 1301.05   33.89
   4   4  18  166.35    5.27
   4   4  19  326.29   10.12
   4   4  20  109.52    3.25
   4   4  21  241.10    7.00
   4   4  22  385.75   10.95
   4   4  23   20.11    1.10
   4   4  24   16.18    0.87
   4   4  25    0.53    0.32
   4   4  26    0.41    0.34
   4   4  27    8.08    0.48
   4   4  28    2.62    0.31
   4   4  29    4.95    0.45
   4   5 -30   19.92    1.31
   4   5 -29    9.47    0.67
   4   5 -28    9.74    0.61
   4   5 -27    2.45    0.35
   4   5 -26    7.07    0.40
   4   5 -25   10.34    0.73
   4   5 -24    8.86    0.58
   4   5 -23   33.80    1.56
   4   5 -22   29.87    1.27
   4   5 -21    2.54    0.42
   4   5 -20  200.54    5.95
   4   5 -19   51.49    2.44
   4   5 -18  158.44    4.76
   4   5 -17  329.77    7.79
   4   5 -16    2.55    0.40
   4   5 -15    7.42    0.74
   4   5 -14   31.78    2.40
   4   5 -13   11.71    0.75
   4   5 -12    2.61    0.50
   4   5 -10  213.26    8.24
   4   5  -9   64.82    3.45
   4   5  -8  157.01    5.82
   4   5  -7  938.92   21.61
   4   5  -6    3.98    0.32
   4   5  -5   86.10    3.32
   4   5  -4    8.30    0.75
   4   5  -3   13.74    1.04
   4   5  -2    6.77    0.43
   4   5  -1  101.92    3.66
   4   5   0   32.22    1.20
   4   5   1 3424.94   97.86
   4   5   2 1511.88   48.99
   4   5   3    6.08    0.40
   4   5   4    2.21    0.26
   4   5   5 1259.08   35.75
   4   5   6 1150.02   29.54
   4   5   7  102.90    4.15
   4   5   8   21.92    1.22
   4   5   9 2161.89   67.48
   4   5  10 1468.42   44.86
   4   5  11  551.90   15.61
   4   5  12    5.41    0.69
   4   5  13   77.05    2.46
   4   5  14   23.18    1.31
   4   5  15  110.75    5.00
   4   5  16   10.39    0.88
   4   5  17  249.15    7.91
   4   5  18    8.07    0.64
   4   5  19  406.31    9.62
   4   5  20  100.31    4.87
   4   5  21   33.20    1.77
   4   5  22  101.12    3.96
   4   5  23   16.80    1.15
   4   5  24   20.81    1.02
   4   5  25    6.28    0.50
   4   5  26    9.43    0.50
   4   5  27   22.58    0.80
   4   5  28    3.29    0.31
   4   6 -30    0.43    0.22
   4   6 -29   11.88    0.80
   4   6 -28    1.70    0.23
   4   6 -27    2.10    0.25
   4   6 -26    6.13    0.51
   4   6 -25   15.28    0.79
   4   6 -24    3.08    0.45
   4   6 -23   31.16    1.72
   4   6 -22    2.39    0.53
   4   6 -21  108.55    3.38
   4   6 -20   74.89    2.41
   4   6 -19  180.47    5.98
   4   6 -18  508.86   15.06
   4   6 -17  351.93   12.19
   4   6 -16   14.18    0.82
   4   6 -15 1394.17   35.62
   4   6 -14   16.24    1.28
   4   6 -13   37.24    1.82
   4   6 -12    4.28    0.67
   4   6 -11  748.21   25.69
   4   6 -10   77.86    4.38
   4   6  -8   12.62    1.01
   4   6  -7   25.66    1.29
   4   6  -6   82.28    4.14
   4   6  -5 1042.13   25.88
   4   6  -4  361.41   13.33
   4   6  -3  749.35   22.77
   4   6  -2   62.37    2.20
   4   6  -1 1494.55   35.83
   4   6   0  478.11   14.04
   4   6   1  345.98    7.48
   4   6   2  507.68   18.99
   4   6   3  467.85   14.57
   4   6   4    4.85    0.41
   4   6   5   93.39    4.99
   4   6   6    4.21    0.51
   4   6   7 2790.85   90.09
   4   6   8   10.46    0.67
   4   6   9  507.38   13.80
   4   6  10  295.06    8.42
   4   6  11    5.59    0.96
   4   6  12  548.72   29.62
   4   6  13    8.30    0.64
   4   6  14   10.90    0.67
   4   6  15  112.79    4.46
   4   6  16  101.14    3.56
   4   6  17 1277.40   46.08
   4   6  18   18.27    0.79
   4   6  19  597.93   12.72
   4   6  20   64.59    2.63
   4   6  21   16.60    0.85
   4   6  22  133.19    3.99
   4   6  23   21.50    0.97
   4   6  24    8.12    0.64
   4   6  25    1.89    0.47
   4   6  26    8.00    0.65
   4   6  27   34.10    1.12
   4   6  28   17.99    0.67
   4   7 -30    0.62    0.30
   4   7 -29    2.97    0.26
   4   7 -28    5.98    0.57
   4   7 -27    2.29    0.39
   4   7 -26    1.10    0.40
   4   7 -25   27.72    1.04
   4   7 -24   47.19    1.62
   4   7 -23    0.47    0.35
   4   7 -22   16.63    1.14
   4   7 -21   33.34    1.51
   4   7 -20    4.87    0.89
   4   7 -19    6.86    0.78
   4   7 -18    8.46    0.63
   4   7 -17  188.73    6.19
   4   7 -16  202.36    5.49
   4   7 -15   43.99    2.21
   4   7 -14  306.21   11.79
   4   7 -13    6.16    0.82
   4   7 -12  318.96    8.00
   4   7 -11 8953.54  320.99
   4   7 -10 1247.50   31.00
   4   7  -9   78.45    4.99
   4   7  -8   26.93    1.36
   4   7  -7  908.48   27.76
   4   7  -6  427.57   12.36
   4   7  -5   13.37    0.87
   4   7  -4   48.77    2.32
   4   7  -3  446.50   10.63
   4   7  -2  964.32   21.99
   4   7  -1 2365.83   82.51
   4   7   0   98.08    3.40
   4   7   1 2232.81   71.78
   4   7   2  231.53    7.08
   4   7   3   93.28    3.44
   4   7   4  139.00    4.79
   4   7   5   96.72    4.45
   4   7   6  894.02   24.16
   4   7   7  287.26   10.44
   4   7   8   59.76    2.79
   4   7   9 4736.54  134.06
   4   7  10 1642.96   42.47
   4   7  11   31.48    2.00
   4   7  12   94.60    2.95
   4   7  13   89.63    4.32
   4   7  14  132.53    4.96
   4   7  15   31.89    1.60
   4   7  16  180.83    5.76
   4   7  17  534.69   12.03
   4   7  18   92.60    4.04
   4   7  19  246.27    7.48
   4   7  20   87.05    3.17
   4   7  21   39.61    1.42
   4   7  22    1.91    0.48
   4   7  23    0.99    0.47
   4   7  24   -0.05    0.35
   4   7  25    2.54    0.40
   4   7  26  127.13    5.36
   4   7  27    1.96    0.35
   4   7  28    0.43    0.29
   4   8 -29    0.35    0.17
   4   8 -28    4.64    0.46
   4   8 -27    1.70    0.29
   4   8 -26    0.21    0.38
   4   8 -25    4.20    0.54
   4   8 -24  163.17    4.38
   4   8 -23    2.60    0.34
   4   8 -22    0.39    0.31
   4   8 -21   42.96    1.70
   4   8 -20    3.26    0.48
   4   8 -19  125.29    3.88
   4   8 -18   47.89    2.28
   4   8 -17  289.91    7.52
   4   8 -16   83.45    4.15
   4   8 -15  412.41   13.78
   4   8 -14  312.12   10.98
   4   8 -13  122.72    3.99
   4   8 -12   59.59    4.14
   4   8 -11   23.51    1.67
   4   8 -10  763.22   20.82
   4   8  -9 1976.50   48.16
   4   8  -8   25.88    1.83
   4   8  -7  552.98   18.04
   4   8  -6  293.35   10.29
   4   8  -5   94.04    4.12
   4   8  -4 1318.73   27.98
   4   8  -3   46.57    1.96
   4   8  -2  105.14    4.67
   4   8  -1    0.00    0.01
   4   8   0  642.02   13.84
   4   8   1  187.75    7.66
   4   8   2  364.83   11.06
   4   8   3  457.34   13.20
   4   8   4   67.43    2.48
   4   8   5   46.43    2.07
   4   8   6  372.61   11.33
   4   8   7 1775.38   53.55
   4   8   8 3704.46  157.07
   4   8   9  291.27   11.07
   4   8  10   49.10    2.52
   4   8  11   79.28    3.41
   4   8  12  322.93    9.32
   4   8  13  145.52    5.40
   4   8  14  141.22    4.85
   4   8  15    9.02    0.97
   4   8  16  262.84    7.00
   4   8  17 1196.76   42.46
   4   8  18  293.15    9.23
   4   8  19  175.63    4.57
   4   8  20   26.22    1.38
   4   8  21  246.74    6.13
   4   8  22    0.97    0.37
   4   8  23    8.99    0.64
   4   8  24   12.70    0.72
   4   8  25   16.72    0.77
   4   8  26   18.98    0.91
   4   8  27   13.08    0.71
   4   8  28   47.82    1.78
   4   9 -29   14.43    0.89
   4   9 -28   -0.08    0.46
   4   9 -27    0.13    0.22
   4   9 -26    1.15    0.40
   4   9 -25    1.06    0.42
   4   9 -24    5.08    0.54
   4   9 -23   20.77    0.98
   4   9 -22   12.34    0.80
   4   9 -21   31.25    1.36
   4   9 -20   24.21    1.40
   4   9 -19   22.14    1.45
   4   9 -18    9.38    0.82
   4   9 -17   85.99    3.13
   4   9 -16  225.32    7.83
   4   9 -15   79.80    3.34
   4   9 -14  706.17   18.47
   4   9 -13  113.24    3.13
   4   9 -12  125.18    4.16
   4   9 -11  819.51   18.46
   4   9 -10 1597.15   36.93
   4   9  -9   68.08    2.87
   4   9  -8 1202.79   29.39
   4   9  -7    6.83    0.56
   4   9  -6 1029.04   23.36
   4   9  -5 1689.09   39.87
   4   9  -4  422.41   10.34
   4   9  -3  321.66    7.96
   4   9  -2 1329.38   30.32
   4   9  -1  284.13    8.21
   4   9   0 1750.84   50.45
   4   9   1  503.96   10.37
   4   9   2  659.04   22.58
   4   9   3 1938.01   63.22
   4   9   4 3978.56  160.11
   4   9   5 1453.16   63.68
   4   9   6 2001.40   74.93
   4   9   7   50.16    2.97
   4   9   8   29.75    1.97
   4   9   9 1168.50   33.92
   4   9  10  461.21   16.95
   4   9  11  194.59    6.67
   4   9  12    7.78    0.54
   4   9  13   34.89    1.60
   4   9  14  129.04    3.92
   4   9  15   43.66    2.02
   4   9  16    6.05    0.87
   4   9  17  431.57   10.54
   4   9  18   75.72    2.69
   4   9  19    3.75    0.49
   4   9  20  218.64    6.20
   4   9  21   80.48    2.82
   4   9  22    0.03    0.30
   4   9  23   89.74    3.19
   4   9  24   25.41    1.20
   4   9  25   77.73    3.00
   4   9  26   32.34    1.13
   4   9  27    7.68    0.37
   4   9  28    2.84    0.41
   4  10 -29    7.94    0.39
   4  10 -28   18.12    0.66
   4  10 -27    1.19    0.24
   4  10 -26    6.35    0.69
   4  10 -25   47.10    2.32
   4  10 -24   18.90    1.93
   4  10 -23   13.96    0.97
   4  10 -22   57.60    3.17
   4  10 -21    2.76    0.66
   4  10 -20   21.19    1.09
   4  10 -19    2.38    0.55
   4  10 -18    0.19    0.39
   4  10 -17  100.55    3.84
   4  10 -16   15.46    0.95
   4  10 -15   55.58    3.00
   4  10 -14   38.26    2.00
   4  10 -13   36.47    2.39
   4  10 -12   14.06    1.06
   4  10 -11   81.06    2.29
   4  10 -10   21.17    1.17
   4  10  -9  274.98    9.49
   4  10  -8 1632.13   35.64
   4  10  -7  340.56   10.94
   4  10  -6 1502.73   37.11
   4  10  -5  167.48    5.09
   4  10  -4  251.63    6.76
   4  10  -3    0.00    0.01
   4  10  -2  832.64   21.84
   4  10  -1   58.08    2.45
   4  10   0  178.54    5.08
   4  10   1  197.87    5.29
   4  10   2  715.92   26.43
   4  10   3  350.68   10.99
   4  10   4  512.75   14.89
   4  10   5  598.13   19.81
   4  10   6 2511.59   79.77
   4  10   7   20.78    1.22
   4  10   8 2664.88   83.23
   4  10   9   26.89    1.51
   4  10  10   74.26    3.36
   4  10  11    6.70    0.95
   4  10  12  324.29    8.03
   4  10  13  193.50    8.16
   4  10  14   85.84    3.10
   4  10  15   78.42    3.42
   4  10  16  310.97    8.19
   4  10  17  605.62   15.70
   4  10  18  542.89   17.42
   4  10  19    2.07    0.50
   4  10  20   18.26    1.38
   4  10  21  699.58   25.19
   4  10  22   -0.06    0.45
   4  10  23   12.64    0.80
   4  10  24    0.32    0.27
   4  10  25    5.32    0.54
   4  10  26   22.57    1.27
   4  10  27   62.62    1.76
   4  11 -29   22.94    1.40
   4  11 -28    3.94    0.30
   4  11 -27    2.41    0.39
   4  11 -26   11.22    0.66
   4  11 -25    6.76    0.82
   4  11 -24    2.73    0.54
   4  11 -23   14.35    1.17
   4  11 -22   45.17    1.50
   4  11 -21    2.18    0.42
   4  11 -20   49.52    2.87
   4  11 -19    8.30    0.71
   4  11 -18    9.35    0.80
   4  11 -17   33.13    1.83
   4  11 -16    1.60    0.41
   4  11 -15   15.91    1.35
   4  11 -14  104.43    4.85
   4  11 -13  430.74   15.07
   4  11 -12   21.78    1.86
   4  11 -11    2.77    0.55
   4  11 -10  417.48   12.29
   4  11  -9   24.07    1.76
   4  11  -8 3928.19   81.50
   4  11  -7   75.80    3.54
   4  11  -6 2180.64   43.25
   4  11  -5 4002.50  132.78
   4  11  -4  214.86    7.54
   4  11  -3  581.09   13.21
   4  11  -2  405.57   11.00
   4  11  -1  214.57    8.40
   4  11   0 3358.87   91.57
   4  11   1  267.13    6.47
   4  11   2  835.02   22.16
   4  11   3  301.85    7.67
   4  11   4 9223.28  331.61
   4  11   5  800.28   24.32
   4  11   6   18.99    1.27
   4  11   7  895.44   21.05
   4  11   8   18.42    1.33
   4  11   9   41.31    2.39
   4  11  10   23.68    1.10
   4  11  11    9.01    0.90
   4  11  12   42.34    2.21
   4  11  13   16.68    1.44
   4  11  14   99.24    3.51
   4  11  15    2.30    0.42
   4  11  16  556.00   12.51
   4  11  17  188.17    5.60
   4  11  18   88.62    2.79
   4  11  19   19.72    1.09
   4  11  20   22.25    1.45
   4  11  21   33.88    1.92
   4  11  22    6.55    0.40
   4  11  23   78.09    2.64
   4  11  24    6.33    0.37
   4  11  25   18.40    1.73
   4  11  26   18.78    1.19
   4  11  27    1.31    0.30
   4  12 -28    0.88    0.23
   4  12 -27    0.40    0.32
   4  12 -26    0.62    0.34
   4  12 -25    0.81    0.27
   4  12 -24    1.85    0.41
   4  12 -23   10.78    0.87
   4  12 -22  226.16    6.87
   4  12 -21    1.65    0.37
   4  12 -20   33.81    1.54
   4  12 -19    4.68    0.74
   4  12 -18    9.07    0.73
   4  12 -17    3.44    0.51
   4  12 -16   45.46    1.86
   4  12 -15  110.71    4.65
   4  12 -14    8.71    0.94
   4  12 -13   81.00    3.04
   4  12 -12  177.74    5.87
   4  12 -11    2.07    0.57
   4  12 -10    7.99    0.72
   4  12  -9    3.84    0.73
   4  12  -8 1046.83   21.84
   4  12  -7  127.49    4.84
   4  12  -6  112.21    4.24
   4  12  -5  651.53   17.52
   4  12  -4  388.63   14.12
   4  12  -3 3500.48   76.94
   4  12  -2 1843.89   36.83
   4  12  -1   44.65    2.44
   4  12   0 1665.66   31.54
   4  12   1   70.27    2.87
   4  12   2 1437.93   28.52
   4  12   3 1371.23   37.38
   4  12   4 1259.96   58.55
   4  12   5 2001.52   60.09
   4  12   6  612.25   17.67
   4  12   7    5.61    0.66
   4  12   8  254.50    8.95
   4  12   9   49.40    2.68
   4  12  10    7.36    0.91
   4  12  11  259.66    7.38
   4  12  12    3.97    0.82
   4  12  13    7.31    0.95
   4  12  14   32.89    3.16
   4  12  15    3.16    0.73
   4  12  16  358.75   12.74
   4  12  17    2.09    0.62
   4  12  18  557.20   14.75
   4  12  19    1.27    0.51
   4  12  20    0.89    0.35
   4  12  21  182.10    6.66
   4  12  22   40.04    1.84
   4  12  23    2.00    0.39
   4  12  24    0.33    0.41
   4  12  25   12.20    0.88
   4  12  26    4.27    0.48
   4  12  27    0.79    0.41
   4  13 -28   14.49    0.63
   4  13 -27    1.72    0.34
   4  13 -26    0.62    0.34
   4  13 -25    1.84    0.33
   4  13 -24    1.28    0.40
   4  13 -23   18.26    1.06
   4  13 -22    4.27    0.63
   4  13 -21  119.76    3.21
   4  13 -20    9.31    0.86
   4  13 -19   19.61    1.07
   4  13 -18   64.47    2.77
   4  13 -17    2.16    0.50
   4  13 -16    4.24    0.58
   4  13 -15    6.01    0.62
   4  13 -14  245.39    9.31
   4  13 -13  144.59    5.35
   4  13 -12   87.41    4.31
   4  13 -11    5.95    0.64
   4  13 -10   11.82    0.87
   4  13  -9   30.85    1.76
   4  13  -8  751.18   18.14
   4  13  -7  312.27    8.12
   4  13  -6  372.61   12.75
   4  13  -5 2383.03   68.81
   4  13  -4  961.75   22.13
   4  13  -3  656.65   19.62
   4  13  -2   69.61    2.52
   4  13  -1 1506.59   33.02
   4  13   0 2232.33   42.85
   4  13   1  632.82   16.09
   4  13   2 1061.79   21.91
   4  13   3  148.95    4.62
   4  13   4 4518.63  123.74
   4  13   5  580.78   17.47
   4  13   6  170.40    6.71
   4  13   7    2.93    0.38
   4  13   8   30.41    2.23
   4  13   9   41.67    2.37
   4  13  10   70.79    3.13
   4  13  11    4.29    0.65
   4  13  12    4.59    0.77
   4  13  13  332.42   10.45
   4  13  14  474.29   15.33
   4  13  15  342.68   12.69
   4  13  16  193.02    6.72
   4  13  17   92.16    3.96
   4  13  18  232.18    6.57
   4  13  19   46.99    1.90
   4  13  20   86.85    3.18
   4  13  21    4.97    0.48
   4  13  22   20.96    1.30
   4  13  23    2.86    0.56
   4  13  24    1.88    0.30
   4  13  25    0.71    0.43
   4  13  26    0.37    0.38
   4  13  27    3.49    0.46
   4  14 -28    0.55    0.31
   4  14 -27    2.73    0.43
   4  14 -26   10.09    0.64
   4  14 -25    5.85    0.72
   4  14 -24   27.43    1.51
   4  14 -23   51.15    2.24
   4  14 -22   70.38    2.64
   4  14 -21    1.85    0.43
   4  14 -20    1.64    0.42
   4  14 -19   19.40    1.21
   4  14 -18  169.15    5.11
   4  14 -17  110.30    4.11
   4  14 -16  100.51    3.73
   4  14 -15   63.69    2.82
   4  14 -14   45.67    2.96
   4  14 -13   37.15    1.81
   4  14 -12    5.52    0.81
   4  14 -11   75.73    3.48
   4  14 -10   31.47    1.61
   4  14  -9   34.42    1.58
   4  14  -8  121.35    4.17
   4  14  -7  443.95   15.62
   4  14  -6   51.89    2.07
   4  14  -5  285.16    9.16
   4  14  -4 1397.54   30.22
   4  14  -3 2623.12   69.56
   4  14  -2  223.63    7.32
   4  14  -1   13.87    0.96
   4  14   0 1750.70   38.08
   4  14   1 1151.86   24.73
   4  14   2  228.71    7.01
   4  14   3 2430.39   57.97
   4  14   4  613.34   14.68
   4  14   5    8.50    0.81
   4  14   6   28.04    1.52
   4  14   7   15.84    1.19
   4  14   8  163.99    5.04
   4  14   9   34.46    1.91
   4  14  10   33.40    2.22
   4  14  11  220.53    6.00
   4  14  12   17.88    1.60
   4  14  13  193.52    6.64
   4  14  14  300.81    8.04
   4  14  15   90.07    4.54
   4  14  16  171.99    6.64
   4  14  17  738.77   16.75
   4  14  18   96.27    4.25
   4  14  19    0.83    0.34
   4  14  20    9.45    0.94
   4  14  21   -0.30    0.37
   4  14  22    4.71    0.61
   4  14  23   42.02    1.82
   4  14  24   12.74    1.23
   4  14  25    1.09    0.37
   4  14  26    9.22    0.75
   4  15 -27    8.05    0.63
   4  15 -26    4.13    0.49
   4  15 -25    0.26    0.41
   4  15 -24    7.84    0.69
   4  15 -23   26.75    1.20
   4  15 -22   18.91    1.34
   4  15 -21  127.42    3.45
   4  15 -20   38.43    2.15
   4  15 -19   14.96    0.85
   4  15 -18    5.71    0.80
   4  15 -17   54.90    1.89
   4  15 -16   41.02    1.93
   4  15 -15   43.09    1.78
   4  15 -14  379.92   12.73
   4  15 -13    8.00    0.59
   4  15 -12    1.36    0.48
   4  15 -11  185.88    6.04
   4  15 -10  160.94    4.84
   4  15  -9   14.56    1.13
   4  15  -8  609.60   14.22
   4  15  -7   24.74    1.57
   4  15  -6   15.94    1.20
   4  15  -5   56.62    2.25
   4  15  -4   25.16    1.86
   4  15  -3    5.65    0.90
   4  15  -2   17.46    0.98
   4  15  -1 1680.22   41.54
   4  15   0   66.62    3.59
   4  15   1  515.20   13.28
   4  15   2   46.79    1.99
   4  15   3   12.38    0.85
   4  15   4  203.22    7.26
   4  15   5   93.09    4.01
   4  15   6   18.42    1.09
   4  15   7  233.97    7.44
   4  15   8   98.02    4.29
   4  15   9   81.67    3.37
   4  15  10  706.02   18.60
   4  15  11   94.65    4.40
   4  15  12   34.97    1.97
   4  15  13  431.34   11.13
   4  15  14   34.96    1.94
   4  15  15  402.70   12.29
   4  15  16  285.54    8.82
   4  15  17  249.31    9.06
   4  15  18   17.75    1.44
   4  15  19   56.17    3.19
   4  15  20    2.33    0.57
   4  15  21    2.12    0.46
   4  15  22    6.78    0.56
   4  15  23   41.06    1.93
   4  15  24    0.63    0.48
   4  15  25    0.00    0.51
   4  15  26   15.88    0.66
   4  16 -27    0.51    0.38
   4  16 -26    2.97    0.51
   4  16 -25   12.62    1.03
   4  16 -24  121.06    3.35
   4  16 -23   26.65    1.45
   4  16 -22   30.95    1.54
   4  16 -21    4.12    0.56
   4  16 -20    7.40    0.58
   4  16 -19    1.26    0.64
   4  16 -18  222.61    7.16
   4  16 -17   55.87    2.36
   4  16 -16   80.01    3.06
   4  16 -15  124.67    5.44
   4  16 -14  106.24    3.03
   4  16 -13   15.20    1.06
   4  16 -12    2.47    0.56
   4  16 -11  456.82   14.49
   4  16 -10   77.20    2.98
   4  16  -9  449.47   13.36
   4  16  -8  126.94    4.77
   4  16  -7   14.44    1.10
   4  16  -6   13.73    0.97
   4  16  -5  496.26   15.72
   4  16  -4  319.36    9.96
   4  16  -3  445.26   11.50
   4  16  -2    4.75    0.80
   4  16  -1    4.55    0.53
   4  16   0    8.83    0.70
   4  16   1   47.56    2.18
   4  16   2   21.94    1.30
   4  16   3  286.67    8.24
   4  16   4   35.12    2.29
   4  16   5  191.25    6.80
   4  16   6  706.69   19.02
   4  16   7   95.18    4.68
   4  16   8  105.03    5.19
   4  16   9  578.48   18.30
   4  16  10    7.70    0.80
   4  16  11    3.25    0.55
   4  16  12  374.72   11.07
   4  16  13   54.29    2.68
   4  16  14  299.06   11.74
   4  16  15   54.84    2.65
   4  16  16    4.63    0.80
   4  16  17  277.33   10.38
   4  16  18   59.15    3.60
   4  16  19    2.71    0.77
   4  16  20    4.01    0.70
   4  16  21    1.92    0.46
   4  16  22    6.70    0.78
   4  16  23   25.69    1.26
   4  16  24    0.33    0.51
   4  16  25   27.33    1.88
   4  17 -26    0.90    0.45
   4  17 -25    8.69    0.65
   4  17 -24    2.73    0.64
   4  17 -23   18.95    1.31
   4  17 -22   69.97    2.60
   4  17 -21   31.71    2.28
   4  17 -20   20.79    1.03
   4  17 -19   24.63    1.41
   4  17 -18   36.24    1.61
   4  17 -17   77.36    3.43
   4  17 -16   52.38    2.68
   4  17 -15   44.08    1.77
   4  17 -14  230.48    7.06
   4  17 -13   71.28    3.33
   4  17 -12    9.07    0.79
   4  17 -11 1583.53   37.03
   4  17 -10   91.91    3.88
   4  17  -9   45.36    2.93
   4  17  -8  497.32   14.51
   4  17  -7  888.93   25.57
   4  17  -6    1.80    0.46
   4  17  -5   34.80    2.36
   4  17  -4   33.20    1.86
   4  17  -3  279.61    8.60
   4  17  -2   23.97    2.07
   4  17  -1   90.79    3.09
   4  17   0  243.61    6.64
   4  17   1  163.14    4.09
   4  17   2   43.09    3.45
   4  17   3  258.91    6.99
   4  17   4   35.92    1.98
   4  17   5   66.72    2.37
   4  17   6  161.88    4.76
   4  17   7  181.58    6.87
   4  17   8  273.33   16.80
   4  17   9   54.36    2.79
   4  17  10  424.14   15.23
   4  17  11   40.65    1.68
   4  17  12   15.06    1.07
   4  17  13  173.75    7.95
   4  17  14    4.14    0.70
   4  17  15    5.32    0.82
   4  17  16  513.02   14.48
   4  17  17    2.14    1.25
   4  17  18    1.50    0.57
   4  17  19    2.50    0.65
   4  17  20    1.54    0.56
   4  17  21   -0.07    0.53
   4  17  22   34.46    1.83
   4  17  23   46.88    2.31
   4  17  24    2.13    0.73
   4  17  25    1.96    0.56
   4  18 -26    0.09    0.35
   4  18 -25   35.63    1.64
   4  18 -24   36.26    2.14
   4  18 -23    1.36    0.53
   4  18 -22    0.02    0.34
   4  18 -21    1.61    0.61
   4  18 -20   13.14    0.78
   4  18 -19   32.37    1.44
   4  18 -18   98.38    3.10
   4  18 -17    0.80    0.27
   4  18 -16    8.79    0.99
   4  18 -15   94.69    3.36
   4  18 -14   24.18    2.13
   4  18 -13   33.54    2.05
   4  18 -12  392.57   11.51
   4  18 -11  575.85   15.87
   4  18 -10  279.18    7.46
   4  18  -9  170.95    6.92
   4  18  -8  384.23   13.16
   4  18  -7    6.68    0.69
   4  18  -6   33.86    1.82
   4  18  -5  739.75   17.85
   4  18  -4  222.70    5.77
   4  18  -3  116.61    4.35
   4  18  -2   38.03    2.02
   4  18  -1   10.79    1.19
   4  18   0   47.18    2.65
   4  18   1  471.86   10.92
   4  18   2  168.29    5.64
   4  18   3    8.05    0.88
   4  18   4    6.28    0.79
   4  18   5   18.48    1.04
   4  18   6 1613.40   36.99
   4  18   7   41.19    2.26
   4  18   8    3.75    0.46
   4  18   9  226.20    6.94
   4  18  10   67.39    2.96
   4  18  11    1.35    0.45
   4  18  12   28.67    2.29
   4  18  13   21.52    1.58
   4  18  14   25.77    1.35
   4  18  15  113.66    3.81
   4  18  16    8.51    0.87
   4  18  17    0.53    3.08
   4  18  18   22.66    1.70
   4  18  19    8.63    1.03
   4  18  20    3.66    0.77
   4  18  21    8.37    1.75
   4  18  22    2.20    1.28
   4  18  23    3.38    0.54
   4  18  24   18.60    1.23
   4  19 -25   42.43    1.94
   4  19 -24    9.31    0.70
   4  19 -23   44.21    1.83
   4  19 -22    9.59    0.70
   4  19 -21    1.77    0.42
   4  19 -20    7.16    0.55
   4  19 -19    7.28    0.64
   4  19 -18   32.74    1.94
   4  19 -17    2.20    0.40
   4  19 -16   73.49    3.12
   4  19 -15  129.19    3.82
   4  19 -14  114.54    3.99
   4  19 -13    2.10    0.53
   4  19 -12   40.90    2.04
   4  19 -11 1278.63   29.70
   4  19 -10  796.24   26.16
   4  19  -9   28.39    2.37
   4  19  -8  339.77    9.59
   4  19  -7 1025.63   27.79
   4  19  -6  367.26   10.58
   4  19  -5  162.14    5.03
   4  19  -4   68.73    3.76
   4  19  -3    7.09    0.91
   4  19  -2   81.04    3.19
   4  19  -1   82.84    2.88
   4  19   0  702.25   15.51
   4  19   1  102.27    3.56
   4  19   2   45.82    1.93
   4  19   3   60.31    2.39
   4  19   4   13.49    1.05
   4  19   5   34.16    1.97
   4  19   6   27.92    1.56
   4  19   7  368.16   11.67
   4  19   8  607.73   20.95
   4  19   9   12.65    0.99
   4  19  10  130.02    4.23
   4  19  11   35.89    1.94
   4  19  12    1.51    0.26
   4  19  13   61.42    3.04
   4  19  14    0.86    0.59
   4  19  15  121.35    4.35
   4  19  16   85.82    4.08
   4  19  17   14.21    1.37
   4  19  18    1.26    0.72
   4  19  19    1.94    0.82
   4  19  20    5.57    0.88
   4  19  21    6.39    0.67
   4  19  22    1.56    0.70
   4  19  23   10.97    1.22
   4  19  24    1.74    0.61
   4  20 -25    4.05    0.51
   4  20 -24   30.89    1.21
   4  20 -23   26.35    1.26
   4  20 -22    9.96    0.94
   4  20 -21    1.29    0.41
   4  20 -20    4.54    0.46
   4  20 -19    2.61    0.43
   4  20 -18    8.07    0.74
   4  20 -17    0.95    0.37
   4  20 -16   11.17    0.86
   4  20 -15   53.13    2.05
   4  20 -14   88.39    3.33
   4  20 -13   24.40    1.14
   4  20 -12  200.31    7.40
   4  20 -11    2.58    0.39
   4  20 -10  917.83   21.85
   4  20  -9   65.89    2.80
   4  20  -8   21.52    1.26
   4  20  -7   25.49    1.66
   4  20  -6   28.21    1.46
   4  20  -5   16.48    1.43
   4  20  -4  117.15    3.81
   4  20  -3  473.47   13.94
   4  20  -2  287.58    9.49
   4  20  -1  162.06    5.75
   4  20   0  649.69   16.56
   4  20   1  339.83   10.65
   4  20   2  468.83   11.01
   4  20   3    4.19    0.49
   4  20   4   20.02    1.68
   4  20   5    2.20    0.55
   4  20   6  908.33   26.30
   4  20   7  164.21    6.05
   4  20   8  454.81   12.83
   4  20   9   14.49    0.96
   4  20  10   32.85    1.61
   4  20  11   95.81    4.11
   4  20  12   28.52    1.64
   4  20  13    3.94    0.72
   4  20  14   25.88    1.52
   4  20  15   15.32    1.44
   4  20  16   54.85    2.97
   4  20  17    3.05    0.83
   4  20  18   23.08    1.15
   4  20  19   33.37    1.51
   4  20  20   22.80    1.27
   4  20  21   75.72    3.46
   4  20  22    0.24    0.63
   4  20  23    2.04    0.72
   4  21 -24    4.99    0.70
   4  21 -23    2.37    0.51
   4  21 -22    7.80    0.83
   4  21 -21   12.19    0.63
   4  21 -20    1.20    0.54
   4  21 -19   40.59    1.69
   4  21 -18    2.02    0.26
   4  21 -17    1.20    0.41
   4  21 -16    3.59    0.42
   4  21 -15  142.58    5.40
   4  21 -14   10.55    0.82
   4  21 -13   60.74    2.28
   4  21 -12  233.12    6.49
   4  21 -11  106.50    4.23
   4  21 -10  206.53    8.08
   4  21  -9   46.76    2.60
   4  21  -8  155.18    6.90
   4  21  -7  380.62   12.54
   4  21  -6   76.84    3.12
   4  21  -5  149.91    5.13
   4  21  -4   72.32    2.90
   4  21  -3    4.12    0.83
   4  21  -2   51.63    2.56
   4  21  -1    4.12    0.86
   4  21   0  752.43   30.30
   4  21   1  402.52    9.43
   4  21   2  105.22    4.47
   4  21   3   66.25    3.04
   4  21   4   27.94    1.50
   4  21   5  107.44    4.00
   4  21   6  126.14    5.76
   4  21   7   88.69    3.00
   4  21   8  690.82   15.85
   4  21   9   13.12    0.99
   4  21  10   99.46    4.27
   4  21  11    9.06    1.01
   4  21  12    5.83    0.58
   4  21  13  120.21    4.40
   4  21  14   14.19    1.61
   4  21  15   93.28    3.62
   4  21  16    5.43    0.61
   4  21  17   23.36    1.34
   4  21  18    5.01    0.70
   4  21  19    2.73    0.80
   4  21  20   22.87    2.76
   4  21  21   -0.50    0.70
   4  21  22    0.69    0.47
   4  22 -23   13.09    0.78
   4  22 -22    6.67    0.89
   4  22 -21    4.80    0.54
   4  22 -20    8.34    0.56
   4  22 -19   15.36    0.86
   4  22 -18    2.86    0.46
   4  22 -17    5.74    0.66
   4  22 -16   38.89    2.30
   4  22 -15    0.97    0.30
   4  22 -14   10.15    0.89
   4  22 -13   10.59    0.64
   4  22 -12    6.13    0.78
   4  22 -11    3.11    0.82
   4  22 -10  632.33   19.38
   4  22  -9  445.36   11.27
   4  22  -8   17.83    1.36
   4  22  -7    2.20    0.74
   4  22  -6   25.99    1.52
   4  22  -5    5.59    0.82
   4  22  -4    3.04    0.70
   4  22  -3  167.68    6.56
   4  22  -2    6.06    0.93
   4  22  -1  660.20   15.24
   4  22   0  217.59    6.35
   4  22   1  296.21    8.24
   4  22   2   20.35    1.20
   4  22   3   90.80    2.93
   4  22   4    3.93    0.61
   4  22   5    7.75    1.09
   4  22   6   45.09    2.37
   4  22   7  389.89   12.37
   4  22   8   84.97    3.34
   4  22   9   12.73    1.07
   4  22  10  102.19    3.58
   4  22  11  131.56    4.06
   4  22  12   20.21    1.06
   4  22  13   34.46    1.82
   4  22  14   53.18    3.30
   4  22  15    4.91    0.71
   4  22  16   11.37    1.18
   4  22  17   12.04    1.51
   4  22  18  163.13    5.32
   4  22  19    3.08    0.67
   4  22  20   88.84    3.36
   4  22  21   81.19    3.57
   4  22  22    5.05    0.74
   4  23 -22    6.08    0.81
   4  23 -21    2.71    0.34
   4  23 -20    9.80    0.74
   4  23 -19   13.70    0.86
   4  23 -18    0.22    0.38
   4  23 -17   11.48    1.02
   4  23 -16   67.35    2.42
   4  23 -15   44.96    2.20
   4  23 -14    3.43    0.63
   4  23 -13    2.50    0.50
   4  23 -12  144.78    5.27
   4  23 -11    1.51    0.47
   4  23 -10   25.52    1.44
   4  23  -9   59.64    2.68
   4  23  -8   84.73    3.92
   4  23  -7  109.36    3.83
   4  23  -6   13.98    1.44
   4  23  -5    0.47    0.62
   4  23  -4   16.36    1.56
   4  23  -3    0.96    0.69
   4  23  -2    1.64    0.88
   4  23  -1    4.08    1.10
   4  23   0   57.51    2.40
   4  23   1  789.74   17.68
   4  23   2   13.76    1.02
   4  23   3   37.77    2.34
   4  23   4  529.04   13.45
   4  23   5   23.92    1.65
   4  23   6   23.44    1.58
   4  23   7   25.12    1.56
   4  23   8   81.91    3.89
   4  23   9   82.65    3.29
   4  23  10    1.78    0.47
   4  23  11  107.21    3.54
   4  23  12    2.97    0.62
   4  23  13   12.97    0.91
   4  23  14   22.38    1.41
   4  23  15   35.85    1.92
   4  23  16    3.18    0.63
   4  23  17    1.07    0.59
   4  23  18    6.47    0.94
   4  23  19    4.51    0.95
   4  23  20   21.43    1.57
   4  23  21    1.40    0.61
   4  24 -22    0.97    0.48
   4  24 -21    0.25    0.26
   4  24 -20   14.04    0.91
   4  24 -19    0.93    0.34
   4  24 -18    0.69    0.23
   4  24 -17    1.05    0.38
   4  24 -16   31.87    1.62
   4  24 -15    0.64    0.40
   4  24 -14    9.51    0.70
   4  24 -13    2.79    0.55
   4  24 -12    5.93    0.61
   4  24 -11   18.90    1.59
   4  24 -10    9.97    0.94
   4  24  -9  251.32    8.48
   4  24  -8    5.77    0.98
   4  24  -7    3.30    0.48
   4  24  -6   36.59    1.45
   4  24  -5    3.14    0.98
   4  24  -4   33.21    1.46
   4  24  -3    6.47    0.90
   4  24  -2   19.66    2.44
   4  24  -1  557.26   12.90
   4  24   0    6.25    0.80
   4  24   1   16.10    1.19
   4  24   2  218.24    8.31
   4  24   3   19.61    1.38
   4  24   4   17.27    1.09
   4  24   5  116.63    3.67
   4  24   6   44.82    2.68
   4  24   7   35.33    2.00
   4  24   8  114.54    4.48
   4  24   9   31.30    2.14
   4  24  10    1.68    0.51
   4  24  11    6.16    0.94
   4  24  12    7.52    0.86
   4  24  13   76.83    3.24
   4  24  14   54.29    2.40
   4  24  15    6.60    0.87
   4  24  16    2.85    0.67
   4  24  17    1.49    2.16
   4  24  18  136.38    5.85
   4  24  19    5.53    0.83
   4  24  20   20.30    2.17
   4  25 -21    0.35    0.40
   4  25 -20    3.60    0.39
   4  25 -19    4.73    0.39
   4  25 -18    4.69    0.53
   4  25 -17    7.98    0.69
   4  25 -16   53.94    2.44
   4  25 -15    5.77    0.56
   4  25 -14    2.95    0.63
   4  25 -13    5.12    0.67
   4  25 -12   39.86    2.15
   4  25 -11   18.14    1.66
   4  25 -10   12.93    0.90
   4  25  -9   10.36    0.96
   4  25  -8  199.73    7.18
   4  25  -7   48.11    3.00
   4  25  -6   47.25    2.44
   4  25  -5   67.72    3.40
   4  25  -4    6.94    0.95
   4  25  -3    5.58    1.53
   4  25  -2   10.07    0.95
   4  25  -1   -1.01    0.86
   4  25   0   15.89    1.30
   4  25   1   77.01    3.19
   4  25   2    2.60    0.51
   4  25   3  105.54    3.91
   4  25   4  361.80   11.53
   4  25   5    3.97    0.45
   4  25   6   56.37    2.48
   4  25   7  125.76    4.57
   4  25   8    6.98    0.85
   4  25   9    9.43    0.81
   4  25  10    9.25    0.78
   4  25  11   21.63    1.43
   4  25  12   18.59    1.14
   4  25  13   18.65    2.21
   4  25  14   15.14    1.28
   4  25  15    3.54    0.64
   4  25  16   -0.11    0.81
   4  25  17   23.04    1.33
   4  25  18    2.61    0.93
   4  25  19   18.03    1.35
   4  26 -20    3.65    0.42
   4  26 -19    0.48    0.35
   4  26 -18    7.24    0.70
   4  26 -17    7.56    0.70
   4  26 -16    1.90    0.43
   4  26 -15   14.83    0.94
   4  26 -14   13.68    1.30
   4  26 -13    0.38    0.37
   4  26 -12    0.35    0.38
   4  26 -11    3.92    0.50
   4  26 -10    7.58    0.78
   4  26  -9   26.40    1.93
   4  26  -8    0.11    0.62
   4  26  -7    0.89    0.66
   4  26  -6    0.58    0.54
   4  26  -5    1.50    1.10
   4  26  -4  149.52    5.03
   4  26  -3  110.28    3.78
   4  26  -2    5.58    0.89
   4  26  -1   52.61    2.42
   4  26   0   47.16    2.39
   4  26   1    5.50    0.73
   4  26   2  102.35    3.94
   4  26   3  167.81    5.25
   4  26   4    0.98    0.57
   4  26   5   29.08    1.28
   4  26   6    5.32    0.77
   4  26   7   35.46    1.58
   4  26   8   27.19    1.72
   4  26   9   43.43    2.10
   4  26  10   16.32    1.12
   4  26  11   16.28    1.26
   4  26  12   28.85    1.68
   4  26  13   48.30    2.47
   4  26  14   22.63    1.91
   4  26  15   51.49    3.46
   4  26  16    5.69    0.91
   4  26  17   40.35    2.48
   4  26  18   27.86    2.94
   4  27 -19    0.78    0.29
   4  27 -18    1.10    0.37
   4  27 -17    6.33    0.63
   4  27 -16   15.00    1.06
   4  27 -15   27.50    1.27
   4  27 -14    2.57    0.49
   4  27 -13    0.54    0.40
   4  27 -12    4.51    0.72
   4  27 -11   39.60    2.16
   4  27 -10   14.90    0.91
   4  27  -9    5.07    1.34
   4  27  -8   61.92    2.80
   4  27  -7    0.38    0.30
   4  27  -6   25.65    1.22
   4  27  -5    8.32    1.14
   4  27  -4   76.56    2.81
   4  27  -3    3.89    0.96
   4  27  -2   40.70    1.96
   4  27  -1   20.37    1.14
   4  27   0    0.40    0.58
   4  27   1   70.83    2.71
   4  27   2    1.96    0.72
   4  27   3   10.30    1.20
   4  27   4   12.49    1.33
   4  27   5    0.99    0.49
   4  27   6    7.20    0.87
   4  27   7  110.38    3.60
   4  27   8    1.29    0.09
   4  27   9   35.50    2.09
   4  27  10   50.66    2.24
   4  27  11    0.59    0.41
   4  27  12   39.43    1.75
   4  27  13    1.50    0.49
   4  27  14    4.61    1.65
   4  27  15    9.26    1.30
   4  27  16   18.23    1.62
   4  27  17   30.06    2.81
   4  28 -18   21.55    1.26
   4  28 -17   17.09    1.18
   4  28 -16    0.53    0.19
   4  28 -15    4.65    0.43
   4  28 -14    9.22    0.91
   4  28 -13    0.67    0.39
   4  28 -12    2.09    0.42
   4  28 -11   44.23    2.09
   4  28 -10    0.61    0.46
   4  28  -9   22.81    1.52
   4  28  -8    1.69    0.57
   4  28  -7   12.83    0.94
   4  28  -6    5.24    0.59
   4  28  -5    0.64    0.69
   4  28  -4  118.72    3.76
   4  28  -3    4.04    0.81
   4  28  -2   17.80    1.27
   4  28  -1    0.32    1.18
   4  28   0    1.29    0.87
   4  28   1   14.40    1.25
   4  28   2   17.04    1.07
   4  28   3   80.94    2.58
   4  28   4   18.78    1.42
   4  28   5    5.84    0.75
   4  28   6    8.29    0.86
   4  28   7    7.91    0.79
   4  28   8    0.81    0.33
   4  28   9    5.88    0.61
   4  28  10    1.88    0.50
   4  28  11    3.20    0.50
   4  28  12  147.52    3.92
   4  28  13   10.51    1.02
   4  28  14    7.04    1.83
   4  28  15   16.55    1.41
   4  28  16   27.55    2.23
   4  29 -16    0.29    0.27
   4  29 -15   22.01    1.23
   4  29 -14    1.41    0.33
   4  29 -13    0.21    0.26
   4  29 -12    0.81    0.25
   4  29 -11   46.13    2.28
   4  29 -10    3.05    0.37
   4  29  -9    6.86    0.82
   4  29  -8    2.84    0.35
   4  29  -7    2.30    0.39
   4  29  -6    3.46    0.63
   4  29  -5   26.46    1.46
   4  29  -4   47.71    2.88
   4  29  -3    5.83    0.66
   4  29  -2   21.91    1.46
   4  29  -1   34.92    1.97
   4  29   0   49.19    2.47
   4  29   1    2.40    0.59
   4  29   2   70.30    2.62
   4  29   3    8.98    0.74
   4  29   4    3.91    0.70
   4  29   5    0.47    0.39
   4  29   6    6.15    0.63
   4  29   7   -0.22    0.34
   4  29   8    2.53    0.49
   4  29   9    2.18    0.49
   4  29  10  108.26    4.79
   4  29  11   12.29    0.98
   4  29  12   10.10    0.61
   4  29  13   18.55    1.17
   4  29  14    0.22    1.31
   4  29  15    0.96    0.42
   4  30 -15    0.17    0.25
   4  30 -14    2.31    0.35
   4  30 -13    0.15    0.27
   4  30 -12   34.65    2.16
   4  30 -11   56.45    3.06
   4  30 -10    5.58    0.32
   4  30  -9   31.51    1.75
   4  30  -8    5.71    0.63
   4  30  -7   27.81    1.74
   4  30  -6   18.26    1.22
   4  30  -5    8.53    0.78
   4  30  -4   31.26    1.94
   4  30  -3   17.29    1.92
   4  30  -2    2.56    0.73
   4  30  -1   20.34    1.80
   4  30   0    0.77    0.62
   4  30   1    2.31    0.51
   4  30   2    3.78    0.97
   4  30   3    2.36    0.45
   4  30   4    0.24    0.45
   4  30   5    1.12    0.45
   4  30   6    8.82    0.99
   4  30   7    4.84    0.57
   4  30   8    1.02    0.19
   4  30   9    2.15    0.40
   4  30  10    1.43    0.31
   4  30  11    9.40    0.83
   4  30  12   43.82    2.31
   4  30  13   17.35    1.05
   4  31 -13    2.33    0.43
   4  31 -12    0.63    0.29
   4  31 -11   21.81    1.23
   4  31 -10   50.35    2.52
   4  31  -9    1.77    0.26
   4  31  -8    5.05    0.66
   4  31  -7    0.32    0.48
   4  31  -6    6.74    0.82
   4  31  -5   28.63    1.45
   4  31  -4   11.55    0.95
   4  31  -3    9.02    0.85
   4  31  -2    8.64    1.15
   4  31  -1   33.48    1.44
   4  31   0    5.49    2.08
   4  31   1   77.62    3.43
   4  31   2   59.54    2.68
   4  31   3    0.85    0.34
   4  31   4    0.86    0.38
   4  31   5   18.60    1.18
   4  31   6    4.70    0.72
   4  31   7    8.24    0.65
   4  31   8    1.86    0.45
   4  31   9    2.25    0.49
   4  31  10   19.85    1.50
   4  31  11   56.37    3.26
   4  31  12    0.35    0.42
   4  32 -11    8.74    1.62
   4  32 -10    0.85    0.34
   4  32  -9   18.41    1.15
   4  32  -8    3.59    0.63
   4  32  -7   17.78    1.37
   4  32  -6    1.97    1.31
   4  32  -5    0.75    0.49
   4  32  -4    1.26    0.47
   4  32  -3    9.51    0.72
   4  32  -2    1.83    0.61
   4  32  -1   33.93    1.85
   4  32   0   68.12    2.65
   4  32   1    9.61    0.89
   4  32   2    2.94    0.51
   4  32   3    1.78    0.46
   4  32   4    1.21    0.30
   4  32   5    0.03    0.27
   4  32   6    4.30    0.59
   4  32   7    4.86    0.64
   4  32   8    0.39    0.34
   4  32   9    1.88    2.66
   4  32  10    4.09    0.67
   4  33  -8    8.31    0.98
   4  33  -7    5.29    0.57
   4  33  -6   10.27    0.79
   4  33  -5   11.95    1.10
   4  33  -4    0.22    0.41
   4  33  -3    6.15    0.89
   4  33  -2   30.91    1.83
   4  33  -1    1.17    0.43
   4  33   0    0.48    0.37
   4  33   1    7.97    1.14
   4  33   2    6.12    1.11
   4  33   3    5.09    0.73
   4  33   4   21.21    1.22
   4  33   5    1.75    0.48
   4  33   6    3.40    0.48
   4  33   7   -0.30    1.91
   4  34  -4    0.48    0.31
   4  34  -3    7.02    0.94
   4  34  -2    0.67    0.35
   4  34  -1   -0.15    0.43
   4  34   0   26.19    1.15
   4  34   1    9.16    0.82
   4  34   2    0.71    0.25
   4  34   3    3.94    0.61
   5   0 -30    0.22    0.22
   5   0 -29    3.13    0.34
   5   0 -28    0.03    0.24
   5   0 -27    1.86    0.29
   5   0 -26    0.18    0.15
   5   0 -25   35.87    1.33
   5   0 -24    0.16    0.30
   5   0 -23    2.70    0.43
   5   0 -22    0.34    0.33
   5   0 -21    7.63    0.47
   5   0 -20    1.15    0.25
   5   0 -19  143.76    3.74
   5   0 -18    0.48    0.32
   5   0 -17  842.03   20.69
   5   0 -16    0.26    0.29
   5   0 -15  309.58    8.72
   5   0 -14    0.32    0.33
   5   0 -13   11.80    0.64
   5   0 -12    1.01    0.37
   5   0 -11  260.20    7.03
   5   0 -10    1.40    0.24
   5   0  -9  804.85   18.49
   5   0  -8    1.09    0.26
   5   0  -7  305.49   11.73
   5   0  -6    1.06    0.21
   5   0  -4    3.85    0.40
   5   0  -3  859.44   16.77
   5   0  -2    3.38    0.21
   5   0  -1  762.58   34.74
   5   0   0    2.97    0.37
   5   0   2    2.16    0.31
   5   0   3   17.64    1.09
   5   0   4    1.62    0.37
   5   0   5  383.11   13.66
   5   0   6    4.37    0.43
   5   0   7  193.67    7.47
   5   0   8    4.11    0.56
   5   0   9 7493.78  291.14
   5   0  10    1.45    0.48
   5   0  11  221.35    6.30
   5   0  12    2.01    0.56
   5   0  13  946.50   28.35
   5   0  14    0.65    0.30
   5   0  15   27.51    1.45
   5   0  16    0.50    0.40
   5   0  17 1066.05   24.20
   5   0  18    0.58    0.53
   5   0  19  493.36   14.25
   5   0  20    0.87    0.50
   5   0  21   56.17    2.73
   5   0  22    0.19    0.37
   5   0  23    7.48    0.67
   5   0  24   -0.38    0.33
   5   0  25   55.58    1.70
   5   0  26    0.07    0.25
   5   0  27    0.37    0.35
   5   0  28   -0.08    0.24
   5   1 -30    5.43    0.50
   5   1 -29    0.63    0.18
   5   1 -28    0.26    0.25
   5   1 -27    6.95    0.46
   5   1 -26    3.86    0.35
   5   1 -25    2.88    0.42
   5   1 -24    5.08    0.39
   5   1 -23  336.57    9.46
   5   1 -22    0.90    0.38
   5   1 -20   33.50    1.66
   5   1 -19  231.10    7.49
   5   1 -18   82.88    2.69
   5   1 -17  484.10   16.76
   5   1 -16    7.39    0.71
   5   1 -15  411.26   16.21
   5   1 -14    2.50    0.43
   5   1 -13    8.80    0.64
   5   1 -12   25.58    1.42
   5   1 -11  154.03    6.44
   5   1 -10   13.40    0.79
   5   1  -9   60.12    2.93
   5   1  -8   68.64    2.34
   5   1  -7  160.20    3.85
   5   1  -6    3.78    0.35
   5   1  -5 1010.04   22.31
   5   1  -4  336.99   10.47
   5   1  -3  137.51    5.11
   5   1  -2  238.64    7.25
   5   1  -1  659.17   20.02
   5   1   0   93.40    4.53
   5   1   1  169.14    5.91
   5   1   2  415.68   12.74
   5   1   3 1534.64   50.37
   5   1   4  106.61    4.95
   5   1   5  613.74   17.77
   5   1   6   13.39    0.86
   5   1   7  690.26   18.47
   5   1   8   31.56    1.49
   5   1   9  565.41   19.77
   5   1  10   13.22    1.02
   5   1  11  981.19   26.07
   5   1  12   34.34    1.73
   5   1  13  228.36    6.77
   5   1  14  265.41    9.39
   5   1  15    5.53    0.47
   5   1  16   97.06    3.61
   5   1  17  410.32    8.86
   5   1  18  172.00    5.45
   5   1  19 1650.64   39.87
   5   1  20   22.13    1.14
   5   1  21  130.09    4.48
   5   1  22   95.47    3.00
   5   1  23  167.53    4.39
   5   1  24    5.73    0.42
   5   1  25   72.74    2.41
   5   1  26    0.29    0.42
   5   1  27    4.01    0.38
   5   1  28    2.58    0.24
   5   2 -30    0.46    0.35
   5   2 -29    1.26    0.18
   5   2 -28   53.57    1.42
   5   2 -27   13.95    0.80
   5   2 -26    1.34    0.27
   5   2 -25   20.96    0.96
   5   2 -24   11.47    0.78
   5   2 -23   16.80    0.80
   5   2 -22   23.27    1.33
   5   2 -21   10.94    0.72
   5   2 -20  228.32    6.45
   5   2 -19   10.39    0.87
   5   2 -18   97.21    3.69
   5   2 -17  116.61    4.53
   5   2 -16    1.93    0.33
   5   2 -15   19.77    1.22
   5   2 -14  106.27    5.24
   5   2 -13   16.83    0.90
   5   2 -12   19.14    0.94
   5   2 -11  229.59    5.53
   5   2 -10    8.21    0.71
   5   2  -9    4.13    0.53
   5   2  -8    3.38    0.30
   5   2  -7    6.61    0.64
   5   2  -6  112.13    4.27
   5   2  -5 2115.44   59.40
   5   2  -4   31.88    1.25
   5   2  -3   42.70    1.60
   5   2  -2 1226.07   36.03
   5   2  -1 1847.77   69.00
   5   2   0  221.07    7.46
   5   2   1  178.12    6.62
   5   2   2  633.65   16.58
   5   2   3  147.95    4.51
   5   2   4 1034.69   33.47
   5   2   5   46.71    2.02
   5   2   6  529.10   16.03
   5   2   7  404.34   12.76
   5   2   8  408.60   14.24
   5   2   9 2305.30  107.46
   5   2  10  567.54   13.89
   5   2  11 1144.79   38.27
   5   2  12 1087.74   25.51
   5   2  13    1.94    0.38
   5   2  14   28.34    1.38
   5   2  15   13.80    0.98
   5   2  16   75.74    2.60
   5   2  17   17.58    1.01
   5   2  18  949.97   25.15
   5   2  19  128.39    4.88
   5   2  20    7.75    0.62
   5   2  21  142.95    4.29
   5   2  22  107.76    3.57
   5   2  23   40.91    1.93
   5   2  24    1.59    0.39
   5   2  25   37.57    1.26
   5   2  26    4.47    0.38
   5   2  27    0.62    0.29
   5   2  28   12.65    0.55
   5   3 -30   10.55    0.67
   5   3 -29    5.29    0.48
   5   3 -28    1.65    0.39
   5   3 -27   18.56    0.73
   5   3 -26    0.13    0.24
   5   3 -25    0.27    0.29
   5   3 -24   12.73    0.90
   5   3 -23  283.91    7.78
   5   3 -22    1.48    0.29
   5   3 -21  127.27    4.21
   5   3 -20   15.86    0.99
   5   3 -19    3.50    0.39
   5   3 -18  147.86    5.12
   5   3 -17  343.52   10.12
   5   3 -16    3.19    0.54
   5   3 -15  139.15    5.09
   5   3 -14    3.04    0.65
   5   3 -13   38.04    1.57
   5   3 -12  128.06    3.89
   5   3 -11 1297.82   42.51
   5   3 -10 1248.48   29.62
   5   3  -9   91.42    3.30
   5   3  -8  176.99    5.92
   5   3  -7  610.25   15.97
   5   3  -6    8.55    0.51
   5   3  -5   81.94    2.60
   5   3  -4  176.83    4.84
   5   3  -3  102.09    3.30
   5   3  -2  977.55   59.94
   5   3  -1  851.90   29.98
   5   3   0   48.38    2.68
   5   3   1  418.72   20.89
   5   3   2 2747.34   74.35
   5   3   3  104.08    4.06
   5   3   4   26.37    1.61
   5   3   5  136.05    5.05
   5   3   6  330.92    9.61
   5   3   7  334.12    9.33
   5   3   8   22.77    1.07
   5   3   9  324.88    8.48
   5   3  10    4.52    0.58
   5   3  11  717.95   17.27
   5   3  12  201.29    6.15
   5   3  13   44.06    2.56
   5   3  14    9.66    0.59
   5   3  15  568.63   17.46
   5   3  16  197.28    6.11
   5   3  17   61.86    2.46
   5   3  18  752.45   17.51
   5   3  19  150.73    4.05
   5   3  20  195.68    6.46
   5   3  21    1.68    0.51
   5   3  22  161.16    5.74
   5   3  23  187.36    5.39
   5   3  24    5.29    0.49
   5   3  25   14.57    0.75
   5   3  26    2.53    0.37
   5   3  27    0.49    0.34
   5   3  28    3.43    0.38
   5   4 -30    2.90    0.24
   5   4 -29   21.43    0.80
   5   4 -28   10.62    0.71
   5   4 -27   26.28    1.06
   5   4 -26    1.92    0.24
   5   4 -25    3.34    0.37
   5   4 -24   38.42    2.02
   5   4 -23    2.33    0.29
   5   4 -22   21.93    1.50
   5   4 -21    9.22    0.81
   5   4 -20   67.97    2.41
   5   4 -19  409.16   10.76
   5   4 -18   83.59    3.25
   5   4 -17   45.58    1.96
   5   4 -16  148.51    6.46
   5   4 -15  130.70    4.15
   5   4 -14  110.83    5.05
   5   4 -13   44.57    2.62
   5   4 -12  593.29   17.08
   5   4 -11   21.23    1.13
   5   4 -10 2222.79   57.84
   5   4  -9  346.19   12.02
   5   4  -8   61.54    2.52
   5   4  -7    9.91    0.97
   5   4  -6  470.78   11.50
   5   4  -5   17.39    0.93
   5   4  -4   78.83    3.01
   5   4  -3  200.27    5.87
   5   4  -2  117.32    3.67
   5   4  -1  342.88    9.39
   5   4   0  369.93   11.34
   5   4   1  581.75   23.60
   5   4   2  247.05    9.49
   5   4   3    4.67    0.41
   5   4   4  120.00    4.38
   5   4   5   83.93    3.21
   5   4   6  215.40   17.91
   5   4   7  230.62    7.86
   5   4   8  217.65    8.07
   5   4   9    4.87    0.66
   5   4  10   30.32    1.62
   5   4  11 2671.09   92.42
   5   4  12   17.96    1.44
   5   4  13   41.10    2.93
   5   4  14  421.82   15.14
   5   4  15    1.54    0.42
   5   4  16   33.14    1.56
   5   4  17  359.76   10.52
   5   4  18 1469.47   37.63
   5   4  19   73.11    2.32
   5   4  20   18.11    1.11
   5   4  21  254.31    7.00
   5   4  22   88.73    2.71
   5   4  23    2.36    0.32
   5   4  24    2.90    0.45
   5   4  25    3.41    0.38
   5   4  26   15.23    1.17
   5   4  27    3.05    0.40
   5   4  28   11.29    0.54
   5   5 -30    0.77    0.31
   5   5 -29    4.45    0.48
   5   5 -28   11.23    0.56
   5   5 -27    5.01    0.46
   5   5 -26   20.78    0.88
   5   5 -25    4.84    0.54
   5   5 -24   22.63    1.02
   5   5 -23    6.56    0.48
   5   5 -22   44.66    2.15
   5   5 -21   10.93    0.91
   5   5 -20   63.44    2.95
   5   5 -19    8.00    0.75
   5   5 -18   10.19    0.89
   5   5 -17  381.83    9.93
   5   5 -16  284.68    7.11
   5   5 -15   44.48    1.70
   5   5 -14  501.13   16.82
   5   5 -13    3.03    0.53
   5   5 -12 1022.90   27.89
   5   5 -11  153.09    4.37
   5   5 -10    0.00    0.01
   5   5  -9   16.20    1.13
   5   5  -8  613.41   19.77
   5   5  -7   11.47    0.58
   5   5  -6  504.92   12.24
   5   5  -5   51.97    2.01
   5   5  -4  766.41   18.63
   5   5  -3   25.57    1.30
   5   5  -2  275.31    8.27
   5   5  -1 1661.95   63.78
   5   5   0 2900.19   84.02
   5   5   1   64.30    3.80
   5   5   2 3213.21   87.64
   5   5   3   60.19    1.94
   5   5   4   38.97    1.80
   5   5   5   88.30    4.09
   5   5   6  302.06    8.20
   5   5   7  782.03   22.58
   5   5   8  115.82    3.96
   5   5   9    6.38    0.55
   5   5  10  284.99    9.40
   5   5  11  461.27   13.49
   5   5  12  417.62   15.38
   5   5  13  297.53    9.34
   5   5  14  181.64    7.44
   5   5  15   35.85    1.80
   5   5  16   61.54    3.45
   5   5  17  258.84    7.63
   5   5  18  337.42    9.45
   5   5  19   13.50    0.82
   5   5  20   71.07    2.30
   5   5  21    1.36    1.41
   5   5  22   39.12    2.08
   5   5  23  212.86   13.77
   5   5  24    0.11    0.24
   5   5  25    4.39    0.35
   5   5  26   14.92    0.82
   5   5  27   11.09    0.96
   5   5  28    0.87    0.42
   5   6 -30    1.20    0.32
   5   6 -29    1.90    0.30
   5   6 -28    0.07    0.29
   5   6 -27    7.96    0.62
   5   6 -26    4.76    0.35
   5   6 -25    1.43    0.34
   5   6 -24   50.53    1.60
   5   6 -23    1.05    0.27
   5   6 -22    6.62    0.53
   5   6 -21    2.53    0.37
   5   6 -20   24.23    1.46
   5   6 -19  176.06    5.61
   5   6 -18    5.93    0.54
   5   6 -17    7.94    0.64
   5   6 -16 1021.16   24.34
   5   6 -15    8.22    0.69
   5   6 -14   72.10    3.21
   5   6 -13   11.11    1.20
   5   6 -12  281.82    7.84
   5   6 -11   95.55    3.49
   5   6  -9   75.26    3.05
   5   6  -8   80.01    3.50
   5   6  -7   81.23    3.29
   5   6  -6  452.75   10.39
   5   6  -5   34.35    1.37
   5   6  -4   98.86    4.07
   5   6  -3    8.04    0.67
   5   6  -2  495.45   13.65
   5   6  -1    0.00    0.01
   5   6   0   68.67    2.38
   5   6   1  132.95    9.97
   5   6   2 1709.26   58.19
   5   6   3  164.71    5.01
   5   6   4   12.10    0.81
   5   6   5   87.90    3.53
   5   6   6  464.54   13.69
   5   6   7   48.48    1.69
   5   6   8 1744.18   63.71
   5   6   9    8.37    0.67
   5   6  10  840.96   22.77
   5   6  11 1059.37   25.47
   5   6  12    4.00    0.35
   5   6  13    2.69    0.38
   5   6  14  994.90   28.02
   5   6  15  108.28    2.95
   5   6  16   51.10    2.00
   5   6  17   40.11    2.26
   5   6  18  779.46   19.16
   5   6  19   42.85    2.23
   5   6  20    1.01    0.53
   5   6  21   85.06    3.51
   5   6  22   60.81    2.32
   5   6  23   38.95    1.35
   5   6  24    2.36    0.30
   5   6  25    3.10    0.35
   5   6  26    9.11    0.61
   5   6  27   33.76    1.21
   5   6  28   23.38    1.15
   5   7 -30    0.10    0.43
   5   7 -29   -0.11    0.24
   5   7 -28    2.82    0.46
   5   7 -27   29.96    1.05
   5   7 -26    5.57    0.43
   5   7 -25    1.51    0.33
   5   7 -24    1.27    0.32
   5   7 -23   59.85    2.24
   5   7 -22   60.17    2.08
   5   7 -21   32.05    1.51
   5   7 -20  212.92    6.49
   5   7 -19   19.06    0.97
   5   7 -18   64.37    2.73
   5   7 -17   26.73    1.18
   5   7 -16 1220.97   32.52
   5   7 -15  162.29    7.09
   5   7 -14  517.31   13.63
   5   7 -13  443.78   13.40
   5   7 -12  395.60   10.57
   5   7 -11  828.88   22.84
   5   7 -10 2788.58   80.33
   5   7  -9  281.09    8.28
   5   7  -8 3358.16   63.98
   5   7  -7    5.77    0.62
   5   7  -6   99.93    3.54
   5   7  -5  113.74    3.37
   5   7  -4   30.74    1.40
   5   7  -3  972.61   24.87
   5   7  -2 1130.52   53.15
   5   7  -1    4.65    0.41
   5   7   0  521.61   16.59
   5   7   1   17.45    0.56
   5   7   2  986.64   23.93
   5   7   3  382.38   11.06
   5   7   4  683.22   19.38
   5   7   5  154.37    5.50
   5   7   6    8.50    1.27
   5   7   7    5.07    0.64
   5   7   8  356.94   13.07
   5   7   9  432.18   12.97
   5   7  10  770.01   23.28
   5   7  11  155.84    4.95
   5   7  12  353.89   11.89
   5   7  13    3.05    0.39
   5   7  14   14.63    0.87
   5   7  15  249.45    6.99
   5   7  16   16.75    1.26
   5   7  17  114.58    4.12
   5   7  18  311.61    8.23
   5   7  19   37.51    1.51
   5   7  20   12.98    0.93
   5   7  21    2.70    0.39
   5   7  22  106.53    2.93
   5   7  23   42.33    1.68
   5   7  24   10.41    0.67
   5   7  25   39.15    1.19
   5   7  26    1.78    0.33
   5   7  27   12.64    0.71
   5   7  28    4.07    0.40
   5   8 -29    8.58    0.40
   5   8 -28    5.66    0.56
   5   8 -27    0.66    0.26
   5   8 -26    4.40    0.64
   5   8 -25    0.96    0.45
   5   8 -24   10.14    0.75
   5   8 -23   26.76    1.30
   5   8 -22   19.04    1.01
   5   8 -21    3.11    0.46
   5   8 -20   12.89    0.63
   5   8 -19  108.29    4.21
   5   8 -18    5.31    0.59
   5   8 -17   26.67    1.58
   5   8 -16  147.13    6.00
   5   8 -15  300.64   13.69
   5   8 -14    8.31    0.88
   5   8 -13   77.92    2.61
   5   8 -12  223.10    7.89
   5   8 -11  209.70    6.62
   5   8 -10 4065.97  100.64
   5   8  -9 2487.06   61.38
   5   8  -8  997.27   35.63
   5   8  -7   71.72    2.47
   5   8  -6   36.89    1.78
   5   8  -5    7.24    0.67
   5   8  -4  690.04   20.39
   5   8  -3  169.98    5.75
   5   8  -2   15.14    0.74
   5   8  -1  364.96   11.08
   5   8   0 1397.79   73.43
   5   8   1  667.97   12.77
   5   8   2  316.49    9.30
   5   8   3 2180.81   62.34
   5   8   4   18.36    1.04
   5   8   5  835.15   22.27
   5   8   6 1225.89   33.70
   5   8   7   14.53    0.97
   5   8   8 1940.95  113.73
   5   8   9   53.23    2.17
   5   8  10  187.67    9.16
   5   8  11   39.59    2.30
   5   8  12    2.63    1.38
   5   8  13   24.93    1.74
   5   8  14  554.63   20.09
   5   8  15  223.04    7.27
   5   8  16   93.39    3.45
   5   8  17   45.80    2.41
   5   8  18  730.04   18.78
   5   8  19   15.08    0.71
   5   8  20   27.76    1.34
   5   8  21    0.14    0.32
   5   8  22   20.05    1.19
   5   8  23   20.70    1.17
   5   8  24    4.17    0.38
   5   8  25   -0.11    0.42
   5   8  26    1.36    0.26
   5   8  27   89.85    3.08
   5   8  28    0.58    0.24
   5   9 -29    6.85    0.49
   5   9 -28    1.12    0.26
   5   9 -27   32.18    1.33
   5   9 -26    3.73    0.55
   5   9 -25    1.50    0.43
   5   9 -24   13.74    1.13
   5   9 -23   76.57    3.09
   5   9 -22    0.95    0.48
   5   9 -21   23.14    1.06
   5   9 -20   55.71    2.34
   5   9 -19   21.01    1.22
   5   9 -18   70.58    3.53
   5   9 -17   13.38    1.09
   5   9 -16  478.82   11.41
   5   9 -15   12.69    0.78
   5   9 -14  295.97   10.67
   5   9 -13  455.05   11.10
   5   9 -12  447.10   11.72
   5   9 -11  361.64   12.51
   5   9 -10  675.70   15.07
   5   9  -9  204.10    5.41
   5   9  -8   18.83    0.94
   5   9  -7  111.43    7.51
   5   9  -6   64.81    2.44
   5   9  -5  166.76    5.21
   5   9  -4   67.31    2.34
   5   9  -3   59.79    2.73
   5   9  -2  101.21    3.43
   5   9  -1  635.58   14.65
   5   9   0  180.59    4.57
   5   9   1  330.89    9.23
   5   9   2  637.56   17.52
   5   9   3   29.04    1.64
   5   9   4 4011.43  107.17
   5   9   5 2607.67   81.23
   5   9   6  265.66    8.45
   5   9   7 2499.01   93.16
   5   9   8  297.34    8.87
   5   9   9  955.29   27.47
   5   9  10   57.62    2.50
   5   9  11    6.24    0.71
   5   9  12   47.75    2.72
   5   9  13   26.99    2.23
   5   9  14   41.22    1.60
   5   9  15  125.79    5.21
   5   9  16  420.74   10.94
   5   9  17  315.84    7.94
   5   9  18  300.36    7.28
   5   9  19   21.89    1.17
   5   9  20    4.04    0.59
   5   9  21    2.24    0.37
   5   9  22  253.70   11.18
   5   9  23   -0.25    0.30
   5   9  24    3.30    0.49
   5   9  25   18.15    1.41
   5   9  26   34.85    1.29
   5   9  27    2.58    0.35
   5  10 -29    0.85    0.29
   5  10 -28   42.05    1.06
   5  10 -27    7.18    0.56
   5  10 -26    1.31    0.49
   5  10 -25    7.99    0.93
   5  10 -24    1.06    0.26
   5  10 -23    3.40    0.50
   5  10 -22    1.14    0.38
   5  10 -21    0.27    0.41
   5  10 -20    0.75    0.42
   5  10 -19   91.09    4.33
   5  10 -18   38.49    1.29
   5  10 -17   14.95    0.85
   5  10 -16   10.91    0.98
   5  10 -15   65.38    2.46
   5  10 -14  103.70    4.64
   5  10 -13   50.91    1.96
   5  10 -12  277.91    9.58
   5  10 -11   49.49    2.34
   5  10 -10    4.08    0.61
   5  10  -9  707.97   15.00
   5  10  -8 1444.52   43.52
   5  10  -7  355.68    9.90
   5  10  -6   29.15    1.26
   5  10  -5    6.64    0.61
   5  10  -4 3512.59   85.78
   5  10  -3  134.19    4.96
   5  10  -2  266.69    6.14
   5  10  -1   89.60    3.70
   5  10   0  376.91   12.05
   5  10   1 2286.97   65.94
   5  10   2  103.63    3.18
   5  10   3 3755.14  107.77
   5  10   4 1345.92   38.64
   5  10   5 7989.74  190.77
   5  10   6  135.24    4.30
   5  10   7  517.50   13.88
   5  10   8   62.10    3.03
   5  10   9  137.81    7.16
   5  10  10   18.11    1.02
   5  10  11   73.97    3.99
   5  10  12   41.82    2.37
   5  10  13    2.08    0.59
   5  10  14   59.63    2.94
   5  10  15 1013.97   25.83
   5  10  16  153.48    4.83
   5  10  17   76.48    2.74
   5  10  18  875.70   22.95
   5  10  19    2.30    0.55
   5  10  20   23.26    1.36
   5  10  21   52.30    1.74
   5  10  22   40.40    1.99
   5  10  23    7.68    0.82
   5  10  24    1.17    0.50
   5  10  25    2.21    0.55
   5  10  26   18.63    1.23
   5  10  27    4.28    0.35
   5  11 -29    4.56    0.35
   5  11 -28    2.68    0.30
   5  11 -27    3.86    0.43
   5  11 -26    0.89    0.41
   5  11 -25    1.25    0.40
   5  11 -24    1.13    0.21
   5  11 -23   35.80    1.80
   5  11 -22    8.37    0.72
   5  11 -21   31.80    1.29
   5  11 -20   12.75    1.02
   5  11 -19    2.13    0.37
   5  11 -18   64.62    1.91
   5  11 -17   45.93    2.68
   5  11 -16  196.64    6.87
   5  11 -15  117.25    3.67
   5  11 -14  284.44    7.95
   5  11 -13   27.24    0.99
   5  11 -12  208.50    9.09
   5  11 -11  116.10    3.70
   5  11 -10   32.65    1.67
   5  11  -9  453.03   14.79
   5  11  -8   73.62    3.94
   5  11  -7  316.42    9.18
   5  11  -6   54.86    2.95
   5  11  -5  275.12    8.59
   5  11  -4  139.39    6.63
   5  11  -3 1270.36   28.38
   5  11  -2  605.39   14.73
   5  11  -1 5227.26  141.27
   5  11   0    6.40    0.59
   5  11   1   13.15    0.75
   5  11   2 3516.93   76.60
   5  11   3 1880.38   59.22
   5  11   4   20.08    2.44
   5  11   5 2087.39   87.97
   5  11   6  409.59   12.00
   5  11   7 1230.47   35.91
   5  11   8  501.24   14.08
   5  11   9   80.56    3.22
   5  11  10    6.09    0.67
   5  11  11   78.71    3.78
   5  11  12    3.04    0.57
   5  11  13  146.77    5.10
   5  11  14    2.81    0.61
   5  11  15  130.38    4.84
   5  11  16  380.65   10.10
   5  11  17   70.58    3.14
   5  11  18  108.68    4.45
   5  11  19   54.82    1.88
   5  11  20    1.56    0.37
   5  11  21    0.31    0.37
   5  11  22  287.96   12.29
   5  11  23    2.54    0.58
   5  11  24    4.57    0.37
   5  11  25    4.43    0.53
   5  11  26    1.48    0.29
   5  11  27    0.09    0.38
   5  12 -28   25.79    1.26
   5  12 -27   12.12    0.66
   5  12 -26    5.48    0.99
   5  12 -25   17.51    1.14
   5  12 -24    0.73    0.32
   5  12 -23    1.44    0.39
   5  12 -22    2.58    0.42
   5  12 -21   51.41    2.95
   5  12 -20    0.53    0.25
   5  12 -19   41.36    1.60
   5  12 -18   24.33    1.17
   5  12 -17   12.88    0.90
   5  12 -16   44.24    2.41
   5  12 -15   53.62    2.94
   5  12 -14   34.37    1.82
   5  12 -13   31.85    1.81
   5  12 -12   48.70    2.66
   5  12 -11   96.65    3.37
   5  12 -10  121.76    4.25
   5  12  -9   46.64    1.85
   5  12  -8  238.80    7.59
   5  12  -7 1801.55   42.23
   5  12  -6  157.95    7.47
   5  12  -5   67.52    3.82
   5  12  -4 3605.67   77.28
   5  12  -3  109.61    4.35
   5  12  -2  297.59    9.24
   5  12  -1   97.17    3.98
   5  12   0  465.20   12.16
   5  12   1 3796.40   81.64
   5  12   2  580.66   15.96
   5  12   3 2064.24   46.80
   5  12   4  626.72   18.41
   5  12   5 3705.19  105.94
   5  12   6  334.16   10.78
   5  12   7  233.10    8.36
   5  12   8   19.27    1.33
   5  12   9    4.59    0.50
   5  12  10   76.84    3.37
   5  12  11  314.71   10.19
   5  12  12   14.17    0.94
   5  12  13   61.58    3.73
   5  12  14    5.75    0.90
   5  12  15  431.85   12.21
   5  12  16   23.60    1.46
   5  12  17  732.67   29.14
   5  12  18  123.23    4.41
   5  12  19    3.14    0.63
   5  12  20   17.12    0.98
   5  12  21   47.32    1.49
   5  12  22   40.24    2.04
   5  12  23    2.22    0.50
   5  12  24    0.56    0.37
   5  12  25    4.48    0.47
   5  12  26   10.91    0.66
   5  12  27    2.55    0.34
   5  13 -28    0.86    0.32
   5  13 -27    0.89    0.26
   5  13 -26    0.39    0.27
   5  13 -25    1.97    0.27
   5  13 -24   25.37    1.26
   5  13 -23   47.00    1.59
   5  13 -22   41.41    2.02
   5  13 -21   37.31    1.45
   5  13 -20    9.99    0.88
   5  13 -19   20.47    0.79
   5  13 -18   26.29    1.20
   5  13 -17   19.22    1.19
   5  13 -16   86.65    2.71
   5  13 -15   45.24    2.78
   5  13 -14    3.09    0.55
   5  13 -13  239.43    9.30
   5  13 -12   40.82    2.61
   5  13 -11  125.04    4.09
   5  13 -10    5.32    0.78
   5  13  -9  208.20    6.17
   5  13  -8   22.98    1.74
   5  13  -7  248.01    8.84
   5  13  -6   42.75    2.33
   5  13  -5  362.80   10.21
   5  13  -4   93.62    3.22
   5  13  -3  576.96   13.01
   5  13  -2  707.61   17.36
   5  13  -1 3687.53  138.70
   5  13   0  712.08   19.76
   5  13   1  160.33    5.05
   5  13   2 1822.95   42.74
   5  13   3  478.26   15.13
   5  13   4 1200.60   27.80
   5  13   5 1277.75   69.33
   5  13   6  296.77   10.27
   5  13   7    3.90    0.34
   5  13   8  119.80    5.17
   5  13   9    4.62    0.63
   5  13  10    8.60    1.01
   5  13  11   10.69    1.05
   5  13  12  196.43   11.86
   5  13  13   34.62    1.84
   5  13  14  392.81   15.71
   5  13  15   64.65    5.34
   5  13  16   40.51    3.19
   5  13  17   55.84    2.40
   5  13  18   25.26    1.56
   5  13  19  201.43    5.67
   5  13  20    1.53    0.40
   5  13  21    0.73    0.49
   5  13  22   11.13    0.95
   5  13  23    3.13    0.71
   5  13  24    9.35    0.85
   5  13  25    0.88    0.42
   5  13  26   19.92    1.19
   5  14 -28    0.37    0.22
   5  14 -27   15.80    0.99
   5  14 -26    1.78    0.33
   5  14 -25    0.88    0.23
   5  14 -24    3.25    0.40
   5  14 -23    4.54    0.62
   5  14 -22    1.29    0.48
   5  14 -21   65.91    3.69
   5  14 -20    3.68    0.43
   5  14 -19   20.77    1.20
   5  14 -18    9.06    0.85
   5  14 -17  109.21    4.06
   5  14 -16   20.40    1.31
   5  14 -15    1.92    0.48
   5  14 -14   11.08    0.69
   5  14 -13   83.11    3.60
   5  14 -12    2.31    0.61
   5  14 -11    2.90    0.41
   5  14 -10   27.55    1.54
   5  14  -9   95.77    2.84
   5  14  -8   51.77    2.07
   5  14  -7  957.48   22.79
   5  14  -6  131.53    5.31
   5  14  -5   75.06    3.92
   5  14  -4  543.71   11.80
   5  14  -3  344.08   11.85
   5  14  -2  648.69   19.36
   5  14  -1   15.94    1.05
   5  14   0  980.30   24.01
   5  14   1 1108.52   22.85
   5  14   2   38.90    1.49
   5  14   3  290.65    7.48
   5  14   4   39.44    2.26
   5  14   5  163.52    8.78
   5  14   6    9.61    0.69
   5  14   7  298.28   11.61
   5  14   8    9.87    0.89
   5  14   9    7.55    0.53
   5  14  10   77.91    2.63
   5  14  11  666.67   19.32
   5  14  12  258.55    8.48
   5  14  13   88.75    3.81
   5  14  14   24.89    1.36
   5  14  15   83.28    3.93
   5  14  16  169.46    7.83
   5  14  17  204.09    7.66
   5  14  18  224.53    8.23
   5  14  19    1.28    0.58
   5  14  20   35.72    1.49
   5  14  21   16.11    0.97
   5  14  22    2.63    0.59
   5  14  23    1.33    0.43
   5  14  24   15.60    0.98
   5  14  25    5.85    0.71
   5  14  26    4.40    0.46
   5  15 -27    2.79    0.46
   5  15 -26    1.26    0.42
   5  15 -25    6.19    0.54
   5  15 -24   13.61    1.12
   5  15 -23  266.24    9.56
   5  15 -22    3.89    0.53
   5  15 -21   57.28    3.21
   5  15 -20   65.35    2.16
   5  15 -19    0.43    0.51
   5  15 -18   10.60    0.62
   5  15 -17    3.82    0.39
   5  15 -16   99.73    4.15
   5  15 -15  175.49    6.43
   5  15 -14    1.73    0.38
   5  15 -13    1.89    0.47
   5  15 -12   97.53    3.77
   5  15 -11   64.43    3.22
   5  15 -10  184.49    4.67
   5  15  -9   18.94    1.10
   5  15  -8  134.19    5.73
   5  15  -7   66.41    3.01
   5  15  -6    5.93    0.77
   5  15  -5  165.64    8.04
   5  15  -4   67.53    2.65
   5  15  -3  269.87    7.50
   5  15  -2  553.25   12.59
   5  15  -1   23.49    1.53
   5  15   0   84.10    3.50
   5  15   1   36.42    1.45
   5  15   2   46.62    2.74
   5  15   3   44.54    1.41
   5  15   4  269.06    8.21
   5  15   5  213.28    5.82
   5  15   6   73.94    3.20
   5  15   7   72.11    3.49
   5  15   8   67.66    2.61
   5  15   9    7.50    0.91
   5  15  10   89.91    3.57
   5  15  11   56.50    2.53
   5  15  12  147.75    4.77
   5  15  13   79.71    3.56
   5  15  14  342.55   11.86
   5  15  15  157.25    4.92
   5  15  16  577.49   16.91
   5  15  17    6.25    0.86
   5  15  18  109.46    3.72
   5  15  19    1.31    0.57
   5  15  20    0.42    0.57
   5  15  21    8.51    0.79
   5  15  22   12.96    1.19
   5  15  23    0.17    0.51
   5  15  24    1.27    0.61
   5  15  25    3.61    0.54
   5  16 -27   13.64    0.73
   5  16 -26    3.84    0.50
   5  16 -25    6.33    0.58
   5  16 -24    2.76    0.38
   5  16 -23    7.24    0.70
   5  16 -22   24.96    1.41
   5  16 -21   41.70    1.81
   5  16 -20   11.15    0.72
   5  16 -19  110.28    3.73
   5  16 -18    3.22    0.53
   5  16 -17    2.01    0.55
   5  16 -16  244.45    7.03
   5  16 -15   19.27    1.46
   5  16 -14   25.24    1.46
   5  16 -13   79.12    2.69
   5  16 -12  357.78    9.55
   5  16 -11   93.71    3.54
   5  16 -10  251.16    6.88
   5  16  -9   16.12    1.19
   5  16  -8   60.76    3.08
   5  16  -7  109.89    4.48
   5  16  -6  423.25   11.61
   5  16  -5   21.34    1.74
   5  16  -4   14.98    0.79
   5  16  -3   48.23    2.28
   5  16  -2   67.40    3.96
   5  16  -1   32.42    1.62
   5  16   0   22.15    1.50
   5  16   1    4.77    0.89
   5  16   2    6.12    0.74
   5  16   3    8.19    0.72
   5  16   4  223.76    8.18
   5  16   5   59.80    1.94
   5  16   6   78.13    3.14
   5  16   7   17.35    1.44
   5  16   8    3.26    0.50
   5  16   9    3.51    0.42
   5  16  10  331.48   11.18
   5  16  11  592.37   16.63
   5  16  12   11.11    1.22
   5  16  13    2.22    0.67
   5  16  14   65.43    3.28
   5  16  15   19.32    1.18
   5  16  16   11.90    1.20
   5  16  17  280.63   10.12
   5  16  18  195.00    6.75
[truncated: 2,001,537 more chars]
