# Supplementary material for: Atomically precise copper dopants in metal clusters boost up stability, fluorescence, and photocatalytic activity
Source: Commun Chem. 2023 Feb 8;6:24. doi: 10.1038/s42004-023-00817-5 (PMC9908894; doi:10.1038/s42004-023-00817-5)
Supplement: Supplementary file 5 — Supplementary Data 2 [file 42004_2023_817_MOESM5_ESM.cif]

data_1_sq
_audit_creation_date               2019-11-20
_audit_creation_method
;
Olex2 1.2
(compiled 2018.05.29 svn.r3508 for OlexSys, GUI svn.r5506)
;
_shelx_SHELXL_version_number       '2018/3'
_audit_contact_author_address      ?
_audit_contact_author_email        ?
_audit_contact_author_name         ''
_audit_contact_author_phone        ?
_publ_contact_author_id_orcid      ?
_publ_section_references
;
Dolomanov, O.V., Bourhis, L.J., Gildea, R.J, Howard, J.A.K. & Puschmann, H.
 (2009), J. Appl. Cryst. 42, 339-341.

Sheldrick, G.M. (2015). Acta Cryst. C71, 3-8.
;
_chemical_name_common              ?
_chemical_name_systematic          ?
_chemical_formula_moiety           'C180 H150 Au25 Br7 P10, 2(F6 Sb)'
_chemical_formula_sum              'C180 H150 Au25 Br7 F12 P10 Sb2'
_chemical_formula_weight           8577.72
_chemical_melting_point            ?
loop_
  _atom_type_symbol
  _atom_type_description
  _atom_type_scat_dispersion_real
  _atom_type_scat_dispersion_imag
  _atom_type_scat_source
 'C' 'C' 0.0181 0.0091 'International Tables Vol C Tables 4.2.6.8 and 6.1.1.4'
 'H' 'H' 0.0000 0.0000 'International Tables Vol C Tables 4.2.6.8 and 6.1.1.4'
 'Au' 'Au' -4.4197 7.2980
 'International Tables Vol C Tables 4.2.6.8 and 6.1.1.4'
 'Br' 'Br' -0.6763 1.2805
 'International Tables Vol C Tables 4.2.6.8 and 6.1.1.4'
 'F' 'F' 0.0727 0.0534 'International Tables Vol C Tables 4.2.6.8 and 6.1.1.4'
 'P' 'P' 0.2955 0.4335 'International Tables Vol C Tables 4.2.6.8 and 6.1.1.4'
 'Sb' 'Sb' -0.0562 5.8946
 'International Tables Vol C Tables 4.2.6.8 and 6.1.1.4'

_shelx_space_group_comment
;
The symmetry employed for this shelxl refinement is uniquely defined
by the following loop, which should always be used as a source of
symmetry information in preference to the above space-group names.
They are only intended as comments.
;
_space_group_crystal_system        'monoclinic'
_space_group_IT_number             11
_space_group_name_H-M_alt          'P 1 21/m 1'
_space_group_name_Hall             '-P 2yb'
loop_
  _space_group_symop_operation_xyz
 'x, y, z'
 '-x, y+1/2, -z'
 '-x, -y, -z'
 'x, -y-1/2, z'

_cell_length_a                     16.5758(10)
_cell_length_b                     23.3811(16)
_cell_length_c                     29.8017(14)
_cell_angle_alpha                  90
_cell_angle_beta                   103.085(5)
_cell_angle_gamma                  90
_cell_volume                       11250.1(12)
_cell_formula_units_Z              2
_cell_measurement_reflns_used      2975
_cell_measurement_temperature      172.97(10)
_cell_measurement_theta_max        71.5140
_cell_measurement_theta_min        3.8980
_shelx_estimated_absorpt_T_max     ?
_shelx_estimated_absorpt_T_min     ?
_exptl_absorpt_coefficient_mu      17.824
_exptl_absorpt_correction_T_max    0.033
_exptl_absorpt_correction_T_min    0.005
_exptl_absorpt_correction_type     multi-scan
_exptl_absorpt_process_details
;
CrysAlisPro 1.171.39.7e (Rigaku Oxford Diffraction, 2015)
Empirical absorption correction using spherical harmonics,
 implemented in SCALE3 ABSPACK scaling algorithm.
;
_exptl_absorpt_special_details     ?
_exptl_crystal_colour              'dull dark black'
_exptl_crystal_colour_lustre       dull
_exptl_crystal_colour_modifier     dark
_exptl_crystal_colour_primary      black
_exptl_crystal_density_diffrn      2.532
_exptl_crystal_density_meas        ?
_exptl_crystal_density_method      'not measured'
_exptl_crystal_description         block
_exptl_crystal_F_000               7620
_exptl_crystal_size_max            0.2
_exptl_crystal_size_mid            0.15
_exptl_crystal_size_min            0.1
_exptl_transmission_factor_max     ?
_exptl_transmission_factor_min     ?
_diffrn_reflns_av_R_equivalents    0.0481
_diffrn_reflns_av_unetI/netI       0.0867
_diffrn_reflns_Laue_measured_fraction_full  0.961
_diffrn_reflns_Laue_measured_fraction_max  0.961
_diffrn_reflns_limit_h_max         20
_diffrn_reflns_limit_h_min         -20
_diffrn_reflns_limit_k_max         29
_diffrn_reflns_limit_k_min         -29
_diffrn_reflns_limit_l_max         37
_diffrn_reflns_limit_l_min         -37
_diffrn_reflns_number              22950
_diffrn_reflns_point_group_measured_fraction_full  0.961
_diffrn_reflns_point_group_measured_fraction_max  0.961
_diffrn_reflns_theta_full          26.484
_diffrn_reflns_theta_max           26.484
_diffrn_reflns_theta_min           4.076
_diffrn_ambient_temperature        172.97(10)
_diffrn_detector_area_resol_mean   5.2137
_diffrn_measured_fraction_theta_full  0.961
_diffrn_measured_fraction_theta_max  0.961
_diffrn_measurement_device_type    'SuperNova, Dual, Cu at home/near, AtlasS2'
_diffrn_measurement_method         '\f and \w scans'
_diffrn_radiation_type             MoK\a
_diffrn_radiation_wavelength       0.71073
_diffrn_source                     ?
_reflns_Friedel_coverage           0.000
_reflns_Friedel_fraction_full      .
_reflns_Friedel_fraction_max       .
_reflns_number_gt                  16279
_reflns_number_total               22950
_reflns_special_details
;
 Reflections were merged by SHELXL according to the crystal
 class for the calculation of statistics and refinement.
 
 Structure factors included contributions from the .fab file.
 
 _reflns_Friedel_fraction is defined as the number of unique
 Friedel pairs measured divided by the number that would be
 possible theoretically, ignoring centric projections and
 systematic absences.
;
_reflns_threshold_expression       'I > 2\s(I)'
_computing_cell_refinement         ?
_computing_data_collection         ?
_computing_data_reduction          ?
_computing_molecular_graphics      'Olex2 (Dolomanov et al., 2009)'
_computing_publication_material    'Olex2 (Dolomanov et al., 2009)'
_computing_structure_refinement    'ShelXL (Sheldrick, 2015)'
_computing_structure_solution      'SHELXT 2018/2 (Sheldrick, 2018)'
_refine_diff_density_max           0.413
_refine_diff_density_min           -0.437
_refine_diff_density_rms           0.080
_refine_ls_extinction_coef         .
_refine_ls_extinction_method       none
_refine_ls_goodness_of_fit_ref     1.027
_refine_ls_hydrogen_treatment      constr
_refine_ls_matrix_type             full
_refine_ls_number_parameters       372
_refine_ls_number_reflns           22950
_refine_ls_number_restraints       421
_refine_ls_R_factor_all            0.0636
_refine_ls_R_factor_gt             0.0405
_refine_ls_restrained_S_all        1.124
_refine_ls_shift/su_max            0.000
_refine_ls_shift/su_mean           0.000
_refine_ls_structure_factor_coef   Fsqd
_refine_ls_weighting_details      
 'w=1/[\s^2^(Fo^2^)+(0.0519P)^2^] where P=(Fo^2^+2Fc^2^)/3'
_refine_ls_weighting_scheme        calc
_refine_ls_wR_factor_gt            0.0838
_refine_ls_wR_factor_ref           0.0973
_refine_special_details            ?
_olex2_refinement_description
;
1. Fixed Uiso
 At 1.2 times of:
  All C(H) groups
2. Restrained distances
 C54-C118 = C72-C118 = C72-C44 = C44-C3BA = C97-C3BA = C97-C54 = C82-C68 = C82-
 C38 = C70-C38 = C70-C139 = C84-C139 = C84-C68 = C17-C13 = C74-C13 = C74-C31 =
 C60-C31 = C76-C60 = C76-C17 = C7AA-C78 = C85-C7AA = C8AA-C85 = C96-C8AA = C96-
 C102 = C78-C102 = C9AA-C80 = C9AA-C32 = C81-C63 = C51-C49 = C49-C45 = C45-C167
 = C167-C107 = C69-C107 = C69-C51 = C83-C111 = C5AA-C111 = C5AA-C37 = C6AA-C37 =
  C6AA-C113 = C83-C113 = C28-C20 = C4AA-C20 = C73-C4AA = C73-C103 = C75-C103 =
 C75-C28 = C2AA-C25 = C62-C2AA = C62-C3AA = C46-C112 = C46-C22 = C64-C110 = C48-
 C110 = C48-C22 = C50-C124 = C64-C112 = C92-C50 = C98-C92 = C98-C23 = C23-C106 =
  C124-C106 = C26-C126 = C138-C126 = C56-C138 = C59-C56 = C66-C59 = C66-C26 =
 C99-C134 = C158-C134 = C158-C130 = C130-C105 = C215-C105 = C99-C215 = C148-
 C123 = C257-C123 = C257-C135 = C240-C226 = C58-C226 = C61-C58 = C61-C1AA =
 C4BA-C1AA = C4BA-C240
 1.38 with sigma of 0.02
 C62-C2AA = C62-C3AA = C3AA-C18 = C18-C0BA = C25-C0BA = C2AA-C25
 1.38 with sigma of 0.02
 C80-C63 = C81-C63 = C81-C1BA = C32-C1BA = C9AA-C32 = C9AA-C80
 1.38 with sigma of 0.02
 C257-C123 = C257-C135 = C154-C135 = C154-C120 = C148-C120 = C148-C123
 1.38 with sigma of 0.02
 P00P-C118 = P00P-C13 = P00N-C37 = P00P-C38 = P00N-C2AA = P00Q-C4BA = P00Q-
 C215 = P00Q-C123 = P00O-C26 = P00O-C22 = P00O-C98 = P00M-C85 = P00M-C49 = P00M-
 C63
 1.7 with sigma of 0.02
 C82-C38 = C70-C38 = C70-C139 = C84-C139 = C84-C68 = C82-C68
 1.38 with sigma of 0.02
 C48-C22 = C46-C22 = C46-C112 = C64-C112 = C64-C110 = C48-C110 = C98-C23 = C98-
 C92 = C23-C106 = C124-C106 = C50-C124 = C92-C50 = C138-C126 = C26-C126 = C66-
 C26 = C66-C59 = C59-C56 = C56-C138 = C99-C134 = C99-C215 = C158-C134 = C158-
 C130 = C130-C105 = C215-C105 = C257-C123 = C148-C123 = C148-C120 = C154-C120 =
 C154-C135 = C257-C135 = C4BA-C1AA = C61-C1AA = C61-C58 = C58-C226 = C240-C226 =
  C4BA-C240 = C82-C68 = C82-C38 = C70-C38 = C70-C139 = C84-C139 = C84-C68 = C72-
 C118 = C54-C118 = C97-C54 = C97-C3BA = C44-C3BA = C72-C44 = C74-C13 = C17-C13 =
  C76-C17 = C76-C60 = C60-C31 = C74-C31 = C81-C1BA = C81-C63 = C80-C63 = C9AA-
 C80 = C9AA-C32 = C32-C1BA = C51-C49 = C49-C45 = C45-C167 = C167-C107 = C69-
 C107 = C69-C51 = C85-C7AA = C8AA-C85 = C96-C8AA = C96-C102 = C78-C102 = C7AA-
 C78 = C5AA-C37 = C5AA-C111 = C83-C111 = C83-C113 = C6AA-C113 = C6AA-C37 = C2AA-
 C25 = C62-C2AA = C62-C3AA = C3AA-C18 = C18-C0BA = C25-C0BA = C4AA-C20 = C28-
 C20 = C75-C28 = C75-C103 = C73-C103 = C73-C4AA
 1.38 with sigma of 0.02
 Sb0A-F168 = Sb0A-F124 = Sb0A-F40 = Sb0A-F120 = Sb0A-F117
 1.78 with sigma of 0.02
 Sb0A-F117 = Sb0A-F168 = Sb0A-F124 = Sb0A-F120 = Sb0A-F40 = Sb0A-F100
 1.78 with sigma of 0.02
 Sb1-F27
 1.78 with sigma of 0.02
 Sb1-F46 = Sb1-F27 = Sb1-F88 = Sb1-F43 = Sb1-F16
 1.78 with sigma of 0.02
 C83-H83 = C83-C111 = C83-C113
 1.55 with sigma of 0.02
 C118-C44 = C72-C3BA
 2.47 with sigma of 0.04
 C44-C97 = C3BA-C54
 2.47 with sigma of 0.04
 C54-C72 = C97-C118
 2.47 with sigma of 0.04
 C38-C68 = C82-C84
 2.47 with sigma of 0.04
 C68-C139 = C84-C70
 2.47 with sigma of 0.04
 C82-C70 = C38-C139
 2.47 with sigma of 0.04
 C13-C76 = C17-C60
 2.47 with sigma of 0.04
 C76-C31 = C60-C74
 2.47 with sigma of 0.04
 C31-C13 = C74-C17
 2.47 with sigma of 0.04
 C85-C78 = C7AA-C102
 2.47 with sigma of 0.04
 C78-C96 = C102-C8AA
 2.47 with sigma of 0.04
 C96-C85 = C8AA-C7AA
 2.47 with sigma of 0.04
 C51-C45 = C49-C167
 2.47 with sigma of 0.04
 C45-C107 = C167-C69
 2.47 with sigma of 0.04
 C107-C51 = C49-C69
 2.47 with sigma of 0.04
 C63-C9AA = C80-C32
 2.47 with sigma of 0.04
 C81-C80
 2.47 with sigma of 0.04
 C20-C73 = C4AA-C103
 2.47 with sigma of 0.04
 C73-C75 = C103-C28
 2.47 with sigma of 0.04
 C75-C20 = C28-C4AA
 2.47 with sigma of 0.04
 C2AA-C3AA
 2.47 with sigma of 0.04
 C25-C62
 2.47 with sigma of 0.04
 C23-C124 = C106-C50
 2.47 with sigma of 0.04
 C124-C92 = C50-C98
 2.47 with sigma of 0.04
 C92-C23 = C98-C106
 2.47 with sigma of 0.04
 C22-C112 = C46-C64
 2.47 with sigma of 0.04
 C112-C110 = C64-C48
 2.47 with sigma of 0.04
 C48-C46 = C22-C110
 2.47 with sigma of 0.04
 C26-C59 = C66-C56
 2.47 with sigma of 0.04
 C59-C138 = C56-C126
 2.47 with sigma of 0.04
 C66-C126 = C26-C138
 2.47 with sigma of 0.04
 C4BA-C61 = C1AA-C58
 2.47 with sigma of 0.04
 C61-C226 = C58-C240
 2.47 with sigma of 0.04
 C240-C1AA = C4BA-C226
 2.47 with sigma of 0.04
 C148-C257
 2.47 with sigma of 0.04
 C135-C123
 2.47 with sigma of 0.04
 C2AA-C0BA
 2.47 with sigma of 0.04
 C25-C18
 2.47 with sigma of 0.04
 C3AA-C0BA = C18-C62
 2.47 with sigma of 0.04
 C62-C25 = C2AA-C3AA
 2.47 with sigma of 0.04
 C81-C32 = C1BA-C9AA
 2.47 with sigma of 0.04
 C9AA-C63 = C80-C81
 2.47 with sigma of 0.04
 C63-C1BA
 2.47 with sigma of 0.04
 C123-C135 = C257-C154
 2.47 with sigma of 0.04
 C135-C120 = C154-C148
 2.47 with sigma of 0.04
 C123-C120 = C148-C257
 2.47 with sigma of 0.04
 P00Q-C1AA
 3 with sigma of 0.04
 P00Q-C240
 3 with sigma of 0.04
 C257-P00Q
 3 with sigma of 0.04
 C148-P00Q
 3 with sigma of 0.04
 C4AA-P00N
 3 with sigma of 0.04
 P00N-C28
 3 with sigma of 0.04
 C5AA-P00N
 3 with sigma of 0.04
 C6AA-P00N
 3 with sigma of 0.04
 C5AA-C6AA = C37-C111
 2.47 with sigma of 0.04
 C111-C113 = C5AA-C83
 2.47 with sigma of 0.04
 C37-C113 = C5AA-C6AA
 2.47 with sigma of 0.04
 C37-C113 = C6AA-C83
 2.47 with sigma of 0.04
 C215-C134 = C99-C105
 2.47 with sigma of 0.04
 C105-C158 = C215-C130
 2.47 with sigma of 0.04
 C158-C99 = C134-C130
 2.47 with sigma of 0.04
 P00Q-C105
 3 with sigma of 0.04
 P00Q-C99
 3 with sigma of 0.04
 C23-P00O
 3 with sigma of 0.04
 C92-P00O
 3 with sigma of 0.04
 F100-F120
 3 with sigma of 0.04
 F168-F124
 3 with sigma of 0.04
 F124-F40
 3 with sigma of 0.04
 F124-F100
 3 with sigma of 0.04
 F117-F168
 3 with sigma of 0.04
 F168-F100
 3 with sigma of 0.04
3. Restrained planarity
 P00P, C118, C72, C44, C3BA, C97, C54
 with sigma of 0.1
 C38, P00P, C82, C68, C84, C139, C70
 with sigma of 0.1
 C13, C17, C76, C60, C31, C74, P00P
 with sigma of 0.1
 P00M, C85, C7AA, C78, C102, C96, C8AA
 with sigma of 0.1
 P00M, C49, C45, C167, C107, C69, C51
 with sigma of 0.1
 C32, C9AA, C81, C63, C80, P00M
 with sigma of 0.1
 P00N, C37, C5AA, C111, C83, C113, C6AA
 with sigma of 0.1
 P00N, C20, C28, C75, C103, C73, C4AA
 with sigma of 0.1
 P00N, C25, C2AA, C62, C3AA
 with sigma of 0.1
 P00O, C23, C106, C124, C50, C92, C98
 with sigma of 0.1
 P00O, C22, C48, C110, C64, C112, C46
 with sigma of 0.1
 C26, P00O, C66, C59, C56, C138, C126
 with sigma of 0.1
 P00Q, C123, C257, C135, C148
 with sigma of 0.1
 P00Q, C4BA, C240, C226, C58, C61, C1AA
 with sigma of 0.1
 P00Q, C215, C105, C130, C158, C134, C99
 with sigma of 0.1
 P00Q, C123, C257, C135, C154, C120, C148
 with sigma of 0.1
 F16, F46, F16_$1, Sb1
 with sigma of 0.1
 F16, F43, F16_$1, Sb1
 with sigma of 0.1
 F43, Sb1, F88, F46
 with sigma of 0.1
 F16, F88, F16_$1, F43, Sb1
 with sigma of 0.1
 F124, F120, F168, F40
 with sigma of 0.1
 F124, F40, F120, F168, Sb0A
 with sigma of 0.1
 F124, F117, F120, Sb0A
 with sigma of 0.1
 F168, F117, Sb0A, F40
 with sigma of 0.1
 F100, F124, F117, F120, Sb0A
 with sigma of 0.1
 F117, F168, Sb0A, F40, F100
 with sigma of 0.1
 F46, F16, F27, Sb1
 with sigma of 0.1
 F46, F43, F27, F88, Sb1
 with sigma of 0.1
4. Uiso/Uaniso restraints and constraints
Uanis(C13) = Uanis(C20) = Uanis(C22) = Uanis(C23) = Uanis(C26) = Uanis(C31) =
Uanis(C4BA) = Uanis(C37) = Uanis(C38) = Uanis(C49) = Uanis(C50) = Uanis(C54) =
Uanis(C63) = Uanis(C68) = Uanis(C74) = Uanis(C82) = Uanis(C84) = Uanis(C85) =
Uanis(C97) = Uanis(C98) = Uanis(C105) = Uanis(C106) = Uanis(C118) = Uanis(C124)
= Uanis(C17) = Uanis(C6AA) = Uanis(C25) = Uanis(C3AA) = Uanis(C28) =
Uanis(C2AA) = Uanis(C32) = Uanis(C44) = Uanis(C45) = Uanis(C46) = Uanis(C48) =
Uanis(C3BA) = Uanis(C51) = Uanis(C7AA) = Uanis(C1AA) = Uanis(C56) = Uanis(C58)
= Uanis(C59) = Uanis(C60) = Uanis(C61) = Uanis(C62) = Uanis(C64) = Uanis(C66) =
Uanis(C8AA) = Uanis(C69) = Uanis(C70) = Uanis(C72) = Uanis(C73) = Uanis(C75) =
Uanis(C76) = Uanis(C78) = Uanis(C80) = Uanis(C81) = Uanis(C4AA) = Uanis(C83) =
Uanis(C5AA) = Uanis(C9AA) = Uanis(C92) = Uanis(C96) = Uanis(C99) = Uanis(C102)
= Uanis(C103) = Uanis(C107) = Uanis(C110) = Uanis(C111) = Uanis(C112) =
Uanis(C113) = Uanis(C123) = Uanis(C126) = Uanis(C130) = Uanis(C134) =
Uanis(C135) = Uanis(C138) = Uanis(C139) = Uanis(C148) = Uanis(C158) =
Uanis(C167) = Uanis(C215) = Uanis(C226) = Uanis(C240) = Uanis(C257) =
Uanis(C18) = Uanis(C1BA) = Uanis(C0BA) = Uanis(C120) = Uanis(C154)
Uanis(P00P) = Uanis(P00M) = Uanis(P00N) = Uanis(P00O) = Uanis(P00Q)
Uanis(C215) = Uanis(P00Q)
Uanis(Br0F) = Uanis(Br0G) = Uanis(Br0H) = Uanis(Br0I) = Uanis(Br0J) =
Uanis(Br0L) = Uanis(Sb1)
Uanis(F43) = Uanis(F16) = Uanis(F88) = Uanis(F46)
Uanis(F16) = Uanis(F43) = Uanis(F46) = Uanis(F88) = Uanis(F40) = Uanis(F117) =
Uanis(F120) = Uanis(F124) = Uanis(F168) = Uanis(F100)
Uanis(F40) = Uanis(Au07)
Uanis(Sb0A) = Uanis(Sb1)
Uanis(F16) = Uanis(F43) = Uanis(F46) = Uanis(F88) = Uanis(F40) = Uanis(F117) =
Uanis(F120) = Uanis(F124) = Uanis(F168) = Uanis(F100) = Uanis(F27)
Uanis(Br0F) = Uanis(Br0G) = Uanis(Br0H) = Uanis(Br0I) = Uanis(Br0J) =
Uanis(Br0L)
Uanis(Br0I) = Uanis(Au03)
Uanis(P00P) = Uanis(Au03)
Uanis(C38) = Uanis(P00P)
Uanis(Au01) = Uanis(Au02) = Uanis(Au03) = Uanis(Au04) = Uanis(Au05) =
Uanis(Au06) = Uanis(Au07) = Uanis(Au08) = Uanis(Au09) = Uanis(Au0A) =
Uanis(Au0B) = Uanis(Au0C) = Uanis(Au0D)
5. Others
 Fixed Sof: F40(0.5) F168(0.5)
6.a Aromatic/amide H refined with riding coordinates:
 C23(H23), C31(H31), C50(H50), C54(H54), C68(H68), C74(H74), C82(H82),
 C84(H84), C97(H97), C105(H105), C106(H106), C124(H124), C17(H17), C6AA(H6AA),
 C25(H25), C3AA(H3AA), C28(H28), C32(H32), C44(H44), C45(H45), C46(H46),
 C48(H48), C3BA(H3BA), C51(H51), C7AA(H7AA), C1AA(H1AA), C56(H56), C58(H58),
 C59(H59), C60(H60), C61(H61), C62(H62), C64(H64), C66(H66), C8AA(H8AA),
 C69(H69), C70(H70), C72(H72), C73(H73), C75(H75), C76(H76), C78(H78), C80(H80),
  C81(H81), C4AA(H4AA), C83(H83), C5AA(H5AA), C9AA(H9AA), C92(H92), C96(H96),
 C99(H99), C102(H102), C103(H103), C107(H107), C110(H110), C111(H111),
 C112(H112), C113(H113), C126(H126), C130(H130), C134(H134), C135(H135),
 C138(H138), C139(H139), C148(H148), C158(H158), C167(H167), C226(H226),
 C240(H240), C257(H257), C18(H18), C1BA(H1BA), C0BA(H0BA), C120(H120),
 C154(H154)
;
_atom_sites_solution_hydrogens     geom
_atom_sites_solution_primary       ?
_atom_sites_solution_secondary     ?
loop_
  _atom_site_label
  _atom_site_type_symbol
  _atom_site_fract_x
  _atom_site_fract_y
  _atom_site_fract_z
  _atom_site_U_iso_or_equiv
  _atom_site_adp_type
  _atom_site_occupancy
  _atom_site_site_symmetry_order
  _atom_site_calc_flag
  _atom_site_refinement_flags_posn
  _atom_site_refinement_flags_adp
  _atom_site_refinement_flags_occupancy
  _atom_site_disorder_assembly
  _atom_site_disorder_group
 Au01 Au 0.3529(3) 0.37046(19) 0.73260(15) 0.0747(15) Uani 1 1 d . . . . .
 Au02 Au 0.2277(3) 0.41813(19) 0.66853(15) 0.0747(15) Uani 1 1 d . . . . .
 Au03 Au 0.3492(4) 0.250000 0.7336(2) 0.0747(15) Uani 1 2 d S T P . .
 Au04 Au 0.2338(3) 0.42453(18) 0.76748(15) 0.0747(15) Uani 1 1 d . . . . .
 Au05 Au 0.3990(3) 0.41711(18) 0.65801(15) 0.0747(15) Uani 1 1 d . . . . .
 Au06 Au 0.4065(3) 0.41620(19) 0.81822(15) 0.0747(15) Uani 1 1 d . . . . .
 Au07 Au 0.3598(3) 0.48612(19) 0.73176(15) 0.0747(15) Uani 1 1 d . . . . .
 Au08 Au 0.5108(3) 0.41694(18) 0.75026(15) 0.0747(15) Uani 1 1 d . . . . .
 Au09 Au 0.2976(3) 0.31321(18) 0.64994(16) 0.0747(15) Uani 1 1 d . . . . .
 Au0A Au 0.3077(3) 0.31499(18) 0.80678(15) 0.0747(15) Uani 1 1 d . . . . .
 Au0B Au 0.4792(3) 0.31298(18) 0.79432(15) 0.0747(15) Uani 1 1 d . . . . .
 Au0C Au 0.1983(3) 0.31628(18) 0.71945(15) 0.0747(15) Uani 1 1 d . . . . .
 Au0D Au 0.4694(3) 0.31270(18) 0.69580(15) 0.0747(15) Uani 1 1 d . . . . .
 Br0F Br 0.3647(6) 0.5908(4) 0.7313(4) 0.0747(15) Uani 1 1 d . . . . .
 Br0G Br 0.5488(8) 0.250000 0.6507(5) 0.0747(15) Uani 1 2 d S T P . .
 Br0H Br 0.0737(9) 0.250000 0.7212(5) 0.0747(15) Uani 1 2 d S T P . .
 Br0I Br 0.2317(9) 0.250000 0.5806(5) 0.0747(15) Uani 1 2 d S T P . .
 Br0J Br 0.5992(8) 0.250000 0.8321(5) 0.0747(15) Uani 1 2 d S T P . .
 Br0L Br 0.2654(8) 0.250000 0.8642(5) 0.0747(15) Uani 1 2 d S T P . .
 P00M P 0.1355(15) 0.4769(11) 0.7944(8) 0.0747(15) Uani 1 1 d D . . . .
 P00N P 0.1319(14) 0.4557(10) 0.6104(8) 0.0747(15) Uani 1 1 d D . . . .
 P00O P 0.4367(15) 0.4478(10) 0.5952(8) 0.0747(15) Uani 1 1 d D . . . .
 P00P P 0.4449(14) 0.4543(11) 0.8928(9) 0.0747(15) Uani 1 1 d D . . . .
 P00Q P 0.6446(14) 0.4528(10) 0.7666(8) 0.0747(15) Uani 1 1 d D . . . .
 C13 C 0.365(2) 0.454(4) 0.9191(14) 0.0747(15) Uani 1 1 d D . . . .
 C20 C 0.018(2) 0.4148(15) 0.5995(15) 0.0747(15) Uani 1 1 d D . . . .
 C22 C 0.414(4) 0.4028(17) 0.5483(14) 0.0747(15) Uani 1 1 d D . . . .
 C23 C 0.373(3) 0.5589(18) 0.6050(16) 0.0747(15) Uani 1 1 d D . . . .
 H23 H 0.388274 0.552093 0.636567 0.090 Uiso 1 1 calc R . . . .
 C26 C 0.541(2) 0.457(4) 0.6002(10) 0.0747(15) Uani 1 1 d D . . . .
 C31 C 0.246(4) 0.420(3) 0.946(2) 0.0747(15) Uani 1 1 d D . . . .
 H31 H 0.207992 0.391045 0.946721 0.090 Uiso 1 1 calc R . . . .
 C4BA C 0.712(3) 0.4053(13) 0.7474(12) 0.0747(15) Uani 1 1 d D . . . .
 C37 C 0.112(2) 0.5300(13) 0.6157(14) 0.0747(15) Uani 1 1 d D . . . .
 C38 C 0.498(3) 0.5177(15) 0.894(3) 0.0747(15) Uani 1 1 d D . . . .
 C49 C 0.083(4) 0.434(3) 0.8266(9) 0.0747(15) Uani 1 1 d D . . . .
 C50 C 0.328(4) 0.584(2) 0.5134(17) 0.0747(15) Uani 1 1 d D . . . .
 H50 H 0.314892 0.591385 0.481974 0.090 Uiso 1 1 calc R . . . .
 C54 C 0.503(3) 0.405(3) 0.968(3) 0.0747(15) Uani 1 1 d D . . . .
 H54 H 0.460188 0.425706 0.975112 0.090 Uiso 1 1 calc R . . . .
 C63 C 0.058(3) 0.510(3) 0.7537(14) 0.0747(15) Uani 1 1 d D . . . .
 C68 C 0.511(4) 0.607(3) 0.8541(19) 0.0747(15) Uani 1 1 d D . . . .
 H68 H 0.491356 0.630828 0.829136 0.090 Uiso 1 1 calc R . . . .
 C74 C 0.311(4) 0.410(2) 0.924(2) 0.0747(15) Uani 1 1 d D . . . .
 H74 H 0.319366 0.373562 0.913330 0.090 Uiso 1 1 calc R . . . .
 C82 C 0.474(3) 0.554(3) 0.857(2) 0.0747(15) Uani 1 1 d D . . . .
 H82 H 0.431358 0.542120 0.832514 0.090 Uiso 1 1 calc R . . . .
 C84 C 0.577(4) 0.624(2) 0.889(3) 0.0747(15) Uani 1 1 d D . . . .
 H84 H 0.604029 0.658148 0.887797 0.090 Uiso 1 1 calc R . . . .
 C85 C 0.175(4) 0.5326(12) 0.8299(14) 0.0747(15) Uani 1 1 d D . . . .
 C97 C 0.555(4) 0.372(3) 1.0009(19) 0.0747(15) Uani 1 1 d D . . . .
 H97 H 0.549589 0.373242 1.031223 0.090 Uiso 1 1 calc R . . . .
 C98 C 0.390(3) 0.5149(16) 0.5755(16) 0.0747(15) Uani 1 1 d D . . . .
 C105 C 0.717(3) 0.5529(19) 0.7399(16) 0.0747(15) Uani 1 1 d D . . . .
 H105 H 0.767092 0.533824 0.749081 0.090 Uiso 1 1 calc R . . . .
 C106 C 0.337(3) 0.6113(18) 0.591(2) 0.0747(15) Uani 1 1 d D . . . .
 H106 H 0.329549 0.637955 0.612713 0.090 Uiso 1 1 calc R . . . .
 C118 C 0.516(3) 0.4070(15) 0.923(2) 0.0747(15) Uani 1 1 d D . . . .
 C124 C 0.311(3) 0.624(2) 0.544(2) 0.0747(15) Uani 1 1 d D . . . .
 H124 H 0.284399 0.658369 0.534127 0.090 Uiso 1 1 calc R . . . .
 C17 C 0.358(3) 0.508(3) 0.9385(19) 0.0747(15) Uani 1 1 d D . . . .
 H17 H 0.394859 0.536813 0.935889 0.090 Uiso 1 1 calc R . . . .
 C6AA C 0.049(3) 0.5601(19) 0.5845(16) 0.0747(15) Uani 1 1 d D . . . .
 H6AA H 0.015088 0.539317 0.561043 0.090 Uiso 1 1 calc R . . . .
 C25 C 0.153(4) 0.384(3) 0.541(2) 0.0747(15) Uani 1 1 d D . . . .
 H25 H 0.154514 0.352686 0.560282 0.090 Uiso 1 1 calc R . . . .
 C3AA C 0.176(4) 0.476(3) 0.485(2) 0.0747(15) Uani 1 1 d D . . . .
 H3AA H 0.189858 0.506143 0.468501 0.090 Uiso 1 1 calc R . . . .
 C28 C -0.042(3) 0.429(2) 0.5603(16) 0.0747(15) Uani 1 1 d D . . . .
 H28 H -0.031395 0.457475 0.540418 0.090 Uiso 1 1 calc R . . . .
 C2AA C 0.1502(18) 0.439(4) 0.5572(12) 0.0747(15) Uani 1 1 d D . . . .
 C32 C -0.070(3) 0.548(3) 0.6818(16) 0.0747(15) Uani 1 1 d D . . . .
 H32 H -0.113405 0.560291 0.658334 0.090 Uiso 1 1 calc R . . . .
 C44 C 0.629(3) 0.339(2) 0.945(3) 0.0747(15) Uani 1 1 d D . . . .
 H44 H 0.671664 0.317916 0.937443 0.090 Uiso 1 1 calc R . . . .
 C45 C 0.107(3) 0.379(3) 0.8427(19) 0.0747(15) Uani 1 1 d D . . . .
 H45 H 0.153306 0.362866 0.835478 0.090 Uiso 1 1 calc R . . . .
 C46 C 0.349(4) 0.364(3) 0.544(2) 0.0747(15) Uani 1 1 d D . . . .
 H46 H 0.318020 0.361631 0.566834 0.090 Uiso 1 1 calc R . . . .
 C48 C 0.460(3) 0.405(2) 0.515(3) 0.0747(15) Uani 1 1 d D . . . .
 H48 H 0.503458 0.430180 0.517572 0.090 Uiso 1 1 calc R . . . .
 C3BA C 0.615(4) 0.336(3) 0.989(2) 0.0747(15) Uani 1 1 d D . . . .
 H3BA H 0.645894 0.311794 1.011099 0.090 Uiso 1 1 calc R . . . .
 C51 C 0.012(4) 0.457(2) 0.837(2) 0.0747(15) Uani 1 1 d D . . . .
 H51 H -0.005046 0.493697 0.826866 0.090 Uiso 1 1 calc R . . . .
 C7AA C 0.255(4) 0.550(3) 0.8271(17) 0.0747(15) Uani 1 1 d D . . . .
 H7AA H 0.281032 0.531753 0.806315 0.090 Uiso 1 1 calc R . . . .
 C1AA C 0.799(3) 0.405(2) 0.7668(18) 0.0747(15) Uani 1 1 d D . . . .
 H1AA H 0.818709 0.430405 0.791022 0.090 Uiso 1 1 calc R . . . .
 C56 C 0.712(3) 0.474(4) 0.609(2) 0.0747(15) Uani 1 1 d D . . . .
 H56 H 0.768777 0.480736 0.613548 0.090 Uiso 1 1 calc R . . . .
 C58 C 0.827(3) 0.331(2) 0.716(2) 0.0747(15) Uani 1 1 d D . . . .
 H58 H 0.864645 0.308901 0.705320 0.090 Uiso 1 1 calc R . . . .
 C59 C 0.682(4) 0.420(3) 0.616(2) 0.0747(15) Uani 1 1 d D . . . .
 H59 H 0.718110 0.389497 0.622994 0.090 Uiso 1 1 calc R . . . .
 C60 C 0.239(3) 0.473(3) 0.9650(19) 0.0747(15) Uani 1 1 d D . . . .
 H60 H 0.197183 0.479678 0.980273 0.090 Uiso 1 1 calc R . . . .
 C61 C 0.855(3) 0.371(3) 0.752(2) 0.0747(15) Uani 1 1 d D . . . .
 H61 H 0.910743 0.373325 0.765272 0.090 Uiso 1 1 calc R . . . .
 C62 C 0.164(3) 0.485(2) 0.530(3) 0.0747(15) Uani 1 1 d D . . . .
 H62 H 0.164820 0.522017 0.540910 0.090 Uiso 1 1 calc R . . . .
 C64 C 0.375(4) 0.330(2) 0.4720(18) 0.0747(15) Uani 1 1 d D . . . .
 H64 H 0.361723 0.306125 0.446456 0.090 Uiso 1 1 calc R . . . .
 C66 C 0.597(5) 0.412(2) 0.6117(18) 0.0747(15) Uani 1 1 d D . . . .
 H66 H 0.577690 0.375469 0.616774 0.090 Uiso 1 1 calc R . . . .
 C8AA C 0.136(3) 0.560(3) 0.860(2) 0.0747(15) Uani 1 1 d D . . . .
 H8AA H 0.082728 0.548971 0.862372 0.090 Uiso 1 1 calc R . . . .
 C69 C -0.033(3) 0.427(3) 0.863(2) 0.0747(15) Uani 1 1 d D . . . .
 H69 H -0.079485 0.443569 0.870848 0.090 Uiso 1 1 calc R . . . .
 C70 C 0.562(4) 0.536(3) 0.9304(19) 0.0747(15) Uani 1 1 d D . . . .
 H70 H 0.578790 0.513124 0.956602 0.090 Uiso 1 1 calc R . . . .
 C72 C 0.576(4) 0.372(3) 0.9117(18) 0.0747(15) Uani 1 1 d D . . . .
 H72 H 0.582574 0.370986 0.881447 0.090 Uiso 1 1 calc R . . . .
 C73 C -0.075(3) 0.346(2) 0.6213(19) 0.0747(15) Uani 1 1 d D . . . .
 H73 H -0.085588 0.317061 0.640497 0.090 Uiso 1 1 calc R . . . .
 C75 C -0.118(3) 0.401(2) 0.5512(18) 0.0747(15) Uani 1 1 d D . . . .
 H75 H -0.157395 0.409177 0.524182 0.090 Uiso 1 1 calc R . . . .
 C76 C 0.295(4) 0.516(2) 0.9618(18) 0.0747(15) Uani 1 1 d D . . . .
 H76 H 0.290598 0.551636 0.975447 0.090 Uiso 1 1 calc R . . . .
 C78 C 0.296(3) 0.593(3) 0.855(2) 0.0747(15) Uani 1 1 d D . . . .
 H78 H 0.350700 0.601557 0.856007 0.090 Uiso 1 1 calc R . . . .
 C80 C 0.050(3) 0.568(3) 0.7418(19) 0.0747(15) Uani 1 1 d D . . . .
 H80 H 0.087592 0.594500 0.758089 0.090 Uiso 1 1 calc R . . . .
 C81 C 0.002(5) 0.471(2) 0.728(2) 0.0747(15) Uani 1 1 d D . . . .
 H81 H 0.008379 0.432151 0.734605 0.090 Uiso 1 1 calc R . . . .
 C4AA C 0.001(3) 0.375(2) 0.6310(17) 0.0747(15) Uani 1 1 d D . . . .
 H4AA H 0.039861 0.367567 0.658200 0.090 Uiso 1 1 calc R . . . .
 C83 C 0.080(4) 0.6510(19) 0.625(2) 0.0747(15) Uani 1 1 d D . . . .
 H83 H 0.067673 0.689238 0.628890 0.090 Uiso 1 1 calc DR . . . .
 C5AA C 0.157(3) 0.5635(19) 0.6525(15) 0.0747(15) Uani 1 1 d D . . . .
 H5AA H 0.197316 0.545453 0.674782 0.090 Uiso 1 1 calc R . . . .
 C9AA C -0.014(4) 0.587(2) 0.706(2) 0.0747(15) Uani 1 1 d D . . . .
 H9AA H -0.018909 0.625962 0.698320 0.090 Uiso 1 1 calc R . . . .
 C92 C 0.364(3) 0.531(2) 0.5289(15) 0.0747(15) Uani 1 1 d D . . . .
 H92 H 0.371492 0.505124 0.506729 0.090 Uiso 1 1 calc R . . . .
 C96 C 0.176(4) 0.605(3) 0.8870(19) 0.0747(15) Uani 1 1 d D . . . .
 H96 H 0.150601 0.622070 0.908279 0.090 Uiso 1 1 calc R . . . .
 C99 C 0.572(3) 0.5563(19) 0.7299(18) 0.0747(15) Uani 1 1 d D . . . .
 H99 H 0.521802 0.540469 0.732852 0.090 Uiso 1 1 calc R . . . .
 C102 C 0.253(4) 0.624(2) 0.8828(19) 0.0747(15) Uani 1 1 d D . . . .
 H102 H 0.276315 0.656687 0.898113 0.090 Uiso 1 1 calc R . . . .
 C103 C -0.136(3) 0.362(2) 0.583(2) 0.0747(15) Uani 1 1 d D . . . .
 H103 H -0.188037 0.345640 0.577750 0.090 Uiso 1 1 calc R . . . .
 C107 C -0.010(4) 0.371(3) 0.8779(18) 0.0747(15) Uani 1 1 d D . . . .
 H107 H -0.042504 0.349623 0.893329 0.090 Uiso 1 1 calc R . . . .
 C110 C 0.441(4) 0.369(3) 0.476(2) 0.0747(15) Uani 1 1 d D . . . .
 H110 H 0.471252 0.370768 0.453834 0.090 Uiso 1 1 calc R . . . .
 C111 C 0.144(3) 0.6217(19) 0.6574(18) 0.0747(15) Uani 1 1 d D . . . .
 H111 H 0.177391 0.641751 0.681660 0.090 Uiso 1 1 calc R . . . .
 C112 C 0.330(3) 0.327(2) 0.506(3) 0.0747(15) Uani 1 1 d D . . . .
 H112 H 0.286886 0.301304 0.503182 0.090 Uiso 1 1 calc R . . . .
 C113 C 0.035(3) 0.618(2) 0.5864(19) 0.0747(15) Uani 1 1 d D . . . .
 H113 H -0.002647 0.636010 0.562811 0.090 Uiso 1 1 calc R . . . .
 C123 C 0.6949(17) 0.461(2) 0.8260(10) 0.0747(15) Uani 1 1 d D . . . .
 C126 C 0.572(4) 0.511(3) 0.5923(19) 0.0747(15) Uani 1 1 d D . . . .
 H126 H 0.535623 0.541335 0.584479 0.090 Uiso 1 1 calc R . . . .
 C130 C 0.719(3) 0.608(2) 0.7229(19) 0.0747(15) Uani 1 1 d D . . . .
 H130 H 0.768848 0.625345 0.722222 0.090 Uiso 1 1 calc R . . . .
 C134 C 0.571(3) 0.611(2) 0.7118(19) 0.0747(15) Uani 1 1 d D . . . .
 H134 H 0.520887 0.630294 0.702710 0.090 Uiso 1 1 calc R . . . .
 C135 C 0.780(3) 0.419(2) 0.8967(15) 0.0747(15) Uani 1 1 d D . . . .
 H135 H 0.811082 0.388841 0.911605 0.090 Uiso 1 1 calc R . . . .
 C138 C 0.656(5) 0.519(2) 0.596(2) 0.0747(15) Uani 1 1 d D . . . .
 H138 H 0.675093 0.554647 0.589357 0.090 Uiso 1 1 calc R . . . .
 C139 C 0.602(3) 0.587(3) 0.927(2) 0.0747(15) Uani 1 1 d D . . . .
 H139 H 0.646730 0.598017 0.950581 0.090 Uiso 1 1 calc R . . . .
 C148 C 0.693(3) 0.5124(19) 0.8508(15) 0.0747(15) Uani 1 1 d D . . . .
 H148 H 0.664309 0.543688 0.835921 0.090 Uiso 1 1 calc R . . . .
 C158 C 0.644(4) 0.6368(19) 0.7069(19) 0.0747(15) Uani 1 1 d D . . . .
 H158 H 0.643484 0.672664 0.693268 0.090 Uiso 1 1 calc R . . . .
 C167 C 0.063(4) 0.348(2) 0.869(2) 0.0747(15) Uani 1 1 d D . . . .
 H167 H 0.081531 0.312447 0.880705 0.090 Uiso 1 1 calc R . . . .
 C215 C 0.645(3) 0.5233(12) 0.7443(8) 0.0747(15) Uani 1 1 d D . . . .
 C226 C 0.742(4) 0.327(2) 0.6981(18) 0.0747(15) Uani 1 1 d D . . . .
 H226 H 0.722531 0.299765 0.675440 0.090 Uiso 1 1 calc R . . . .
 C240 C 0.688(3) 0.363(2) 0.7136(16) 0.0747(15) Uani 1 1 d D . . . .
 H240 H 0.631299 0.358191 0.700944 0.090 Uiso 1 1 calc R . . . .
 C257 C 0.740(3) 0.4156(19) 0.8508(15) 0.0747(15) Uani 1 1 d D . . . .
 H257 H 0.742504 0.381235 0.835530 0.090 Uiso 1 1 calc R . . . .
 C18 C 0.168(5) 0.421(3) 0.4668(17) 0.0747(15) Uani 1 1 d D . . . .
 H18 H 0.172816 0.414190 0.436698 0.090 Uiso 1 1 calc R . . . .
 C1BA C -0.063(4) 0.489(3) 0.692(2) 0.0747(15) Uani 1 1 d D . . . .
 H1BA H -0.100075 0.463248 0.675710 0.090 Uiso 1 1 calc R . . . .
 C0BA C 0.153(5) 0.375(2) 0.494(2) 0.0747(15) Uani 1 1 d D . . . .
 H0BA H 0.143486 0.338910 0.481841 0.090 Uiso 1 1 calc R . . . .
 C120 C 0.734(3) 0.517(2) 0.8969(16) 0.0747(15) Uani 1 1 d D . . . .
 H120 H 0.733997 0.551779 0.912149 0.090 Uiso 1 1 calc R . . . .
 C154 C 0.774(3) 0.470(3) 0.9200(14) 0.0747(15) Uani 1 1 d D . . . .
 H154 H 0.796655 0.472270 0.951511 0.090 Uiso 1 1 calc R . . . .
 Sb1 Sb 0.1679(6) 0.250000 0.3643(3) 0.0747(15) Uani 1 2 d DS T P . .
 F16 F 0.1679(12) 0.3264(10) 0.3642(5) 0.0747(15) Uani 1 1 d D . . . .
 F43 F 0.2754(17) 0.250000 0.3660(14) 0.0747(15) Uani 1 2 d DS T P . .
 F46 F 0.196(3) 0.250000 0.4257(9) 0.0747(15) Uani 1 2 d DS T P . .
 F88 F 0.0593(17) 0.250000 0.3622(15) 0.0747(15) Uani 1 2 d DS T P . .
 Sb0A Sb 0.1245(5) 0.750000 0.9884(3) 0.0747(15) Uani 1 2 d DS T P . .
 F40 F 0.117(3) 0.8266(8) 0.982(2) 0.0747(15) Uani 0.5 1 d D . . . .
 F117 F 0.092(2) 0.750000 0.9265(7) 0.0747(15) Uani 1 2 d DS T P . .
 F120 F 0.0162(13) 0.750000 0.9894(13) 0.0747(15) Uani 1 2 d DS T P . .
 F124 F 0.2344(14) 0.750000 0.9831(13) 0.0747(15) Uani 1 2 d DS T P . .
 F168 F 0.125(3) 0.6703(7) 0.9910(18) 0.0747(15) Uani 0.5 1 d D . . . .
 F100 F 0.160(2) 0.750000 1.0559(8) 0.0747(15) Uani 1 2 d DS T P . .
 F27 F 0.143(3) 0.250000 0.3027(7) 0.0747(15) Uani 1 2 d DS T P . .

loop_
  _atom_site_aniso_label
  _atom_site_aniso_U_11
  _atom_site_aniso_U_22
  _atom_site_aniso_U_33
  _atom_site_aniso_U_23
  _atom_site_aniso_U_13
  _atom_site_aniso_U_12
 Au01 0.0679(19) 0.0980(19) 0.0565(19) 0.0006(10) 0.0108(10) -0.0045(9)
 Au02 0.0679(19) 0.0980(19) 0.0565(19) 0.0006(10) 0.0108(10) -0.0045(9)
 Au03 0.0679(19) 0.0980(19) 0.0565(19) 0.0006(10) 0.0108(10) -0.0045(9)
 Au04 0.0679(19) 0.0980(19) 0.0565(19) 0.0006(10) 0.0108(10) -0.0045(9)
 Au05 0.0679(19) 0.0980(19) 0.0565(19) 0.0006(10) 0.0108(10) -0.0045(9)
 Au06 0.0679(19) 0.0980(19) 0.0565(19) 0.0006(10) 0.0108(10) -0.0045(9)
 Au07 0.0679(19) 0.0980(19) 0.0565(19) 0.0006(10) 0.0108(10) -0.0045(9)
 Au08 0.0679(19) 0.0980(19) 0.0565(19) 0.0006(10) 0.0108(10) -0.0045(9)
 Au09 0.0679(19) 0.0980(19) 0.0565(19) 0.0006(10) 0.0108(10) -0.0045(9)
 Au0A 0.0679(19) 0.0980(19) 0.0565(19) 0.0006(10) 0.0108(10) -0.0045(9)
 Au0B 0.0679(19) 0.0980(19) 0.0565(19) 0.0006(10) 0.0108(10) -0.0045(9)
 Au0C 0.0679(19) 0.0980(19) 0.0565(19) 0.0006(10) 0.0108(10) -0.0045(9)
 Au0D 0.0679(19) 0.0980(19) 0.0565(19) 0.0006(10) 0.0108(10) -0.0045(9)
 Br0F 0.0679(19) 0.0980(19) 0.0565(19) 0.0006(10) 0.0108(10) -0.0045(9)
 Br0G 0.0679(19) 0.0980(19) 0.0565(19) 0.0006(10) 0.0108(10) -0.0045(9)
 Br0H 0.0679(19) 0.0980(19) 0.0565(19) 0.0006(10) 0.0108(10) -0.0045(9)
 Br0I 0.0679(19) 0.0980(19) 0.0565(19) 0.0006(10) 0.0108(10) -0.0045(9)
 Br0J 0.0679(19) 0.0980(19) 0.0565(19) 0.0006(10) 0.0108(10) -0.0045(9)
 Br0L 0.0679(19) 0.0980(19) 0.0565(19) 0.0006(10) 0.0108(10) -0.0045(9)
 P00M 0.0679(19) 0.0980(19) 0.0565(19) 0.0006(10) 0.0108(10) -0.0045(9)
 P00N 0.0679(19) 0.0980(19) 0.0565(19) 0.0006(10) 0.0108(10) -0.0045(9)
 P00O 0.0679(19) 0.0980(19) 0.0565(19) 0.0006(10) 0.0108(10) -0.0045(9)
 P00P 0.0679(19) 0.0980(19) 0.0565(19) 0.0006(10) 0.0108(10) -0.0045(9)
 P00Q 0.0679(19) 0.0980(19) 0.0565(19) 0.0006(10) 0.0108(10) -0.0045(9)
 C13 0.0679(19) 0.0980(19) 0.0565(19) 0.0006(10) 0.0108(10) -0.0045(9)
 C20 0.0679(19) 0.0980(19) 0.0565(19) 0.0006(10) 0.0108(10) -0.0045(9)
 C22 0.0679(19) 0.0980(19) 0.0565(19) 0.0006(10) 0.0108(10) -0.0045(9)
 C23 0.0679(19) 0.0980(19) 0.0565(19) 0.0006(10) 0.0108(10) -0.0045(9)
 C26 0.0679(19) 0.0980(19) 0.0565(19) 0.0006(10) 0.0108(10) -0.0045(9)
 C31 0.0679(19) 0.0980(19) 0.0565(19) 0.0006(10) 0.0108(10) -0.0045(9)
 C4BA 0.0679(19) 0.0980(19) 0.0565(19) 0.0006(10) 0.0108(10) -0.0045(9)
 C37 0.0679(19) 0.0980(19) 0.0565(19) 0.0006(10) 0.0108(10) -0.0045(9)
 C38 0.0679(19) 0.0980(19) 0.0565(19) 0.0006(10) 0.0108(10) -0.0045(9)
 C49 0.0679(19) 0.0980(19) 0.0565(19) 0.0006(10) 0.0108(10) -0.0045(9)
 C50 0.0679(19) 0.0980(19) 0.0565(19) 0.0006(10) 0.0108(10) -0.0045(9)
 C54 0.0679(19) 0.0980(19) 0.0565(19) 0.0006(10) 0.0108(10) -0.0045(9)
 C63 0.0679(19) 0.0980(19) 0.0565(19) 0.0006(10) 0.0108(10) -0.0045(9)
 C68 0.0679(19) 0.0980(19) 0.0565(19) 0.0006(10) 0.0108(10) -0.0045(9)
 C74 0.0679(19) 0.0980(19) 0.0565(19) 0.0006(10) 0.0108(10) -0.0045(9)
 C82 0.0679(19) 0.0980(19) 0.0565(19) 0.0006(10) 0.0108(10) -0.0045(9)
 C84 0.0679(19) 0.0980(19) 0.0565(19) 0.0006(10) 0.0108(10) -0.0045(9)
 C85 0.0679(19) 0.0980(19) 0.0565(19) 0.0006(10) 0.0108(10) -0.0045(9)
 C97 0.0679(19) 0.0980(19) 0.0565(19) 0.0006(10) 0.0108(10) -0.0045(9)
 C98 0.0679(19) 0.0980(19) 0.0565(19) 0.0006(10) 0.0108(10) -0.0045(9)
 C105 0.0679(19) 0.0980(19) 0.0565(19) 0.0006(10) 0.0108(10) -0.0045(9)
 C106 0.0679(19) 0.0980(19) 0.0565(19) 0.0006(10) 0.0108(10) -0.0045(9)
 C118 0.0679(19) 0.0980(19) 0.0565(19) 0.0006(10) 0.0108(10) -0.0045(9)
 C124 0.0679(19) 0.0980(19) 0.0565(19) 0.0006(10) 0.0108(10) -0.0045(9)
 C17 0.0679(19) 0.0980(19) 0.0565(19) 0.0006(10) 0.0108(10) -0.0045(9)
 C6AA 0.0679(19) 0.0980(19) 0.0565(19) 0.0006(10) 0.0108(10) -0.0045(9)
 C25 0.0679(19) 0.0980(19) 0.0565(19) 0.0006(10) 0.0108(10) -0.0045(9)
 C3AA 0.0679(19) 0.0980(19) 0.0565(19) 0.0006(10) 0.0108(10) -0.0045(9)
 C28 0.0679(19) 0.0980(19) 0.0565(19) 0.0006(10) 0.0108(10) -0.0045(9)
 C2AA 0.0679(19) 0.0980(19) 0.0565(19) 0.0006(10) 0.0108(10) -0.0045(9)
 C32 0.0679(19) 0.0980(19) 0.0565(19) 0.0006(10) 0.0108(10) -0.0045(9)
 C44 0.0679(19) 0.0980(19) 0.0565(19) 0.0006(10) 0.0108(10) -0.0045(9)
 C45 0.0679(19) 0.0980(19) 0.0565(19) 0.0006(10) 0.0108(10) -0.0045(9)
 C46 0.0679(19) 0.0980(19) 0.0565(19) 0.0006(10) 0.0108(10) -0.0045(9)
 C48 0.0679(19) 0.0980(19) 0.0565(19) 0.0006(10) 0.0108(10) -0.0045(9)
 C3BA 0.0679(19) 0.0980(19) 0.0565(19) 0.0006(10) 0.0108(10) -0.0045(9)
 C51 0.0679(19) 0.0980(19) 0.0565(19) 0.0006(10) 0.0108(10) -0.0045(9)
 C7AA 0.0679(19) 0.0980(19) 0.0565(19) 0.0006(10) 0.0108(10) -0.0045(9)
 C1AA 0.0679(19) 0.0980(19) 0.0565(19) 0.0006(10) 0.0108(10) -0.0045(9)
 C56 0.0679(19) 0.0980(19) 0.0565(19) 0.0006(10) 0.0108(10) -0.0045(9)
 C58 0.0679(19) 0.0980(19) 0.0565(19) 0.0006(10) 0.0108(10) -0.0045(9)
 C59 0.0679(19) 0.0980(19) 0.0565(19) 0.0006(10) 0.0108(10) -0.0045(9)
 C60 0.0679(19) 0.0980(19) 0.0565(19) 0.0006(10) 0.0108(10) -0.0045(9)
 C61 0.0679(19) 0.0980(19) 0.0565(19) 0.0006(10) 0.0108(10) -0.0045(9)
 C62 0.0679(19) 0.0980(19) 0.0565(19) 0.0006(10) 0.0108(10) -0.0045(9)
 C64 0.0679(19) 0.0980(19) 0.0565(19) 0.0006(10) 0.0108(10) -0.0045(9)
 C66 0.0679(19) 0.0980(19) 0.0565(19) 0.0006(10) 0.0108(10) -0.0045(9)
 C8AA 0.0679(19) 0.0980(19) 0.0565(19) 0.0006(10) 0.0108(10) -0.0045(9)
 C69 0.0679(19) 0.0980(19) 0.0565(19) 0.0006(10) 0.0108(10) -0.0045(9)
 C70 0.0679(19) 0.0980(19) 0.0565(19) 0.0006(10) 0.0108(10) -0.0045(9)
 C72 0.0679(19) 0.0980(19) 0.0565(19) 0.0006(10) 0.0108(10) -0.0045(9)
 C73 0.0679(19) 0.0980(19) 0.0565(19) 0.0006(10) 0.0108(10) -0.0045(9)
 C75 0.0679(19) 0.0980(19) 0.0565(19) 0.0006(10) 0.0108(10) -0.0045(9)
 C76 0.0679(19) 0.0980(19) 0.0565(19) 0.0006(10) 0.0108(10) -0.0045(9)
 C78 0.0679(19) 0.0980(19) 0.0565(19) 0.0006(10) 0.0108(10) -0.0045(9)
 C80 0.0679(19) 0.0980(19) 0.0565(19) 0.0006(10) 0.0108(10) -0.0045(9)
 C81 0.0679(19) 0.0980(19) 0.0565(19) 0.0006(10) 0.0108(10) -0.0045(9)
 C4AA 0.0679(19) 0.0980(19) 0.0565(19) 0.0006(10) 0.0108(10) -0.0045(9)
 C83 0.0679(19) 0.0980(19) 0.0565(19) 0.0006(10) 0.0108(10) -0.0045(9)
 C5AA 0.0679(19) 0.0980(19) 0.0565(19) 0.0006(10) 0.0108(10) -0.0045(9)
 C9AA 0.0679(19) 0.0980(19) 0.0565(19) 0.0006(10) 0.0108(10) -0.0045(9)
 C92 0.0679(19) 0.0980(19) 0.0565(19) 0.0006(10) 0.0108(10) -0.0045(9)
 C96 0.0679(19) 0.0980(19) 0.0565(19) 0.0006(10) 0.0108(10) -0.0045(9)
 C99 0.0679(19) 0.0980(19) 0.0565(19) 0.0006(10) 0.0108(10) -0.0045(9)
 C102 0.0679(19) 0.0980(19) 0.0565(19) 0.0006(10) 0.0108(10) -0.0045(9)
 C103 0.0679(19) 0.0980(19) 0.0565(19) 0.0006(10) 0.0108(10) -0.0045(9)
 C107 0.0679(19) 0.0980(19) 0.0565(19) 0.0006(10) 0.0108(10) -0.0045(9)
 C110 0.0679(19) 0.0980(19) 0.0565(19) 0.0006(10) 0.0108(10) -0.0045(9)
 C111 0.0679(19) 0.0980(19) 0.0565(19) 0.0006(10) 0.0108(10) -0.0045(9)
 C112 0.0679(19) 0.0980(19) 0.0565(19) 0.0006(10) 0.0108(10) -0.0045(9)
 C113 0.0679(19) 0.0980(19) 0.0565(19) 0.0006(10) 0.0108(10) -0.0045(9)
 C123 0.0679(19) 0.0980(19) 0.0565(19) 0.0006(10) 0.0108(10) -0.0045(9)
 C126 0.0679(19) 0.0980(19) 0.0565(19) 0.0006(10) 0.0108(10) -0.0045(9)
 C130 0.0679(19) 0.0980(19) 0.0565(19) 0.0006(10) 0.0108(10) -0.0045(9)
 C134 0.0679(19) 0.0980(19) 0.0565(19) 0.0006(10) 0.0108(10) -0.0045(9)
 C135 0.0679(19) 0.0980(19) 0.0565(19) 0.0006(10) 0.0108(10) -0.0045(9)
 C138 0.0679(19) 0.0980(19) 0.0565(19) 0.0006(10) 0.0108(10) -0.0045(9)
 C139 0.0679(19) 0.0980(19) 0.0565(19) 0.0006(10) 0.0108(10) -0.0045(9)
 C148 0.0679(19) 0.0980(19) 0.0565(19) 0.0006(10) 0.0108(10) -0.0045(9)
 C158 0.0679(19) 0.0980(19) 0.0565(19) 0.0006(10) 0.0108(10) -0.0045(9)
 C167 0.0679(19) 0.0980(19) 0.0565(19) 0.0006(10) 0.0108(10) -0.0045(9)
 C215 0.0679(19) 0.0980(19) 0.0565(19) 0.0006(10) 0.0108(10) -0.0045(9)
 C226 0.0679(19) 0.0980(19) 0.0565(19) 0.0006(10) 0.0108(10) -0.0045(9)
 C240 0.0679(19) 0.0980(19) 0.0565(19) 0.0006(10) 0.0108(10) -0.0045(9)
 C257 0.0679(19) 0.0980(19) 0.0565(19) 0.0006(10) 0.0108(10) -0.0045(9)
 C18 0.0679(19) 0.0980(19) 0.0565(19) 0.0006(10) 0.0108(10) -0.0045(9)
 C1BA 0.0679(19) 0.0980(19) 0.0565(19) 0.0006(10) 0.0108(10) -0.0045(9)
 C0BA 0.0679(19) 0.0980(19) 0.0565(19) 0.0006(10) 0.0108(10) -0.0045(9)
 C120 0.0679(19) 0.0980(19) 0.0565(19) 0.0006(10) 0.0108(10) -0.0045(9)
 C154 0.0679(19) 0.0980(19) 0.0565(19) 0.0006(10) 0.0108(10) -0.0045(9)
 Sb1 0.0679(19) 0.0980(19) 0.0565(19) 0.0006(10) 0.0108(10) -0.0045(9)
 F16 0.0679(19) 0.0980(19) 0.0565(19) 0.0006(10) 0.0108(10) -0.0045(9)
 F43 0.0679(19) 0.0980(19) 0.0565(19) 0.0006(10) 0.0108(10) -0.0045(9)
 F46 0.0679(19) 0.0980(19) 0.0565(19) 0.0006(10) 0.0108(10) -0.0045(9)
 F88 0.0679(19) 0.0980(19) 0.0565(19) 0.0006(10) 0.0108(10) -0.0045(9)
 Sb0A 0.0679(19) 0.0980(19) 0.0565(19) 0.0006(10) 0.0108(10) -0.0045(9)
 F40 0.0679(19) 0.0980(19) 0.0565(19) 0.0006(10) 0.0108(10) -0.0045(9)
 F117 0.0679(19) 0.0980(19) 0.0565(19) 0.0006(10) 0.0108(10) -0.0045(9)
 F120 0.0679(19) 0.0980(19) 0.0565(19) 0.0006(10) 0.0108(10) -0.0045(9)
 F124 0.0679(19) 0.0980(19) 0.0565(19) 0.0006(10) 0.0108(10) -0.0045(9)
 F168 0.0679(19) 0.0980(19) 0.0565(19) 0.0006(10) 0.0108(10) -0.0045(9)
 F100 0.0679(19) 0.0980(19) 0.0565(19) 0.0006(10) 0.0108(10) -0.0045(9)
 F27 0.0679(19) 0.0980(19) 0.0565(19) 0.0006(10) 0.0108(10) -0.0045(9)

_geom_special_details
;
 All esds (except the esd in the dihedral angle between two l.s. planes)
 are estimated using the full covariance matrix.  The cell esds are taken
 into account individually in the estimation of esds in distances, angles
 and torsion angles; correlations between esds in cell parameters are only
 used when they are defined by crystal symmetry.  An approximate (isotropic)
 treatment of cell esds is used for estimating esds involving l.s. planes.
;
loop_
  _geom_bond_atom_site_label_1
  _geom_bond_atom_site_label_2
  _geom_bond_distance
  _geom_bond_site_symmetry_2
  _geom_bond_publ_flag
 Au01 Au02 2.720(6) . ?
 Au01 Au03 2.817(4) . ?
 Au01 Au04 2.740(6) . ?
 Au01 Au05 2.736(6) . ?
 Au01 Au06 2.724(6) . ?
 Au01 Au07 2.707(6) . ?
 Au01 Au08 2.773(6) . ?
 Au01 Au09 2.771(6) . ?
 Au01 Au0A 2.807(6) . ?
 Au01 Au0B 2.798(6) . ?
 Au01 Au0C 2.805(6) . ?
 Au01 Au0D 2.778(6) . ?
 Au02 Au04 2.932(6) . ?
 Au02 Au05 2.926(6) . ?
 Au02 Au07 3.001(6) . ?
 Au02 Au09 2.821(6) . ?
 Au02 Au0C 2.923(6) . ?
 Au02 P00N 2.25(3) . ?
 Au03 Au09 2.858(7) . ?
 Au03 Au09 2.858(7) 4_565 ?
 Au03 Au0A 2.867(7) 4_565 ?
 Au03 Au0A 2.867(7) . ?
 Au03 Au0B 2.884(7) . ?
 Au03 Au0B 2.884(7) 4_565 ?
 Au03 Au0C 2.891(6) 4_565 ?
 Au03 Au0C 2.891(6) . ?
 Au03 Au0D 2.899(7) 4_565 ?
 Au03 Au0D 2.899(7) . ?
 Au04 Au06 2.927(6) . ?
 Au04 Au07 2.929(6) . ?
 Au04 Au0A 2.964(6) . ?
 Au04 Au0C 2.902(6) . ?
 Au04 P00M 2.32(2) . ?
 Au05 Au07 2.916(6) . ?
 Au05 Au08 2.947(6) . ?
 Au05 Au09 2.933(6) . ?
 Au05 Au0D 2.828(7) . ?
 Au05 P00O 2.22(2) . ?
 Au06 Au07 3.001(6) . ?
 Au06 Au08 2.945(6) . ?
 Au06 Au0A 2.855(6) . ?
 Au06 Au0B 2.859(6) . ?
 Au06 P00P 2.34(3) . ?
 Au07 Au08 2.926(6) . ?
 Au07 Br0F 2.448(11) . ?
 Au08 Au0B 2.867(6) . ?
 Au08 Au0D 2.923(6) . ?
 Au08 P00Q 2.32(2) . ?
 Au09 Au09 2.956(8) 4_565 ?
 Au09 Au0C 2.924(6) . ?
 Au09 Au0D 2.867(7) . ?
 Au09 Br0I 2.573(13) . ?
 Au0A Au0A 3.039(8) 4_565 ?
 Au0A Au0B 2.950(6) . ?
 Au0A Au0C 2.815(6) . ?
 Au0A Br0L 2.503(12) . ?
 Au0B Au0B 2.945(8) 4_565 ?
 Au0B Au0D 2.904(6) . ?
 Au0B Br0J 2.526(13) . ?
 Au0C Au0C 3.099(8) 4_565 ?
 Au0C Br0H 2.593(12) . ?
 Au0D Au0D 2.932(9) 4_565 ?
 Au0D Br0G 2.548(13) . ?
 P00M C49 1.74(2) . ?
 P00M C63 1.74(2) . ?
 P00M C85 1.71(2) . ?
 P00N C20 2.08(4) . ?
 P00N C37 1.78(2) . ?
 P00N C2AA 1.72(2) . ?
 P00O C22 1.72(2) . ?
 P00O C26 1.72(2) . ?
 P00O C98 1.79(2) . ?
 P00P C13 1.69(2) . ?
 P00P C38 1.72(2) . ?
 P00P C118 1.71(2) . ?
 P00Q C4BA 1.76(2) . ?
 P00Q C123 1.79(2) . ?
 P00Q C215 1.78(2) . ?
 C13 C74 1.390(18) . ?
 C13 C17 1.392(18) . ?
 C20 C28 1.394(18) . ?
 C20 C4AA 1.395(18) . ?
 C22 C46 1.399(18) . ?
 C22 C48 1.393(18) . ?
 C23 C98 1.420(17) . ?
 C23 C106 1.387(18) . ?
 C26 C66 1.393(18) . ?
 C26 C126 1.400(18) . ?
 C31 C74 1.388(18) . ?
 C31 C60 1.391(18) . ?
 C4BA C1AA 1.415(18) . ?
 C4BA C240 1.410(17) . ?
 C37 C6AA 1.416(17) . ?
 C37 C5AA 1.415(17) . ?
 C38 C82 1.389(15) . ?
 C38 C70 1.393(15) . ?
 C49 C45 1.396(18) . ?
 C49 C51 1.397(18) . ?
 C50 C124 1.394(18) . ?
 C50 C92 1.390(18) . ?
 C54 C97 1.393(18) . ?
 C54 C118 1.402(18) . ?
 C63 C80 1.408(17) . ?
 C63 C81 1.397(15) . ?
 C68 C82 1.394(15) . ?
 C68 C84 1.394(15) . ?
 C84 C139 1.392(15) . ?
 C85 C7AA 1.397(18) . ?
 C85 C8AA 1.393(18) . ?
 C97 C3BA 1.396(18) . ?
 C98 C92 1.411(17) . ?
 C105 C130 1.387(18) . ?
 C105 C215 1.414(17) . ?
 C106 C124 1.391(18) . ?
 C118 C72 1.392(18) . ?
 C17 C76 1.393(18) . ?
 C6AA C113 1.380(17) . ?
 C25 C2AA 1.393(15) . ?
 C25 C0BA 1.392(18) . ?
 C3AA C62 1.393(15) . ?
 C3AA C18 1.398(18) . ?
 C28 C75 1.391(18) . ?
 C2AA C62 1.396(15) . ?
 C32 C9AA 1.392(15) . ?
 C32 C1BA 1.398(18) . ?
 C44 C3BA 1.392(18) . ?
 C44 C72 1.397(18) . ?
 C45 C167 1.394(18) . ?
 C46 C112 1.397(18) . ?
 C48 C110 1.389(18) . ?
 C51 C69 1.394(18) . ?
 C7AA C78 1.394(18) . ?
 C1AA C61 1.385(18) . ?
 C56 C59 1.395(18) . ?
 C56 C138 1.393(18) . ?
 C58 C61 1.390(18) . ?
 C58 C226 1.391(18) . ?
 C59 C66 1.394(18) . ?
 C60 C76 1.391(18) . ?
 C64 C110 1.399(18) . ?
 C64 C112 1.389(18) . ?
 C8AA C96 1.389(18) . ?
 C69 C107 1.401(18) . ?
 C70 C139 1.391(15) . ?
 C73 C4AA 1.404(18) . ?
 C73 C103 1.391(18) . ?
 C75 C103 1.393(18) . ?
 C78 C102 1.391(18) . ?
 C80 C9AA 1.395(15) . ?
 C81 C1BA 1.397(18) . ?
 C83 C111 1.439(15) . ?
 C83 C113 1.441(15) . ?
 C5AA C111 1.390(18) . ?
 C96 C102 1.390(18) . ?
 C99 C134 1.383(18) . ?
 C99 C215 1.415(17) . ?
 C107 C167 1.398(18) . ?
 C123 C148 1.411(14) . ?
 C123 C257 1.408(14) . ?
 C126 C138 1.384(18) . ?
 C130 C158 1.392(18) . ?
 C134 C158 1.398(18) . ?
 C135 C257 1.384(15) . ?
 C135 C154 1.387(18) . ?
 C148 C120 1.390(18) . ?
 C226 C240 1.390(18) . ?
 C18 C0BA 1.398(18) . ?
 C120 C154 1.388(18) . ?
 Sb1 F16 1.79(2) 4_565 ?
 Sb1 F16 1.79(2) . ?
 Sb1 F43 1.77(2) . ?
 Sb1 F46 1.78(2) . ?
 Sb1 F88 1.79(2) . ?
 Sb1 F27 1.788(18) . ?
 Sb0A F40 1.802(18) . ?
 Sb0A F40 1.802(18) 4_575 ?
 Sb0A F117 1.801(18) . ?
 Sb0A F120 1.801(18) . ?
 Sb0A F124 1.863(17) . ?
 Sb0A F168 1.865(17) . ?
 Sb0A F168 1.865(17) 4_575 ?
 Sb0A F100 1.96(2) . ?
 F40 F168 0.28(10) 4_575 ?

loop_
  _geom_angle_atom_site_label_1
  _geom_angle_atom_site_label_2
  _geom_angle_atom_site_label_3
  _geom_angle
  _geom_angle_site_symmetry_1
  _geom_angle_site_symmetry_3
  _geom_angle_publ_flag
 Au02 Au01 Au03 113.7(2) . . ?
 Au02 Au01 Au04 64.95(17) . . ?
 Au02 Au01 Au05 64.87(16) . . ?
 Au02 Au01 Au06 122.1(2) . . ?
 Au02 Au01 Au08 120.7(2) . . ?
 Au02 Au01 Au09 61.81(17) . . ?
 Au02 Au01 Au0A 116.4(2) . . ?
 Au02 Au01 Au0B 175.2(2) . . ?
 Au02 Au01 Au0C 63.86(16) . . ?
 Au02 Au01 Au0D 114.2(2) . . ?
 Au04 Au01 Au03 116.0(2) . . ?
 Au04 Au01 Au08 118.5(2) . . ?
 Au04 Au01 Au09 116.0(2) . . ?
 Au04 Au01 Au0A 64.57(16) . . ?
 Au04 Au01 Au0B 117.9(2) . . ?
 Au04 Au01 Au0C 63.09(16) . . ?
 Au04 Au01 Au0D 177.9(2) . . ?
 Au05 Au01 Au03 114.7(2) . . ?
 Au05 Au01 Au04 118.8(2) . . ?
 Au05 Au01 Au08 64.69(16) . . ?
 Au05 Au01 Au09 64.36(15) . . ?
 Au05 Au01 Au0A 176.0(2) . . ?
 Au05 Au01 Au0B 114.9(2) . . ?
 Au05 Au01 Au0C 118.7(2) . . ?
 Au05 Au01 Au0D 61.70(16) . . ?
 Au06 Au01 Au03 112.7(2) . . ?
 Au06 Au01 Au04 64.78(16) . . ?
 Au06 Au01 Au05 120.8(2) . . ?
 Au06 Au01 Au08 64.80(16) . . ?
 Au06 Au01 Au09 174.1(2) . . ?
 Au06 Au01 Au0A 62.13(16) . . ?
 Au06 Au01 Au0B 62.34(16) . . ?
 Au06 Au01 Au0C 113.7(2) . . ?
 Au06 Au01 Au0D 116.87(19) . . ?
 Au07 Au01 Au02 67.13(17) . . ?
 Au07 Au01 Au03 178.8(2) . . ?
 Au07 Au01 Au04 65.05(16) . . ?
 Au07 Au01 Au05 64.79(16) . . ?
 Au07 Au01 Au06 67.10(16) . . ?
 Au07 Au01 Au08 64.54(16) . . ?
 Au07 Au01 Au09 118.72(19) . . ?
 Au07 Au01 Au0A 119.2(2) . . ?
 Au07 Au01 Au0B 117.33(19) . . ?
 Au07 Au01 Au0C 119.27(19) . . ?
 Au07 Au01 Au0D 116.58(19) . . ?
 Au08 Au01 Au03 114.3(2) . . ?
 Au08 Au01 Au0A 116.1(2) . . ?
 Au08 Au01 Au0B 61.94(16) . . ?
 Au08 Au01 Au0C 175.4(2) . . ?
 Au08 Au01 Au0D 63.54(16) . . ?
 Au09 Au01 Au03 61.51(18) . . ?
 Au09 Au01 Au08 117.8(2) . . ?
 Au09 Au01 Au0A 112.53(19) . . ?
 Au09 Au01 Au0B 113.6(2) . . ?
 Au09 Au01 Au0C 63.24(16) . . ?
 Au09 Au01 Au0D 62.22(16) . . ?
 Au0A Au01 Au03 61.28(18) . . ?
 Au0B Au01 Au03 61.80(18) . . ?
 Au0B Au01 Au0A 63.51(16) . . ?
 Au0B Au01 Au0C 113.5(2) . . ?
 Au0C Au01 Au03 61.89(17) . . ?
 Au0C Au01 Au0A 60.20(15) . . ?
 Au0D Au01 Au03 62.41(17) . . ?
 Au0D Au01 Au0A 114.8(2) . . ?
 Au0D Au01 Au0B 62.76(16) . . ?
 Au0D Au01 Au0C 114.8(2) . . ?
 Au01 Au02 Au04 57.86(16) . . ?
 Au01 Au02 Au05 57.82(15) . . ?
 Au01 Au02 Au07 56.23(15) . . ?
 Au01 Au02 Au09 59.98(17) . . ?
 Au01 Au02 Au0C 59.48(15) . . ?
 Au04 Au02 Au07 59.16(15) . . ?
 Au05 Au02 Au04 107.16(19) . . ?
 Au05 Au02 Au07 58.93(14) . . ?
 Au09 Au02 Au04 108.66(19) . . ?
 Au09 Au02 Au05 61.34(15) . . ?
 Au09 Au02 Au07 108.1(2) . . ?
 Au09 Au02 Au0C 61.16(15) . . ?
 Au0C Au02 Au04 59.42(15) . . ?
 Au0C Au02 Au05 109.20(19) . . ?
 Au0C Au02 Au07 106.82(18) . . ?
 P00N Au02 Au01 174.3(6) . . ?
 P00N Au02 Au04 127.8(6) . . ?
 P00N Au02 Au05 117.0(6) . . ?
 P00N Au02 Au07 124.4(6) . . ?
 P00N Au02 Au09 116.0(6) . . ?
 P00N Au02 Au0C 123.1(6) . . ?
 Au01 Au03 Au01 177.0(3) . 4_565 ?
 Au01 Au03 Au09 58.44(14) . . ?
 Au01 Au03 Au09 120.7(2) 4_565 . ?
 Au01 Au03 Au09 58.44(14) 4_565 4_565 ?
 Au01 Au03 Au09 120.7(2) . 4_565 ?
 Au01 Au03 Au0A 59.19(13) . . ?
 Au01 Au03 Au0A 59.19(13) 4_565 4_565 ?
 Au01 Au03 Au0A 123.2(2) 4_565 . ?
 Au01 Au03 Au0A 123.2(2) . 4_565 ?
 Au01 Au03 Au0B 120.2(2) 4_565 . ?
 Au01 Au03 Au0B 58.77(13) . . ?
 Au01 Au03 Au0B 120.2(2) . 4_565 ?
 Au01 Au03 Au0B 58.77(13) 4_565 4_565 ?
 Au01 Au03 Au0C 58.85(13) 4_565 4_565 ?
 Au01 Au03 Au0C 58.85(13) . . ?
 Au01 Au03 Au0C 123.7(2) 4_565 . ?
 Au01 Au03 Au0C 123.7(2) . 4_565 ?
 Au01 Au03 Au0D 58.13(14) . . ?
 Au01 Au03 Au0D 58.12(14) 4_565 4_565 ?
 Au01 Au03 Au0D 118.9(2) . 4_565 ?
 Au01 Au03 Au0D 118.9(2) 4_565 . ?
 Au09 Au03 Au09 62.3(2) 4_565 . ?
 Au09 Au03 Au0A 149.5(3) 4_565 . ?
 Au09 Au03 Au0A 108.26(15) . . ?
 Au09 Au03 Au0A 108.27(15) 4_565 4_565 ?
 Au09 Au03 Au0A 149.5(3) . 4_565 ?
 Au09 Au03 Au0B 108.48(16) . . ?
 Au09 Au03 Au0B 147.7(3) . 4_565 ?
 Au09 Au03 Au0B 147.7(3) 4_565 . ?
 Au09 Au03 Au0B 108.48(16) 4_565 4_565 ?
 Au09 Au03 Au0C 61.13(16) 4_565 4_565 ?
 Au09 Au03 Au0C 94.1(2) . 4_565 ?
 Au09 Au03 Au0C 94.1(2) 4_565 . ?
 Au09 Au03 Au0C 61.13(16) . . ?
 Au09 Au03 Au0D 91.1(2) 4_565 . ?
 Au09 Au03 Au0D 91.1(2) . 4_565 ?
 Au09 Au03 Au0D 59.72(16) 4_565 4_565 ?
 Au09 Au03 Au0D 59.72(16) . . ?
 Au0A Au03 Au0A 64.0(2) 4_565 . ?
 Au0A Au03 Au0B 61.73(16) . . ?
 Au0A Au03 Au0B 61.73(16) 4_565 4_565 ?
 Au0A Au03 Au0B 93.9(2) . 4_565 ?
 Au0A Au03 Au0B 93.9(2) 4_565 . ?
 Au0A Au03 Au0C 58.53(15) . . ?
 Au0A Au03 Au0C 58.53(15) 4_565 4_565 ?
 Au0A Au03 Au0C 92.6(2) . 4_565 ?
 Au0A Au03 Au0C 92.6(2) 4_565 . ?
 Au0A Au03 Au0D 109.41(15) 4_565 4_565 ?
 Au0A Au03 Au0D 150.3(3) 4_565 . ?
 Au0A Au03 Au0D 150.3(3) . 4_565 ?
 Au0A Au03 Au0D 109.41(15) . . ?
 Au0B Au03 Au0B 61.4(2) . 4_565 ?
 Au0B Au03 Au0C 149.8(3) 4_565 . ?
 Au0B Au03 Au0C 149.8(3) . 4_565 ?
 Au0B Au03 Au0C 108.47(14) 4_565 4_565 ?
 Au0B Au03 Au0C 108.46(14) . . ?
 Au0B Au03 Au0D 91.2(2) . 4_565 ?
 Au0B Au03 Au0D 91.2(2) 4_565 . ?
 Au0B Au03 Au0D 60.28(15) . . ?
 Au0B Au03 Au0D 60.27(15) 4_565 4_565 ?
 Au0C Au03 Au0C 64.8(2) 4_565 . ?
 Au0C Au03 Au0D 108.68(15) . . ?
 Au0C Au03 Au0D 149.6(3) 4_565 . ?
 Au0C Au03 Au0D 108.68(15) 4_565 4_565 ?
 Au0C Au03 Au0D 149.6(3) . 4_565 ?
 Au0D Au03 Au0D 60.8(2) 4_565 . ?
 Au01 Au04 Au02 57.20(15) . . ?
 Au01 Au04 Au06 57.34(15) . . ?
 Au01 Au04 Au07 56.93(15) . . ?
 Au01 Au04 Au0A 58.82(15) . . ?
 Au01 Au04 Au0C 59.55(15) . . ?
 Au02 Au04 Au0A 105.68(18) . . ?
 Au06 Au04 Au02 108.84(18) . . ?
 Au06 Au04 Au07 61.67(14) . . ?
 Au06 Au04 Au0A 57.98(15) . . ?
 Au07 Au04 Au02 61.59(15) . . ?
 Au07 Au04 Au0A 107.67(18) . . ?
 Au0C Au04 Au02 60.15(15) . . ?
 Au0C Au04 Au06 105.19(18) . . ?
 Au0C Au04 Au07 109.33(18) . . ?
 Au0C Au04 Au0A 57.35(14) . . ?
 P00M Au04 Au01 175.5(6) . . ?
 P00M Au04 Au02 120.5(6) . . ?
 P00M Au04 Au06 122.5(6) . . ?
 P00M Au04 Au07 118.7(6) . . ?
 P00M Au04 Au0A 125.4(6) . . ?
 P00M Au04 Au0C 123.4(6) . . ?
 Au01 Au05 Au02 57.31(15) . . ?
 Au01 Au05 Au07 57.13(15) . . ?
 Au01 Au05 Au08 58.26(15) . . ?
 Au01 Au05 Au09 58.40(16) . . ?
 Au01 Au05 Au0D 59.88(16) . . ?
 Au02 Au05 Au08 108.70(18) . . ?
 Au02 Au05 Au09 57.56(15) . . ?
 Au07 Au05 Au02 61.81(15) . . ?
 Au07 Au05 Au08 59.88(15) . . ?
 Au07 Au05 Au09 107.38(18) . . ?
 Au09 Au05 Au08 107.65(18) . . ?
 Au0D Au05 Au02 106.71(18) . . ?
 Au0D Au05 Au07 108.66(19) . . ?
 Au0D Au05 Au08 60.76(15) . . ?
 Au0D Au05 Au09 59.66(15) . . ?
 P00O Au05 Au01 175.3(7) . . ?
 P00O Au05 Au02 123.5(7) . . ?
 P00O Au05 Au07 127.6(6) . . ?
 P00O Au05 Au08 123.3(7) . . ?
 P00O Au05 Au09 117.6(7) . . ?
 P00O Au05 Au0D 116.4(7) . . ?
 Au01 Au06 Au04 57.88(15) . . ?
 Au01 Au06 Au07 56.19(15) . . ?
 Au01 Au06 Au08 58.41(15) . . ?
 Au01 Au06 Au0A 60.38(16) . . ?
 Au01 Au06 Au0B 60.11(16) . . ?
 Au04 Au06 Au07 59.20(14) . . ?
 Au04 Au06 Au08 107.60(18) . . ?
 Au08 Au06 Au07 58.95(14) . . ?
 Au0A Au06 Au04 61.65(15) . . ?
 Au0A Au06 Au07 108.62(19) . . ?
 Au0A Au06 Au08 109.46(18) . . ?
 Au0A Au06 Au0B 62.18(16) . . ?
 Au0B Au06 Au04 110.22(19) . . ?
 Au0B Au06 Au07 106.71(18) . . ?
 Au0B Au06 Au08 59.18(15) . . ?
 P00P Au06 Au01 176.5(6) . . ?
 P00P Au06 Au04 119.2(6) . . ?
 P00P Au06 Au07 124.7(6) . . ?
 P00P Au06 Au08 125.1(6) . . ?
 P00P Au06 Au0A 116.9(6) . . ?
 P00P Au06 Au0B 121.2(7) . . ?
 Au01 Au07 Au02 56.65(15) . . ?
 Au01 Au07 Au04 58.02(15) . . ?
 Au01 Au07 Au05 58.08(15) . . ?
 Au01 Au07 Au06 56.71(15) . . ?
 Au01 Au07 Au08 58.81(15) . . ?
 Au02 Au07 Au06 105.09(18) . . ?
 Au04 Au07 Au02 59.25(14) . . ?
 Au04 Au07 Au06 59.13(15) . . ?
 Au05 Au07 Au02 59.26(15) . . ?
 Au05 Au07 Au04 107.51(18) . . ?
 Au05 Au07 Au06 106.70(18) . . ?
 Au05 Au07 Au08 60.59(15) . . ?
 Au08 Au07 Au02 107.27(18) . . ?
 Au08 Au07 Au04 108.05(18) . . ?
 Au08 Au07 Au06 59.57(15) . . ?
 Br0F Au07 Au01 179.4(3) . . ?
 Br0F Au07 Au02 123.1(3) . . ?
 Br0F Au07 Au04 121.4(3) . . ?
 Br0F Au07 Au05 122.4(3) . . ?
 Br0F Au07 Au06 123.1(3) . . ?
 Br0F Au07 Au08 121.7(3) . . ?
 Au01 Au08 Au05 57.05(15) . . ?
 Au01 Au08 Au06 56.80(15) . . ?
 Au01 Au08 Au07 56.64(15) . . ?
 Au01 Au08 Au0B 59.47(15) . . ?
 Au01 Au08 Au0D 58.32(16) . . ?
 Au06 Au08 Au05 107.36(18) . . ?
 Au07 Au08 Au05 59.53(15) . . ?
 Au07 Au08 Au06 61.48(14) . . ?
 Au0B Au08 Au05 106.66(18) . . ?
 Au0B Au08 Au06 58.90(15) . . ?
 Au0B Au08 Au07 108.52(19) . . ?
 Au0B Au08 Au0D 60.20(15) . . ?
 Au0D Au08 Au05 57.59(15) . . ?
 Au0D Au08 Au06 106.05(18) . . ?
 Au0D Au08 Au07 105.84(19) . . ?
 P00Q Au08 Au01 177.9(6) . . ?
 P00Q Au08 Au05 124.4(6) . . ?
 P00Q Au08 Au06 122.7(6) . . ?
 P00Q Au08 Au07 125.3(6) . . ?
 P00Q Au08 Au0B 118.4(6) . . ?
 P00Q Au08 Au0D 120.7(6) . . ?
 Au01 Au09 Au02 58.21(16) . . ?
 Au01 Au09 Au03 60.05(15) . . ?
 Au01 Au09 Au05 57.24(15) . . ?
 Au01 Au09 Au09 118.89(13) . 4_565 ?
 Au01 Au09 Au0C 58.95(14) . . ?
 Au01 Au09 Au0D 59.01(16) . . ?
 Au02 Au09 Au03 109.49(19) . . ?
 Au02 Au09 Au05 61.10(15) . . ?
 Au02 Au09 Au09 150.42(13) . 4_565 ?
 Au02 Au09 Au0C 61.15(15) . . ?
 Au02 Au09 Au0D 108.53(19) . . ?
 Au03 Au09 Au05 107.7(2) . . ?
 Au03 Au09 Au09 58.86(11) . 4_565 ?
 Au03 Au09 Au0C 60.00(16) . . ?
 Au03 Au09 Au0D 60.85(18) . . ?
 Au05 Au09 Au09 145.92(12) . 4_565 ?
 Au0C Au09 Au05 109.00(18) . . ?
 Au0C Au09 Au09 91.41(11) . 4_565 ?
 Au0D Au09 Au05 58.34(15) . . ?
 Au0D Au09 Au09 89.76(12) . 4_565 ?
 Au0D Au09 Au0C 108.7(2) . . ?
 Br0I Au09 Au01 170.4(3) . . ?
 Br0I Au09 Au02 122.6(3) . . ?
 Br0I Au09 Au03 113.1(2) . . ?
 Br0I Au09 Au05 132.3(3) . . ?
 Br0I Au09 Au09 54.9(2) . 4_565 ?
 Br0I Au09 Au0C 112.2(3) . . ?
 Br0I Au09 Au0D 125.1(3) . . ?
 Au01 Au0A Au03 59.53(14) . . ?
 Au01 Au0A Au04 56.62(15) . . ?
 Au01 Au0A Au06 57.49(15) . . ?
 Au01 Au0A Au0A 117.52(12) . 4_565 ?
 Au01 Au0A Au0B 58.09(15) . . ?
 Au01 Au0A Au0C 59.86(15) . . ?
 Au03 Au0A Au04 107.85(18) . . ?
 Au03 Au0A Au0A 57.99(10) . 4_565 ?
 Au03 Au0A Au0B 59.42(17) . . ?
 Au04 Au0A Au0A 149.80(13) . 4_565 ?
 Au06 Au0A Au03 107.45(18) . . ?
 Au06 Au0A Au04 60.37(15) . . ?
 Au06 Au0A Au0A 145.99(13) . 4_565 ?
 Au06 Au0A Au0B 58.97(15) . . ?
 Au0B Au0A Au04 106.74(17) . . ?
 Au0B Au0A Au0A 89.09(11) . 4_565 ?
 Au0C Au0A Au03 61.18(17) . . ?
 Au0C Au0A Au04 60.22(16) . . ?
 Au0C Au0A Au06 109.49(19) . . ?
 Au0C Au0A Au0A 90.62(12) . 4_565 ?
 Au0C Au0A Au0B 108.73(18) . . ?
 Br0L Au0A Au01 169.8(3) . . ?
 Br0L Au0A Au03 110.5(2) . . ?
 Br0L Au0A Au04 129.8(3) . . ?
 Br0L Au0A Au06 131.6(3) . . ?
 Br0L Au0A Au0A 52.6(2) . 4_565 ?
 Br0L Au0A Au0B 120.2(3) . . ?
 Br0L Au0A Au0C 114.7(4) . . ?
 Au01 Au0B Au03 59.43(15) . . ?
 Au01 Au0B Au06 57.55(15) . . ?
 Au01 Au0B Au08 58.59(15) . . ?
 Au01 Au0B Au0A 58.40(15) . . ?
 Au01 Au0B Au0B 118.71(13) . 4_565 ?
 Au01 Au0B Au0D 58.28(15) . . ?
 Au03 Au0B Au0A 58.84(16) . . ?
 Au03 Au0B Au0B 59.30(11) . 4_565 ?
 Au03 Au0B Au0D 60.12(17) . . ?
 Au06 Au0B Au03 106.88(19) . . ?
 Au06 Au0B Au08 61.92(15) . . ?
 Au06 Au0B Au0A 58.85(15) . . ?
 Au06 Au0B Au0B 147.60(13) . 4_565 ?
 Au06 Au0B Au0D 108.88(19) . . ?
 Au08 Au0B Au03 109.49(19) . . ?
 Au08 Au0B Au0A 108.99(18) . . ?
 Au08 Au0B Au0B 147.98(13) . 4_565 ?
 Au08 Au0B Au0D 60.85(16) . . ?
 Au0B Au0B Au0A 90.91(11) 4_565 . ?
 Au0D Au0B Au0A 107.01(19) . . ?
 Au0D Au0B Au0B 89.87(12) . 4_565 ?
 Br0J Au0B Au01 165.8(4) . . ?
 Br0J Au0B Au03 112.5(2) . . ?
 Br0J Au0B Au06 135.7(3) . . ?
 Br0J Au0B Au08 119.4(3) . . ?
 Br0J Au0B Au0A 129.6(3) . . ?
 Br0J Au0B Au0B 54.3(2) . 4_565 ?
 Br0J Au0B Au0D 107.9(3) . . ?
 Au01 Au0C Au02 56.65(15) . . ?
 Au01 Au0C Au03 59.26(14) . . ?
 Au01 Au0C Au04 57.36(16) . . ?
 Au01 Au0C Au09 57.81(15) . . ?
 Au01 Au0C Au0A 59.94(16) . . ?
 Au01 Au0C Au0C 116.84(13) . 4_565 ?
 Au02 Au0C Au09 57.69(15) . . ?
 Au02 Au0C Au0C 144.54(13) . 4_565 ?
 Au03 Au0C Au02 105.78(18) . . ?
 Au03 Au0C Au04 108.88(19) . . ?
 Au03 Au0C Au09 58.87(16) . . ?
 Au03 Au0C Au0C 57.59(10) . 4_565 ?
 Au04 Au0C Au02 60.43(15) . . ?
 Au04 Au0C Au09 106.70(17) . . ?
 Au04 Au0C Au0C 150.72(13) . 4_565 ?
 Au09 Au0C Au0C 88.59(11) . 4_565 ?
 Au0A Au0C Au02 109.91(19) . . ?
 Au0A Au0C Au03 60.30(17) . . ?
 Au0A Au0C Au04 62.43(16) . . ?
 Au0A Au0C Au09 107.87(18) . . ?
 Au0A Au0C Au0C 89.38(12) . 4_565 ?
 Br0H Au0C Au01 166.9(3) . . ?
 Br0H Au0C Au02 136.5(3) . . ?
 Br0H Au0C Au03 110.1(2) . . ?
 Br0H Au0C Au04 125.8(3) . . ?
 Br0H Au0C Au09 125.4(3) . . ?
 Br0H Au0C Au0A 108.9(3) . . ?
 Br0H Au0C Au0C 53.3(2) . 4_565 ?
 Au01 Au0D Au03 59.46(14) . . ?
 Au01 Au0D Au05 58.42(16) . . ?
 Au01 Au0D Au08 58.14(15) . . ?
 Au01 Au0D Au09 58.77(15) . . ?
 Au01 Au0D Au0B 58.96(15) . . ?
 Au01 Au0D Au0D 119.09(13) . 4_565 ?
 Au03 Au0D Au08 107.55(18) . . ?
 Au03 Au0D Au0B 59.61(17) . . ?
 Au03 Au0D Au0D 59.62(10) . 4_565 ?
 Au05 Au0D Au03 109.47(19) . . ?
 Au05 Au0D Au08 61.64(15) . . ?
 Au05 Au0D Au09 62.00(16) . . ?
 Au05 Au0D Au0B 108.92(19) . . ?
 Au05 Au0D Au0D 149.70(13) . 4_565 ?
 Au08 Au0D Au0D 146.51(13) . 4_565 ?
 Au09 Au0D Au03 59.43(16) . . ?
 Au09 Au0D Au08 110.14(19) . . ?
 Au09 Au0D Au0B 107.70(19) . . ?
 Au09 Au0D Au0D 90.24(12) . 4_565 ?
 Au0B Au0D Au08 58.95(15) . . ?
 Au0B Au0D Au0D 90.13(12) . 4_565 ?
 Br0G Au0D Au01 167.6(4) . . ?
 Br0G Au0D Au03 113.4(2) . . ?
 Br0G Au0D Au05 120.2(3) . . ?
 Br0G Au0D Au08 133.5(3) . . ?
 Br0G Au0D Au09 109.1(4) . . ?
 Br0G Au0D Au0B 128.2(3) . . ?
 Br0G Au0D Au0D 54.9(2) . 4_565 ?
 Au0D Br0G Au0D 70.2(4) 4_565 . ?
 Au0C Br0H Au0C 73.4(4) 4_565 . ?
 Au09 Br0I Au09 70.1(4) . 4_565 ?
 Au0B Br0J Au0B 71.3(4) 4_565 . ?
 Au0A Br0L Au0A 74.8(4) 4_565 . ?
 C49 P00M Au04 111(3) . . ?
 C63 P00M Au04 117.3(18) . . ?
 C63 P00M C49 105(3) . . ?
 C85 P00M Au04 114(3) . . ?
 C85 P00M C49 105(3) . . ?
 C85 P00M C63 102(3) . . ?
 C20 P00N Au02 113.6(16) . . ?
 C37 P00N Au02 115.2(18) . . ?
 C37 P00N C20 106.4(15) . . ?
 C2AA P00N Au02 112.4(19) . . ?
 C2AA P00N C20 96(2) . . ?
 C2AA P00N C37 112(3) . . ?
 C22 P00O Au05 116(3) . . ?
 C22 P00O C98 105.5(19) . . ?
 C26 P00O Au05 115.9(19) . . ?
 C26 P00O C22 100(3) . . ?
 C26 P00O C98 106(4) . . ?
 C98 P00O Au05 112(2) . . ?
 C13 P00P Au06 112(2) . . ?
 C13 P00P C38 116(3) . . ?
 C13 P00P C118 106(3) . . ?
 C38 P00P Au06 112(3) . . ?
 C118 P00P Au06 105(3) . . ?
 C118 P00P C38 105(3) . . ?
 C4BA P00Q Au08 110.7(17) . . ?
 C4BA P00Q C123 102(2) . . ?
 C4BA P00Q C215 114.2(16) . . ?
 C123 P00Q Au08 117.1(9) . . ?
 C215 P00Q Au08 109.7(18) . . ?
 C215 P00Q C123 103.3(17) . . ?
 C74 C13 P00P 130(6) . . ?
 C74 C13 C17 121(3) . . ?
 C17 C13 P00P 110(6) . . ?
 C28 C20 P00N 118(3) . . ?
 C28 C20 C4AA 121(3) . . ?
 C4AA C20 P00N 121(3) . . ?
 C46 C22 P00O 120(6) . . ?
 C48 C22 P00O 121(6) . . ?
 C48 C22 C46 120(3) . . ?
 C106 C23 C98 126(3) . . ?
 C66 C26 P00O 122(6) . . ?
 C66 C26 C126 119(3) . . ?
 C126 C26 P00O 119(6) . . ?
 C74 C31 C60 119(3) . . ?
 C1AA C4BA P00Q 122(3) . . ?
 C240 C4BA P00Q 125(3) . . ?
 C240 C4BA C1AA 113(3) . . ?
 C6AA C37 P00N 123(3) . . ?
 C5AA C37 P00N 122(3) . . ?
 C5AA C37 C6AA 114(2) . . ?
 C82 C38 P00P 117(6) . . ?
 C82 C38 C70 118(3) . . ?
 C70 C38 P00P 125(6) . . ?
 C45 C49 P00M 126(6) . . ?
 C45 C49 C51 117(3) . . ?
 C51 C49 P00M 117(6) . . ?
 C92 C50 C124 121(3) . . ?
 C97 C54 C118 120(3) . . ?
 C80 C63 P00M 128(6) . . ?
 C81 C63 P00M 113(6) . . ?
 C81 C63 C80 119(2) . . ?
 C84 C68 C82 119(3) . . ?
 C31 C74 C13 120(3) . . ?
 C38 C82 C68 122(3) . . ?
 C139 C84 C68 119(3) . . ?
 C7AA C85 P00M 115(6) . . ?
 C8AA C85 P00M 125(6) . . ?
 C8AA C85 C7AA 120(3) . . ?
 C54 C97 C3BA 121(3) . . ?
 C23 C98 P00O 124(3) . . ?
 C92 C98 P00O 125(3) . . ?
 C92 C98 C23 111(2) . . ?
 C130 C105 C215 125(3) . . ?
 C23 C106 C124 121(3) . . ?
 C54 C118 P00P 107(6) . . ?
 C72 C118 P00P 135(6) . . ?
 C72 C118 C54 118(3) . . ?
 C106 C124 C50 117(3) . . ?
 C13 C17 C76 119(3) . . ?
 C113 C6AA C37 124(2) . . ?
 C0BA C25 C2AA 119(3) . . ?
 C62 C3AA C18 120(3) . . ?
 C75 C28 C20 120(3) . . ?
 C25 C2AA P00N 124(6) . . ?
 C25 C2AA C62 119(2) . . ?
 C62 C2AA P00N 117(6) . . ?
 C9AA C32 C1BA 121(3) . . ?
 C3BA C44 C72 119(3) . . ?
 C167 C45 C49 122(3) . . ?
 C112 C46 C22 119(3) . . ?
 C110 C48 C22 121(3) . . ?
 C44 C3BA C97 119(3) . . ?
 C69 C51 C49 122(3) . . ?
 C78 C7AA C85 120(3) . . ?
 C61 C1AA C4BA 124(3) . . ?
 C138 C56 C59 119(3) . . ?
 C61 C58 C226 118(3) . . ?
 C66 C59 C56 120(3) . . ?
 C31 C60 C76 120(3) . . ?
 C1AA C61 C58 120(3) . . ?
 C3AA C62 C2AA 121(2) . . ?
 C112 C64 C110 120(3) . . ?
 C26 C66 C59 121(3) . . ?
 C96 C8AA C85 119(3) . . ?
 C51 C69 C107 120(3) . . ?
 C139 C70 C38 120(3) . . ?
 C118 C72 C44 122(3) . . ?
 C103 C73 C4AA 119(3) . . ?
 C28 C75 C103 120(3) . . ?
 C60 C76 C17 121(3) . . ?
 C102 C78 C7AA 120(3) . . ?
 C9AA C80 C63 121(2) . . ?
 C63 C81 C1BA 121(3) . . ?
 C20 C4AA C73 119(3) . . ?
 C111 C83 C113 117(3) . . ?
 C111 C5AA C37 124(3) . . ?
 C32 C9AA C80 119(3) . . ?
 C50 C92 C98 125(3) . . ?
 C8AA C96 C102 122(3) . . ?
 C134 C99 C215 124(3) . . ?
 C96 C102 C78 119(3) . . ?
 C73 C103 C75 121(3) . . ?
 C167 C107 C69 119(3) . . ?
 C48 C110 C64 120(3) . . ?
 C5AA C111 C83 120(3) . . ?
 C64 C112 C46 121(3) . . ?
 C6AA C113 C83 120(3) . . ?
 C148 C123 P00Q 123(3) . . ?
 C257 C123 P00Q 121(3) . . ?
 C257 C123 C148 116(2) . . ?
 C138 C126 C26 120(3) . . ?
 C105 C130 C158 119(3) . . ?
 C99 C134 C158 121(3) . . ?
 C257 C135 C154 118(3) . . ?
 C126 C138 C56 121(3) . . ?
 C70 C139 C84 122(3) . . ?
 C120 C148 C123 121(3) . . ?
 C130 C158 C134 119(3) . . ?
 C45 C167 C107 119(3) . . ?
 C105 C215 P00Q 124(3) . . ?
 C105 C215 C99 113(2) . . ?
 C99 C215 P00Q 123(3) . . ?
 C240 C226 C58 120(3) . . ?
 C226 C240 C4BA 124(3) . . ?
 C135 C257 C123 123(2) . . ?
 C3AA C18 C0BA 118(3) . . ?
 C81 C1BA C32 119(3) . . ?
 C25 C0BA C18 121(3) . . ?
 C154 C120 C148 120(3) . . ?
 C135 C154 C120 121(3) . . ?
 F16 Sb1 F16 179.9(12) 4_565 . ?
 F16 Sb1 F88 90.0(6) . . ?
 F16 Sb1 F88 90.0(6) 4_565 . ?
 F16 Sb1 F27 90.0(4) . . ?
 F16 Sb1 F27 90.0(4) 4_565 . ?
 F43 Sb1 F16 90.0(6) . . ?
 F43 Sb1 F16 90.0(6) . 4_565 ?
 F43 Sb1 F46 86(2) . . ?
 F43 Sb1 F88 179.7(11) . . ?
 F43 Sb1 F27 92(2) . . ?
 F46 Sb1 F16 90.0(4) . 4_565 ?
 F46 Sb1 F16 90.0(4) . . ?
 F46 Sb1 F88 94(2) . . ?
 F46 Sb1 F27 178.3(12) . . ?
 F88 Sb1 F27 88(2) . . ?
 F40 Sb0A F40 167(4) 4_575 . ?
 F40 Sb0A F124 91.9(17) . . ?
 F40 Sb0A F124 91.9(17) 4_575 . ?
 F40 Sb0A F168 9(3) . 4_575 ?
 F40 Sb0A F168 175.6(11) . . ?
 F40 Sb0A F168 9(3) 4_575 . ?
 F40 Sb0A F168 175.6(11) 4_575 4_575 ?
 F40 Sb0A F100 96.1(19) 4_575 . ?
 F40 Sb0A F100 96.1(19) . . ?
 F117 Sb0A F40 83.9(19) . 4_575 ?
 F117 Sb0A F40 83.9(19) . . ?
 F117 Sb0A F120 86.9(16) . . ?
 F117 Sb0A F124 89.3(16) . . ?
 F117 Sb0A F168 92.3(16) . 4_575 ?
 F117 Sb0A F168 92.3(16) . . ?
 F117 Sb0A F100 179.9(10) . . ?
 F120 Sb0A F40 87.7(17) . . ?
 F120 Sb0A F40 87.7(18) . 4_575 ?
 F120 Sb0A F124 176.2(11) . . ?
 F120 Sb0A F168 89.8(17) . 4_575 ?
 F120 Sb0A F168 89.8(17) . . ?
 F120 Sb0A F100 93.0(14) . . ?
 F124 Sb0A F168 90.4(17) . . ?
 F124 Sb0A F168 90.4(17) . 4_575 ?
 F124 Sb0A F100 90.8(14) . . ?
 F168 Sb0A F168 175(3) 4_575 . ?
 F168 Sb0A F100 87.7(16) 4_575 . ?
 F168 Sb0A F100 87.7(16) . . ?
 F168 F40 Sb0A 99(8) 4_575 . ?
 F40 F168 Sb0A 73(6) 4_575 . ?

_shelx_res_file
;
TITL 1_a.res in P2(1)/m
    1_sq.res
    created by SHELXL-2018/3 at 09:09:43 on 20-Nov-2019
REM Old TITL 1 in P21/m #11
REM SHELXT solution in P2(1)/m: R1 0.287, Rweak 0.031, Alpha 0.056
REM <I/s> 0.869 for 12 systematic absences, Orientation as input
REM Formula found by SHELXT: C55 N35 Ni2 Cl7 Au25
CELL 1.54178 16.5758 23.3811 29.8017 90 103.085 90
ZERR 2 0.001 0.0016 0.0014 0 0.005 0
LATT 1
SYMM -X,0.5+Y,-Z
SFAC C H Au Br F P Sb
UNIT 360 300 50 14 24 20 4
EQIV $1 +X,0.5-Y,+Z
DFIX 1.38 C54 C118 C72 C118 C72 C44 C44 C3BA C97 C3BA C97 C54 C82 C68 C82 =
 C38 C70 C38 C70 C139 C84 C139 C84 C68 C17 C13 C74 C13 C74 C31 C60 C31 C76 =
 C60 C76 C17 C7AA C78 C85 C7AA C8AA C85 C96 C8AA C96 C102 C78 C102 C9AA C80 =
 C9AA C32 C81 C63 C51 C49 C49 C45 C45 C167 C167 C107 C69 C107 C69 C51 C83 =
 C111 C5AA C111 C5AA C37 C6AA C37 C6AA C113 C83 C113 C28 C20 C4AA C20 C73 =
 C4AA C73 C103 C75 C103 C75 C28 C2AA C25 C62 C2AA C62 C3AA C46 C112 C46 C22 =
 C64 C110 C48 C110 C48 C22 C50 C124 C64 C112 C92 C50 C98 C92 C98 C23 C23 =
 C106 C124 C106 C26 C126 C138 C126 C56 C138 C59 C56 C66 C59 C66 C26 C99 C134 =
 C158 C134 C158 C130 C130 C105 C215 C105 C99 C215 C148 C123 C257 C123 C257 =
 C135 C240 C226 C58 C226 C61 C58 C61 C1AA C4BA C1AA C4BA C240
DFIX 1.38 C62 C2AA C62 C3AA C3AA C18 C18 C0BA C25 C0BA C2AA C25
DFIX 1.38 C80 C63 C81 C63 C81 C1BA C32 C1BA C9AA C32 C9AA C80
DFIX 1.38 C257 C123 C257 C135 C154 C135 C154 C120 C148 C120 C148 C123
DFIX 1.7 P00P C118 P00P C13 P00N C37 P00P C38 P00N C2AA P00Q C4BA P00Q C215 =
 P00Q C123 P00O C26 P00O C22 P00O C98 P00M C85 P00M C49 P00M C63
DFIX 1.38 C82 C38 C70 C38 C70 C139 C84 C139 C84 C68 C82 C68
DFIX 1.38 C48 C22 C46 C22 C46 C112 C64 C112 C64 C110 C48 C110 C98 C23 C98 =
 C92 C23 C106 C124 C106 C50 C124 C92 C50 C138 C126 C26 C126 C66 C26 C66 C59 =
 C59 C56 C56 C138 C99 C134 C99 C215 C158 C134 C158 C130 C130 C105 C215 C105 =
 C257 C123 C148 C123 C148 C120 C154 C120 C154 C135 C257 C135 C4BA C1AA C61 =
 C1AA C61 C58 C58 C226 C240 C226 C4BA C240 C82 C68 C82 C38 C70 C38 C70 C139 =
 C84 C139 C84 C68 C72 C118 C54 C118 C97 C54 C97 C3BA C44 C3BA C72 C44 C74 =
 C13 C17 C13 C76 C17 C76 C60 C60 C31 C74 C31 C81 C1BA C81 C63 C80 C63 C9AA =
 C80 C9AA C32 C32 C1BA C51 C49 C49 C45 C45 C167 C167 C107 C69 C107 C69 C51 =
 C85 C7AA C8AA C85 C96 C8AA C96 C102 C78 C102 C7AA C78 C5AA C37 C5AA C111 =
 C83 C111 C83 C113 C6AA C113 C6AA C37 C2AA C25 C62 C2AA C62 C3AA C3AA C18 =
 C18 C0BA C25 C0BA C4AA C20 C28 C20 C75 C28 C75 C103 C73 C103 C73 C4AA
DFIX 1.78 Sb0A F168 Sb0A F124 Sb0A F40 Sb0A F120 Sb0A F117
DFIX 1.78 Sb0A F117 Sb0A F168 Sb0A F124 Sb0A F120 Sb0A F40 Sb0A F100
DFIX 1.78 Sb1 F27
DFIX 1.78 Sb1 F46 Sb1 F27 Sb1 F88 Sb1 F43 Sb1 F16
DFIX 1.55 C83 H83 C83 C111 C83 C113
DANG 2.47 C118 C44 C72 C3BA
DANG 2.47 C44 C97 C3BA C54
DANG 2.47 C54 C72 C97 C118
DANG 2.47 C38 C68 C82 C84
DANG 2.47 C68 C139 C84 C70
DANG 2.47 C82 C70 C38 C139
DANG 2.47 C13 C76 C17 C60
DANG 2.47 C76 C31 C60 C74
DANG 2.47 C31 C13 C74 C17
DANG 2.47 C85 C78 C7AA C102
DANG 2.47 C78 C96 C102 C8AA
DANG 2.47 C96 C85 C8AA C7AA
DANG 2.47 C51 C45 C49 C167
DANG 2.47 C45 C107 C167 C69
DANG 2.47 C107 C51 C49 C69
DANG 2.47 C63 C9AA C80 C32
DANG 2.47 C81 C80
DANG 2.47 C20 C73 C4AA C103
DANG 2.47 C73 C75 C103 C28
DANG 2.47 C75 C20 C28 C4AA
DANG 2.47 C2AA C3AA
DANG 2.47 C25 C62
DANG 2.47 C23 C124 C106 C50
DANG 2.47 C124 C92 C50 C98
DANG 2.47 C92 C23 C98 C106
DANG 2.47 C22 C112 C46 C64
DANG 2.47 C112 C110 C64 C48
DANG 2.47 C48 C46 C22 C110
DANG 2.47 C26 C59 C66 C56
DANG 2.47 C59 C138 C56 C126
DANG 2.47 C66 C126 C26 C138
DANG 2.47 C4BA C61 C1AA C58
DANG 2.47 C61 C226 C58 C240
DANG 2.47 C240 C1AA C4BA C226
DANG 2.47 C148 C257
DANG 2.47 C135 C123
DANG 2.47 C2AA C0BA
DANG 2.47 C25 C18
DANG 2.47 C3AA C0BA C18 C62
DANG 2.47 C62 C25 C2AA C3AA
DANG 2.47 C81 C32 C1BA C9AA
DANG 2.47 C9AA C63 C80 C81
DANG 2.47 C63 C1BA
DANG 2.47 C123 C135 C257 C154
DANG 2.47 C135 C120 C154 C148
DANG 2.47 C123 C120 C148 C257
DANG 3 P00Q C1AA
DANG 3 P00Q C240
DANG 3 C257 P00Q
DANG 3 C148 P00Q
DANG 3 C4AA P00N
DANG 3 P00N C28
DANG 3 C5AA P00N
DANG 3 C6AA P00N
DANG 2.47 C5AA C6AA C37 C111
DANG 2.47 C111 C113 C5AA C83
DANG 2.47 C37 C113 C5AA C6AA
DANG 2.47 C37 C113 C6AA C83
DANG 2.47 C215 C134 C99 C105
DANG 2.47 C105 C158 C215 C130
DANG 2.47 C158 C99 C134 C130
DANG 3 P00Q C105
DANG 3 P00Q C99
DANG 3 C23 P00O
DANG 3 C92 P00O
DANG 3 F100 F120
DANG 3 F168 F124
DANG 3 F124 F40
DANG 3 F124 F100
DANG 3 F117 F168
DANG 3 F168 F100
FLAT P00P C118 C72 C44 C3BA C97 C54
FLAT C38 P00P C82 C68 C84 C139 C70
FLAT C13 C17 C76 C60 C31 C74 P00P
FLAT P00M C85 C7AA C78 C102 C96 C8AA
FLAT P00M C49 C45 C167 C107 C69 C51
FLAT C32 C9AA C81 C63 C80 P00M
FLAT P00N C37 C5AA C111 C83 C113 C6AA
FLAT P00N C20 C28 C75 C103 C73 C4AA
FLAT P00N C25 C2AA C62 C3AA
FLAT P00O C23 C106 C124 C50 C92 C98
FLAT P00O C22 C48 C110 C64 C112 C46
FLAT C26 P00O C66 C59 C56 C138 C126
FLAT P00Q C123 C257 C135 C148
FLAT P00Q C4BA C240 C226 C58 C61 C1AA
FLAT P00Q C215 C105 C130 C158 C134 C99
FLAT P00Q C123 C257 C135 C154 C120 C148
FLAT F16 F46 F16_$1 Sb1
FLAT F16 F43 F16_$1 Sb1
FLAT F43 Sb1 F88 F46
FLAT F16 F88 F16_$1 F43 Sb1
FLAT F124 F120 F168 F40
FLAT F124 F40 F120 F168 Sb0A
FLAT F124 F117 F120 Sb0A
FLAT F168 F117 Sb0A F40
FLAT F100 F124 F117 F120 Sb0A
FLAT F117 F168 Sb0A F40 F100
FLAT F46 F16 F27 Sb1
FLAT F46 F43 F27 F88 Sb1
EADP C13 C20 C22 C23 C26 C31 C4BA C37 C38 C49 C50 C54 C63 C68 C74 C82 C84 =
 C85 C97 C98 C105 C106 C118 C124 C17 C6AA C25 C3AA C28 C2AA C32 C44 C45 C46 =
 C48 C3BA C51 C7AA C1AA C56 C58 C59 C60 C61 C62 C64 C66 C8AA C69 C70 C72 C73 =
 C75 C76 C78 C80 C81 C4AA C83 C5AA C9AA C92 C96 C99 C102 C103 C107 C110 C111 =
 C112 C113 C123 C126 C130 C134 C135 C138 C139 C148 C158 C167 C215 C226 C240 =
 C257 C18 C1BA C0BA C120 C154
EADP P00P P00M P00N P00O P00Q
EADP C215 P00Q
EADP Br0F Br0G Br0H Br0I Br0J Br0L Sb1
EADP F43 F16 F88 F46
EADP F16 F43 F46 F88 F40 F117 F120 F124 F168 F100
EADP F40 Au07
EADP Sb0A Sb1
EADP F16 F43 F46 F88 F40 F117 F120 F124 F168 F100 F27
EADP Br0F Br0G Br0H Br0I Br0J Br0L
EADP Br0I Au03
EADP P00P Au03
EADP C38 P00P
EADP Au01 Au02 Au03 Au04 Au05 Au06 Au07 Au08 Au09 Au0A Au0B Au0C Au0D

L.S. 10 0 177
PLAN  5
FREE P00M C45
FREE P00N C28
FREE P00N C6AA
FREE P00O C23
FREE P00P C72
FREE P00Q C257
FREE C6AA C5AA
FREE C83 C6AA
FREE C215 C134
ABIN
fmap 2 53
acta
REM <olex2.extras>
REM <HklSrc "%.\\1_sq.hkl">
REM </olex2.extras>

WGHT    0.051900
FVAR       0.04836
AU01  3    0.352893    0.370459    0.732599    11.00000    0.06794    0.09802 =
         0.05653    0.00056    0.01076   -0.00454
AU02  3    0.227713    0.418126    0.668528    11.00000    0.06794    0.09802 =
         0.05653    0.00056    0.01076   -0.00454
AU03  3    0.349231    0.250000    0.733617    10.50000    0.06794    0.09802 =
         0.05653    0.00056    0.01076   -0.00454
AU04  3    0.233756    0.424531    0.767479    11.00000    0.06794    0.09802 =
         0.05653    0.00056    0.01076   -0.00454
AU05  3    0.398997    0.417107    0.658014    11.00000    0.06794    0.09802 =
         0.05653    0.00056    0.01076   -0.00454
AU06  3    0.406541    0.416203    0.818218    11.00000    0.06794    0.09802 =
         0.05653    0.00056    0.01076   -0.00454
AU07  3    0.359788    0.486121    0.731757    11.00000    0.06794    0.09802 =
         0.05653    0.00056    0.01076   -0.00454
AU08  3    0.510822    0.416941    0.750263    11.00000    0.06794    0.09802 =
         0.05653    0.00056    0.01076   -0.00454
AU09  3    0.297585    0.313207    0.649943    11.00000    0.06794    0.09802 =
         0.05653    0.00056    0.01076   -0.00454
AU0A  3    0.307652    0.314987    0.806776    11.00000    0.06794    0.09802 =
         0.05653    0.00056    0.01076   -0.00454
AU0B  3    0.479204    0.312977    0.794322    11.00000    0.06794    0.09802 =
         0.05653    0.00056    0.01076   -0.00454
AU0C  3    0.198304    0.316280    0.719450    11.00000    0.06794    0.09802 =
         0.05653    0.00056    0.01076   -0.00454
AU0D  3    0.469420    0.312700    0.695802    11.00000    0.06794    0.09802 =
         0.05653    0.00056    0.01076   -0.00454
BR0F  4    0.364660    0.590759    0.731294    11.00000    0.06794    0.09802 =
         0.05653    0.00056    0.01076   -0.00454
BR0G  4    0.548838    0.250000    0.650661    10.50000    0.06794    0.09802 =
         0.05653    0.00056    0.01076   -0.00454
BR0H  4    0.073671    0.250000    0.721243    10.50000    0.06794    0.09802 =
         0.05653    0.00056    0.01076   -0.00454
BR0I  4    0.231722    0.250000    0.580644    10.50000    0.06794    0.09802 =
         0.05653    0.00056    0.01076   -0.00454
BR0J  4    0.599227    0.250000    0.832076    10.50000    0.06794    0.09802 =
         0.05653    0.00056    0.01076   -0.00454
BR0L  4    0.265438    0.250000    0.864161    10.50000    0.06794    0.09802 =
         0.05653    0.00056    0.01076   -0.00454
P00M  6    0.135462    0.476886    0.794413    11.00000    0.06794    0.09802 =
         0.05653    0.00056    0.01076   -0.00454
P00N  6    0.131924    0.455699    0.610446    11.00000    0.06794    0.09802 =
         0.05653    0.00056    0.01076   -0.00454
P00O  6    0.436745    0.447756    0.595192    11.00000    0.06794    0.09802 =
         0.05653    0.00056    0.01076   -0.00454
P00P  6    0.444851    0.454250    0.892817    11.00000    0.06794    0.09802 =
         0.05653    0.00056    0.01076   -0.00454
P00Q  6    0.644640    0.452763    0.766580    11.00000    0.06794    0.09802 =
         0.05653    0.00056    0.01076   -0.00454
C13   1    0.364706    0.454115    0.919103    11.00000    0.06794    0.09802 =
         0.05653    0.00056    0.01076   -0.00454
C20   1    0.017765    0.414832    0.599545    11.00000    0.06794    0.09802 =
         0.05653    0.00056    0.01076   -0.00454
C22   1    0.413585    0.402818    0.548271    11.00000    0.06794    0.09802 =
         0.05653    0.00056    0.01076   -0.00454
C23   1    0.373295    0.558931    0.605030    11.00000    0.06794    0.09802 =
         0.05653    0.00056    0.01076   -0.00454
AFIX  43
H23   2    0.388274    0.552093    0.636567    11.00000   -1.20000
AFIX   0
C26   1    0.541415    0.456784    0.600233    11.00000    0.06794    0.09802 =
         0.05653    0.00056    0.01076   -0.00454
C31   1    0.246354    0.419703    0.945518    11.00000    0.06794    0.09802 =
         0.05653    0.00056    0.01076   -0.00454
AFIX  43
H31   2    0.207992    0.391045    0.946721    11.00000   -1.20000
AFIX   0
C4BA  1    0.712298    0.405252    0.747389    11.00000    0.06794    0.09802 =
         0.05653    0.00056    0.01076   -0.00454
C37   1    0.112011    0.530006    0.615693    11.00000    0.06794    0.09802 =
         0.05653    0.00056    0.01076   -0.00454
C38   1    0.498226    0.517674    0.894477    11.00000    0.06794    0.09802 =
         0.05653    0.00056    0.01076   -0.00454
C49   1    0.083488    0.434353    0.826580    11.00000    0.06794    0.09802 =
         0.05653    0.00056    0.01076   -0.00454
C50   1    0.327967    0.583521    0.513379    11.00000    0.06794    0.09802 =
         0.05653    0.00056    0.01076   -0.00454
AFIX  43
H50   2    0.314892    0.591385    0.481974    11.00000   -1.20000
AFIX   0
C54   1    0.503121    0.404966    0.967554    11.00000    0.06794    0.09802 =
         0.05653    0.00056    0.01076   -0.00454
AFIX  43
H54   2    0.460188    0.425706    0.975112    11.00000   -1.20000
AFIX   0
C63   1    0.057981    0.509941    0.753674    11.00000    0.06794    0.09802 =
         0.05653    0.00056    0.01076   -0.00454
C68   1    0.510770    0.606851    0.854149    11.00000    0.06794    0.09802 =
         0.05653    0.00056    0.01076   -0.00454
AFIX  43
H68   2    0.491356    0.630828    0.829136    11.00000   -1.20000
AFIX   0
C74   1    0.311395    0.409915    0.924231    11.00000    0.06794    0.09802 =
         0.05653    0.00056    0.01076   -0.00454
AFIX  43
H74   2    0.319366    0.373562    0.913330    11.00000   -1.20000
AFIX   0
C82   1    0.473869    0.553788    0.856831    11.00000    0.06794    0.09802 =
         0.05653    0.00056    0.01076   -0.00454
AFIX  43
H82   2    0.431358    0.542120    0.832514    11.00000   -1.20000
AFIX   0
C84   1    0.577112    0.623561    0.889396    11.00000    0.06794    0.09802 =
         0.05653    0.00056    0.01076   -0.00454
AFIX  43
H84   2    0.604029    0.658148    0.887797    11.00000   -1.20000
AFIX   0
C85   1    0.175476    0.532558    0.829861    11.00000    0.06794    0.09802 =
         0.05653    0.00056    0.01076   -0.00454
C97   1    0.555039    0.371815    1.000863    11.00000    0.06794    0.09802 =
         0.05653    0.00056    0.01076   -0.00454
AFIX  43
H97   2    0.549589    0.373242    1.031223    11.00000   -1.20000
AFIX   0
C98   1    0.389600    0.514929    0.575468    11.00000    0.06794    0.09802 =
         0.05653    0.00056    0.01076   -0.00454
C105  1    0.716795    0.552861    0.739875    11.00000    0.06794    0.09802 =
         0.05653    0.00056    0.01076   -0.00454
AFIX  43
H105  2    0.767092    0.533824    0.749081    11.00000   -1.20000
AFIX   0
C106  1    0.336900    0.611274    0.590841    11.00000    0.06794    0.09802 =
         0.05653    0.00056    0.01076   -0.00454
AFIX  43
H106  2    0.329549    0.637955    0.612713    11.00000   -1.20000
AFIX   0
C118  1    0.515678    0.407020    0.922630    11.00000    0.06794    0.09802 =
         0.05653    0.00056    0.01076   -0.00454
C124  1    0.311289    0.624245    0.544210    11.00000    0.06794    0.09802 =
         0.05653    0.00056    0.01076   -0.00454
AFIX  43
H124  2    0.284399    0.658369    0.534127    11.00000   -1.20000
AFIX   0
C17   1    0.358117    0.507593    0.938478    11.00000    0.06794    0.09802 =
         0.05653    0.00056    0.01076   -0.00454
AFIX  43
H17   2    0.394859    0.536813    0.935889    11.00000   -1.20000
AFIX   0
C6AA  1    0.049266    0.560092    0.584459    11.00000    0.06794    0.09802 =
         0.05653    0.00056    0.01076   -0.00454
AFIX  43
H6AA  2    0.015088    0.539317    0.561043    11.00000   -1.20000
AFIX   0
C25   1    0.152946    0.383800    0.540662    11.00000    0.06794    0.09802 =
         0.05653    0.00056    0.01076   -0.00454
AFIX  43
H25   2    0.154514    0.352686    0.560282    11.00000   -1.20000
AFIX   0
C3AA  1    0.176308    0.475704    0.485493    11.00000    0.06794    0.09802 =
         0.05653    0.00056    0.01076   -0.00454
AFIX  43
H3AA  2    0.189858    0.506143    0.468501    11.00000   -1.20000
AFIX   0
C28   1   -0.042184    0.429339    0.560329    11.00000    0.06794    0.09802 =
         0.05653    0.00056    0.01076   -0.00454
AFIX  43
H28   2   -0.031395    0.457475    0.540418    11.00000   -1.20000
AFIX   0
C2AA  1    0.150189    0.439309    0.557247    11.00000    0.06794    0.09802 =
         0.05653    0.00056    0.01076   -0.00454
C32   1   -0.070076    0.547723    0.681834    11.00000    0.06794    0.09802 =
         0.05653    0.00056    0.01076   -0.00454
AFIX  43
H32   2   -0.113405    0.560291    0.658334    11.00000   -1.20000
AFIX   0
C44   1    0.628566    0.338563    0.944912    11.00000    0.06794    0.09802 =
         0.05653    0.00056    0.01076   -0.00454
AFIX  43
H44   2    0.671664    0.317916    0.937443    11.00000   -1.20000
AFIX   0
C45   1    0.106726    0.379329    0.842659    11.00000    0.06794    0.09802 =
         0.05653    0.00056    0.01076   -0.00454
AFIX  43
H45   2    0.153306    0.362866    0.835478    11.00000   -1.20000
AFIX   0
C46   1    0.348549    0.363610    0.544261    11.00000    0.06794    0.09802 =
         0.05653    0.00056    0.01076   -0.00454
AFIX  43
H46   2    0.318020    0.361631    0.566834    11.00000   -1.20000
AFIX   0
C48   1    0.459511    0.404661    0.514514    11.00000    0.06794    0.09802 =
         0.05653    0.00056    0.01076   -0.00454
AFIX  43
H48   2    0.503458    0.430180    0.517572    11.00000   -1.20000
AFIX   0
C3BA  1    0.615124    0.336489    0.989321    11.00000    0.06794    0.09802 =
         0.05653    0.00056    0.01076   -0.00454
AFIX  43
H3BA  2    0.645894    0.311794    1.011099    11.00000   -1.20000
AFIX   0
C51   1    0.012280    0.457253    0.837305    11.00000    0.06794    0.09802 =
         0.05653    0.00056    0.01076   -0.00454
AFIX  43
H51   2   -0.005046    0.493697    0.826866    11.00000   -1.20000
AFIX   0
C7AA  1    0.255034    0.549567    0.827127    11.00000    0.06794    0.09802 =
         0.05653    0.00056    0.01076   -0.00454
AFIX  43
H7AA  2    0.281032    0.531753    0.806315    11.00000   -1.20000
AFIX   0
C1AA  1    0.798522    0.405444    0.766783    11.00000    0.06794    0.09802 =
         0.05653    0.00056    0.01076   -0.00454
AFIX  43
H1AA  2    0.818709    0.430405    0.791022    11.00000   -1.20000
AFIX   0
C56   1    0.712137    0.474416    0.609184    11.00000    0.06794    0.09802 =
         0.05653    0.00056    0.01076   -0.00454
AFIX  43
H56   2    0.768777    0.480736    0.613548    11.00000   -1.20000
AFIX   0
C58   1    0.827208    0.331438    0.716412    11.00000    0.06794    0.09802 =
         0.05653    0.00056    0.01076   -0.00454
AFIX  43
H58   2    0.864645    0.308901    0.705320    11.00000   -1.20000
AFIX   0
C59   1    0.681736    0.420161    0.615817    11.00000    0.06794    0.09802 =
         0.05653    0.00056    0.01076   -0.00454
AFIX  43
H59   2    0.718110    0.389497    0.622994    11.00000   -1.20000
AFIX   0
C60   1    0.239405    0.473001    0.965019    11.00000    0.06794    0.09802 =
         0.05653    0.00056    0.01076   -0.00454
AFIX  43
H60   2    0.197183    0.479678    0.980273    11.00000   -1.20000
AFIX   0
C61   1    0.854541    0.370562    0.751710    11.00000    0.06794    0.09802 =
         0.05653    0.00056    0.01076   -0.00454
AFIX  43
H61   2    0.910743    0.373325    0.765272    11.00000   -1.20000
AFIX   0
C62   1    0.163923    0.484877    0.529637    11.00000    0.06794    0.09802 =
         0.05653    0.00056    0.01076   -0.00454
AFIX  43
H62   2    0.164820    0.522017    0.540910    11.00000   -1.20000
AFIX   0
C64   1    0.375052    0.330075    0.471980    11.00000    0.06794    0.09802 =
         0.05653    0.00056    0.01076   -0.00454
AFIX  43
H64   2    0.361723    0.306125    0.446456    11.00000   -1.20000
AFIX   0
C66   1    0.597143    0.411674    0.611745    11.00000    0.06794    0.09802 =
         0.05653    0.00056    0.01076   -0.00454
AFIX  43
H66   2    0.577690    0.375469    0.616774    11.00000   -1.20000
AFIX   0
C8AA  1    0.135528    0.560157    0.860158    11.00000    0.06794    0.09802 =
         0.05653    0.00056    0.01076   -0.00454
AFIX  43
H8AA  2    0.082728    0.548971    0.862372    11.00000   -1.20000
AFIX   0
C69   1   -0.033434    0.426847    0.863256    11.00000    0.06794    0.09802 =
         0.05653    0.00056    0.01076   -0.00454
AFIX  43
H69   2   -0.079485    0.443569    0.870848    11.00000   -1.20000
AFIX   0
C70   1    0.562477    0.535661    0.930400    11.00000    0.06794    0.09802 =
         0.05653    0.00056    0.01076   -0.00454
AFIX  43
H70   2    0.578790    0.513124    0.956602    11.00000   -1.20000
AFIX   0
C72   1    0.576471    0.372065    0.911698    11.00000    0.06794    0.09802 =
         0.05653    0.00056    0.01076   -0.00454
AFIX  43
H72   2    0.582574    0.370986    0.881447    11.00000   -1.20000
AFIX   0
C73   1   -0.075364    0.346238    0.621311    11.00000    0.06794    0.09802 =
         0.05653    0.00056    0.01076   -0.00454
AFIX  43
H73   2   -0.085588    0.317061    0.640497    11.00000   -1.20000
AFIX   0
C75   1   -0.118249    0.401439    0.551185    11.00000    0.06794    0.09802 =
         0.05653    0.00056    0.01076   -0.00454
AFIX  43
H75   2   -0.157395    0.409177    0.524182    11.00000   -1.20000
AFIX   0
C76   1    0.295266    0.516367    0.961829    11.00000    0.06794    0.09802 =
         0.05653    0.00056    0.01076   -0.00454
AFIX  43
H76   2    0.290598    0.551636    0.975447    11.00000   -1.20000
AFIX   0
C78   1    0.295651    0.593110    0.855438    11.00000    0.06794    0.09802 =
         0.05653    0.00056    0.01076   -0.00454
AFIX  43
H78   2    0.350700    0.601557    0.856007    11.00000   -1.20000
AFIX   0
C80   1    0.049861    0.568288    0.741801    11.00000    0.06794    0.09802 =
         0.05653    0.00056    0.01076   -0.00454
AFIX  43
H80   2    0.087592    0.594500    0.758089    11.00000   -1.20000
AFIX   0
C81   1    0.002244    0.470972    0.727909    11.00000    0.06794    0.09802 =
         0.05653    0.00056    0.01076   -0.00454
AFIX  43
H81   2    0.008379    0.432151    0.734605    11.00000   -1.20000
AFIX   0
C4AA  1    0.000943    0.374996    0.631044    11.00000    0.06794    0.09802 =
         0.05653    0.00056    0.01076   -0.00454
AFIX  43
H4AA  2    0.039861    0.367567    0.658200    11.00000   -1.20000
AFIX   0
C83   1    0.079903    0.650979    0.625047    11.00000    0.06794    0.09802 =
         0.05653    0.00056    0.01076   -0.00454
AFIX  43
H83   2    0.067673    0.689238    0.628890    11.00000   -1.20000
AFIX   0
C5AA  1    0.156912    0.563468    0.652521    11.00000    0.06794    0.09802 =
         0.05653    0.00056    0.01076   -0.00454
AFIX  43
H5AA  2    0.197316    0.545453    0.674782    11.00000   -1.20000
AFIX   0
C9AA  1   -0.013942    0.587360    0.705971    11.00000    0.06794    0.09802 =
         0.05653    0.00056    0.01076   -0.00454
AFIX  43
H9AA  2   -0.018909    0.625962    0.698320    11.00000   -1.20000
AFIX   0
C92   1    0.363846    0.531337    0.528869    11.00000    0.06794    0.09802 =
         0.05653    0.00056    0.01076   -0.00454
AFIX  43
H92   2    0.371492    0.505124    0.506729    11.00000   -1.20000
AFIX   0
C96   1    0.175923    0.604660    0.886992    11.00000    0.06794    0.09802 =
         0.05653    0.00056    0.01076   -0.00454
AFIX  43
H96   2    0.150601    0.622070    0.908279    11.00000   -1.20000
AFIX   0
C99   1    0.571823    0.556307    0.729929    11.00000    0.06794    0.09802 =
         0.05653    0.00056    0.01076   -0.00454
AFIX  43
H99   2    0.521802    0.540469    0.732852    11.00000   -1.20000
AFIX   0
C102  1    0.253259    0.623831    0.882827    11.00000    0.06794    0.09802 =
         0.05653    0.00056    0.01076   -0.00454
AFIX  43
H102  2    0.276315    0.656687    0.898113    11.00000   -1.20000
AFIX   0
C103  1   -0.135535    0.361856    0.582651    11.00000    0.06794    0.09802 =
         0.05653    0.00056    0.01076   -0.00454
AFIX  43
H103  2   -0.188037    0.345640    0.577750    11.00000   -1.20000
AFIX   0
C107  1   -0.010034    0.371098    0.877911    11.00000    0.06794    0.09802 =
         0.05653    0.00056    0.01076   -0.00454
AFIX  43
H107  2   -0.042504    0.349623    0.893329    11.00000   -1.20000
AFIX   0
C110  1    0.440571    0.368902    0.476341    11.00000    0.06794    0.09802 =
         0.05653    0.00056    0.01076   -0.00454
AFIX  43
H110  2    0.471252    0.370768    0.453834    11.00000   -1.20000
AFIX   0
C111  1    0.144221    0.621682    0.657408    11.00000    0.06794    0.09802 =
         0.05653    0.00056    0.01076   -0.00454
AFIX  43
H111  2    0.177391    0.641751    0.681660    11.00000   -1.20000
AFIX   0
C112  1    0.329996    0.327467    0.505960    11.00000    0.06794    0.09802 =
         0.05653    0.00056    0.01076   -0.00454
AFIX  43
H112  2    0.286886    0.301304    0.503182    11.00000   -1.20000
AFIX   0
C113  1    0.035361    0.618136    0.586390    11.00000    0.06794    0.09802 =
         0.05653    0.00056    0.01076   -0.00454
AFIX  43
H113  2   -0.002647    0.636010    0.562811    11.00000   -1.20000
AFIX   0
C123  1    0.694895    0.461091    0.826016    11.00000    0.06794    0.09802 =
         0.05653    0.00056    0.01076   -0.00454
C126  1    0.571972    0.510752    0.592265    11.00000    0.06794    0.09802 =
         0.05653    0.00056    0.01076   -0.00454
AFIX  43
H126  2    0.535623    0.541335    0.584479    11.00000   -1.20000
AFIX   0
C130  1    0.718674    0.607963    0.722901    11.00000    0.06794    0.09802 =
         0.05653    0.00056    0.01076   -0.00454
AFIX  43
H130  2    0.768848    0.625345    0.722222    11.00000   -1.20000
AFIX   0
C134  1    0.570839    0.610803    0.711764    11.00000    0.06794    0.09802 =
         0.05653    0.00056    0.01076   -0.00454
AFIX  43
H134  2    0.520887    0.630294    0.702710    11.00000   -1.20000
AFIX   0
C135  1    0.780327    0.419416    0.896741    11.00000    0.06794    0.09802 =
         0.05653    0.00056    0.01076   -0.00454
AFIX  43
H135  2    0.811082    0.388841    0.911605    11.00000   -1.20000
AFIX   0
C138  1    0.655930    0.518913    0.595893    11.00000    0.06794    0.09802 =
         0.05653    0.00056    0.01076   -0.00454
AFIX  43
H138  2    0.675093    0.554647    0.589357    11.00000   -1.20000
AFIX   0
C139  1    0.602196    0.587355    0.927035    11.00000    0.06794    0.09802 =
         0.05653    0.00056    0.01076   -0.00454
AFIX  43
H139  2    0.646730    0.598017    0.950581    11.00000   -1.20000
AFIX   0
C148  1    0.693184    0.512375    0.850763    11.00000    0.06794    0.09802 =
         0.05653    0.00056    0.01076   -0.00454
AFIX  43
H148  2    0.664309    0.543688    0.835921    11.00000   -1.20000
AFIX   0
C158  1    0.644296    0.636827    0.706903    11.00000    0.06794    0.09802 =
         0.05653    0.00056    0.01076   -0.00454
AFIX  43
H158  2    0.643484    0.672664    0.693268    11.00000   -1.20000
AFIX   0
C167  1    0.062707    0.348140    0.869080    11.00000    0.06794    0.09802 =
         0.05653    0.00056    0.01076   -0.00454
AFIX  43
H167  2    0.081531    0.312447    0.880705    11.00000   -1.20000
AFIX   0
C215  1    0.644620    0.523293    0.744315    11.00000    0.06794    0.09802 =
         0.05653    0.00056    0.01076   -0.00454
C226  1    0.742489    0.326837    0.698099    11.00000    0.06794    0.09802 =
         0.05653    0.00056    0.01076   -0.00454
AFIX  43
H226  2    0.722531    0.299765    0.675440    11.00000   -1.20000
AFIX   0
C240  1    0.687614    0.362619    0.713599    11.00000    0.06794    0.09802 =
         0.05653    0.00056    0.01076   -0.00454
AFIX  43
H240  2    0.631299    0.358191    0.700944    11.00000   -1.20000
AFIX   0
C257  1    0.739859    0.415623    0.850814    11.00000    0.06794    0.09802 =
         0.05653    0.00056    0.01076   -0.00454
AFIX  43
H257  2    0.742504    0.381235    0.835530    11.00000   -1.20000
AFIX   0
C18   1    0.168297    0.420589    0.466831    11.00000    0.06794    0.09802 =
         0.05653    0.00056    0.01076   -0.00454
AFIX  43
H18   2    0.172816    0.414190    0.436698    11.00000   -1.20000
AFIX   0
C1BA  1   -0.062536    0.489384    0.692259    11.00000    0.06794    0.09802 =
         0.05653    0.00056    0.01076   -0.00454
AFIX  43
H1BA  2   -0.100075    0.463248    0.675710    11.00000   -1.20000
AFIX   0
C0BA  1    0.153335    0.375299    0.494497    11.00000    0.06794    0.09802 =
         0.05653    0.00056    0.01076   -0.00454
AFIX  43
H0BA  2    0.143486    0.338910    0.481841    11.00000   -1.20000
AFIX   0
C120  1    0.733751    0.517080    0.896863    11.00000    0.06794    0.09802 =
         0.05653    0.00056    0.01076   -0.00454
AFIX  43
H120  2    0.733997    0.551779    0.912149    11.00000   -1.20000
AFIX   0
C154  1    0.773870    0.469946    0.920039    11.00000    0.06794    0.09802 =
         0.05653    0.00056    0.01076   -0.00454
AFIX  43
H154  2    0.796655    0.472270    0.951511    11.00000   -1.20000
AFIX   0

SB1   7    0.167868    0.250000    0.364285    10.50000    0.06794    0.09802 =
         0.05653    0.00056    0.01076   -0.00454
F16   5    0.167895    0.326413    0.364240    11.00000    0.06794    0.09802 =
         0.05653    0.00056    0.01076   -0.00454
F43   5    0.275445    0.250000    0.366036    10.50000    0.06794    0.09802 =
         0.05653    0.00056    0.01076   -0.00454
F46   5    0.196372    0.250000    0.425682    10.50000    0.06794    0.09802 =
         0.05653    0.00056    0.01076   -0.00454
F88   5    0.059262    0.250000    0.362171    10.50000    0.06794    0.09802 =
         0.05653    0.00056    0.01076   -0.00454
SB0A  7    0.124487    0.750000    0.988394    10.50000    0.06794    0.09802 =
         0.05653    0.00056    0.01076   -0.00454
F40   5    0.117369    0.826569    0.981913    10.50000    0.06794    0.09802 =
         0.05653    0.00056    0.01076   -0.00454
F117  5    0.091554    0.750000    0.926496    10.50000    0.06794    0.09802 =
         0.05653    0.00056    0.01076   -0.00454
F120  5    0.016248    0.750000    0.989406    10.50000    0.06794    0.09802 =
         0.05653    0.00056    0.01076   -0.00454
F124  5    0.234350    0.750000    0.983064    10.50000    0.06794    0.09802 =
         0.05653    0.00056    0.01076   -0.00454
F168  5    0.125227    0.670298    0.991025    10.50000    0.06794    0.09802 =
         0.05653    0.00056    0.01076   -0.00454
F100  5    0.160114    0.750000    1.055881    10.50000    0.06794    0.09802 =
         0.05653    0.00056    0.01076   -0.00454
F27   5    0.142511    0.250000    0.302686    10.50000    0.06794    0.09802 =
         0.05653    0.00056    0.01076   -0.00454
HKLF 4


REM  1_a.res in P2(1)/m
REM wR2 = 0.0973, GooF = S = 1.027, Restrained GooF = 1.124 for all data
REM R1 = 0.0405 for 827 Fo > 4sig(Fo) and 0.0636 for all 22950 data
REM 372 parameters refined using 421 restraints

END

WGHT      0.0517      0.0000

REM Highest difference peak  0.413,  deepest hole -0.437,  1-sigma level  0.080
Q1    1   0.3169  0.2500  0.5809  10.50000  0.05    0.41
Q2    1   0.1921  0.7500  0.9261  10.50000  0.05    0.40
Q3    1   0.2990  0.6796  0.5791  11.00000  0.05    0.38
Q4    1   0.2439  0.3431  0.5982  11.00000  0.05    0.32
Q5    1   0.3269  0.5244  0.6611  11.00000  0.05    0.32
;
_shelx_res_checksum                77762
_shelx_hkl_file
;
   0   0   3 1750.24   35.50
   0   0   4 2235.18   44.13
   0   0   5    2.53    3.35
   0   0  -5    3.22    3.16
   0   0   6    2.57    3.69
   0   0  -6    4.43    5.36
   0   0  -7   64.29   22.57
   0   0   7   51.41   12.62
   0   0  -8  385.04   31.56
   0   0  -9  186.10   26.40
   0   0  10  574.68   35.71
   0   0 -10  634.98   55.13
   0   0 -11 2749.77  139.40
   0   0  11 2464.85   78.24
   0   0 -12  852.53  101.18
   0   0  12  782.39   47.44
   0   0  13 3538.69  105.68
   0   0 -13 3536.27  248.45
   0   0 -14   29.79   40.17
   0   0  14   72.21   18.81
   0   0 -15  957.06  231.36
   0   0  15 2089.71   90.77
   0   0  16   84.50   18.83
   0   0 -16   19.17   56.46
   0   0 -17  -11.30   45.59
   0   0  17    2.38    4.77
   0   0  18    8.12    8.49
   0   0  19   57.43   19.40
   0   0  20    3.66   11.25
   0   0  21   11.10   10.84
   0   0  22    9.96    9.09
   0   0  22   10.57   17.41
   0   0  23   58.50   23.79
   0   0  24  223.20   39.12
   0   0  25   47.60   18.63
   0   0  26  428.77   52.27
   0   0  27  -11.98   12.12
   0   0  28  216.68   34.61
   0   0  29   46.35   15.87
   0   0  30   64.51   19.07
   0   0  31   36.91   11.06
   0   0  32   21.42    9.20
   0   0 -33   -2.90   16.01
   0   0  33    8.77    5.14
   0   0 -34   10.46   11.24
   0   0 -35   23.20   12.66
   0  -1  -2  221.56   14.14
   0  -1  -3 3474.03   62.46
   0  -1   4   32.15    5.71
   0  -1   4   27.17    5.49
   0  -1  -4   30.66    7.80
   0  -1   5  112.62   10.87
   0  -1  -5  113.22   13.65
   0  -1   5  111.86   10.64
   0  -1   6   12.17    4.45
   0  -1   6   12.57    4.39
   0  -1  -6   12.36    5.96
   0  -1   7  140.64   14.22
   0   1  -7  164.45   19.06
   0  -1  -7  171.65   22.97
   0  -1   7  145.25   14.90
   0   1  -8    8.31    5.72
   0  -1   8    5.77    3.80
   0  -1  -8    1.66    5.79
   0  -1   8    5.02    3.41
   0  -1  -9  157.67   24.01
   0   1  -9  155.00   22.68
   0  -1   9  139.68   16.20
   0  -1   9  139.81   15.99
   0   1 -10   57.57   16.42
   0  -1  10   61.03   10.86
   0  -1 -10   73.28   20.50
   0  -1  10   61.20   12.12
   0   1 -11  148.92   38.82
   0  -1  11  155.02   20.84
   0  -1 -11  180.59   40.18
   0  -1  12 1113.62   55.70
   0  -1 -12 1269.11  112.15
   0   1  13   27.72   14.31
   0   1 -13   22.04   43.86
   0  -1 -13   42.00   49.60
   0  -1  13   29.23   12.50
   0  -1  14 1322.12   68.29
   0  -1 -14 1446.83  186.86
   0   1  14 1410.48   72.48
   0   1  15   41.06   15.81
   0  -1 -15  100.35  106.52
   0   1 -15   53.65   78.28
   0  -1  15   44.77   15.00
   0  -1  16  171.86   27.10
   0   1  16  190.12   29.90
   0   1 -16  123.26   75.39
   0  -1 -16   66.55   81.34
   0   1  17   31.21   13.04
   0  -1 -17   50.78   79.64
   0  -1  17   25.47   10.90
   0   1  18   69.95   20.69
   0  -1  18   54.63   18.24
   0   1  19   60.21   19.71
   0  -1  19   60.27   18.70
   0  -1 -19   15.61   36.31
   0   1  20   37.08   14.68
   0  -1  20   34.05   14.39
   0   1  21   48.11   20.06
   0   1  22   17.93   10.04
   0   1  22   27.65   22.13
   0  -1  22   16.71   17.12
   0   1  23    2.16   12.23
   0  -1  23    6.32   13.77
   0   1  23    0.65    7.22
   0   1  24   23.15   14.74
   0  -1  24   13.94   15.91
   0  -1  25  102.76   30.47
   0   1  25  148.54   32.90
   0  -1  26    8.12   15.21
   0   1  26    3.76   15.00
   0   1  27  152.51   31.49
   0  -1  27  156.41   31.87
   0  -1  28   41.33   14.37
   0   1  28   45.39   15.82
   0   1  29   26.24   12.58
   0  -1  29   17.24   11.97
   0   1  30   22.33   16.67
   0  -1  30   -1.08    9.49
   0   1  31    7.46    8.45
   0  -1  31   -6.08    9.96
   0  -1  32   -6.92    7.65
   0   1  32  -12.69   10.99
   0   1 -33   23.55   18.41
   0   1  33   14.23    8.56
   0  -1 -34  -23.09   17.93
   0   1 -34   22.13   11.61
   0   1 -35  -12.48    6.18
   0  -1 -35    4.83   10.16
   0  -2   1   -2.48    4.15
   0  -2   1   -2.60    3.48
   0  -2  -1   -3.89    7.84
   0  -2   2   33.88    3.28
   0  -2  -2   32.89    9.35
   0  -2   3   66.79    4.84
   0  -2  -3   65.97   11.51
   0  -2   4   29.53    5.74
   0  -2  -4   41.36    7.52
   0  -2  -5   25.76    8.48
   0  -2   5   23.02    6.21
   0  -2   6 1228.44   41.11
   0  -2  -6 1324.60   56.72
   0  -2   6 1181.16   38.83
   0  -2   7    2.33    2.81
   0  -2  -7   11.54   19.80
   0  -2   7    3.05    2.39
   0  -2  -8  330.14   34.68
   0  -2   8  307.31   23.25
   0   2  -8  327.94   25.28
   0  -2   8  301.60   21.31
   0  -2   9    1.98    2.74
   0  -2  -9    2.08    6.86
   0  -2   9   -0.82    4.56
   0   2  -9   -6.56    9.28
   0  -2  10  499.55   31.66
   0  -2 -10  584.61   55.52
   0  -2  10  505.03   33.58
   0   2 -10  470.59   46.97
   0  -2  11  266.71   23.74
   0  -2 -11  330.69   48.36
   0  -2  11  278.03   25.77
   0  -2  12 1194.11   57.61
   0  -2  12 1190.48   52.38
   0  -2 -12 1259.63  109.62
   0  -2 -13   94.23   28.97
   0  -2  13   74.03   14.68
   0   2 -13   53.79   35.67
   0  -2 -14 1491.18  168.92
   0  -2  14 1370.70   68.72
   0  -2 -15   17.99   41.03
   0   2 -15   27.35   32.17
   0  -2  15   14.47    6.82
   0  -2  16   -2.18    5.37
   0   2  16    0.74    4.92
   0  -2 -16   21.38   59.41
   0   2  17    1.46    5.64
   0  -2  17    3.73    6.44
   0  -2 -17   33.08   52.34
   0  -2 -18  273.70  121.22
   0  -2  18  391.81   45.55
   0   2  18  445.62   50.22
   0  -2 -19   47.46   63.54
   0   2  19  130.86   27.32
   0   2  20  190.70   35.46
   0   2  21   97.02   24.95
   0   2  21   98.96   27.52
   0   2  22   25.73   19.15
   0  -2  22   15.06   17.23
   0   2  22    7.41    8.20
   0   2  23    2.75    4.66
   0   2  23   -1.13   12.63
   0   2  23   -1.38   11.43
   0  -2  23   -0.96   16.88
   0   2  24    3.64   10.45
   0  -2  24  -13.54   21.72
   0   2  24   -0.32   10.10
   0   2  25   18.43   11.48
   0  -2  25   36.69   15.05
   0  -2  26   -0.67   11.57
   0   2  26   13.19   13.35
   0  -2  27   96.51   22.98
   0   2  27   73.28   21.88
   0   2  28    9.12   11.93
   0  -2  28   18.70   13.14
   0   2  29   -0.31   11.51
   0  -2  29   -0.08   12.03
   0   2  30   16.98   13.56
   0  -2  30    5.11    8.37
   0   2  31   15.98    8.86
   0  -2  31    6.43    6.85
   0   2  32    2.90    6.47
   0   2 -33  -15.55   12.66
   0  -2 -33   -4.21   19.84
   0   2  33   31.56   10.94
   0  -2 -34   22.26   15.39
   0   2 -34  -22.12   11.54
   0  -2 -35   22.38   16.46
   0  -3   0    5.02    6.62
   0  -3   1 2323.39   51.30
   0  -3  -1 2177.58   81.98
   0  -3   2  133.61    8.58
   0  -3  -2  107.01   18.10
   0  -3   2  138.00   11.04
   0  -3  -3  215.96   24.19
   0  -3   3  191.21    9.23
   0  -3   4    2.19    2.30
   0  -3  -4    4.75   11.64
   0  -3  -5    0.62    6.43
   0  -3  -6 1420.56   68.94
   0  -3   7   21.89    5.91
   0  -3  -7   24.00   11.50
   0  -3  -8 1424.68   78.32
   0  -3   8 1377.91   51.71
   0  -3   8 1317.37   46.11
   0  -3   9  471.91   31.80
   0  -3  -9  488.35   50.50
   0   3  -9  412.79   33.89
   0  -3   9  438.94   28.50
   0  -3  10  190.94   21.15
   0  -3 -10  203.54   34.84
   0  -3  10  177.39   18.67
   0  -3  11 1240.10   52.29
   0  -3  11 1288.90   57.83
   0  -3  12   -3.19    6.73
   0   3 -12   -7.49   21.46
   0  -3  12   -3.39    5.16
   0  -3 -12   -6.63   16.69
   0  -3  13 1532.34   69.61
   0  -3 -13 1580.54  137.89
   0   3 -14    1.54   31.98
   0  -3  14    5.75    3.81
   0  -3 -14    2.52   23.48
   0  -3 -15  392.76   91.38
   0  -3 -16  -10.34   51.86
   0   3  17   22.51   10.91
   0  -3 -17   -6.69   29.26
   0  -3 -18  309.74  117.58
   0   3  18  352.80   47.75
   0   3  19  146.87   29.78
   0  -3 -19   96.11   77.99
   0  -3 -20  352.23  110.48
   0   3  20  484.44   56.17
   0   3  21   14.52   10.01
   0   3  21   11.30    6.99
   0   3  22   94.26   13.78
   0   3  22   98.08   27.53
   0  -3 -22  149.01   23.45
   0   3  22   94.19   25.48
   0  -3 -23   19.44   11.55
   0   3  23   -8.52   13.89
   0   3  23   -1.07    5.30
   0  -3  23   10.17   14.77
   0   3  23    0.10    9.31
   0  -3 -24   18.30    9.63
   0   3  24   21.23   14.01
   0   3  24   10.90    4.16
   0  -3  24    8.48   13.00
   0  -3  25   -2.84   14.18
   0   3  25    6.40   10.79
   0  -3 -25   17.31   10.68
   0   3  26  179.83   32.05
   0  -3  26  196.05   32.14
   0  -3  27   -8.95   10.53
   0   3  27    6.96   12.35
   0   3  28   81.51   20.48
   0   3  29  -13.65   10.63
   0   3  30   25.82   13.47
   0   3  31    8.93    8.76
   0   3 -32   53.23   18.15
   0   3  32   61.76   15.98
   0   3  33    5.39    5.33
   0   3 -33    6.55   10.00
   0  -3 -33  -18.45   23.50
   0  -3 -34   15.73   16.34
   0  -3 -35   -4.47   11.96
   0  -4   0    1.75    8.22
   0  -4   1    5.17    4.90
   0  -4  -1    2.14    9.85
   0  -4  -2  259.24   32.36
   0  -4   2  333.65   22.36
   0  -4   2  286.13   17.06
   0  -4  -3   24.90   13.13
   0  -4   3   16.47    5.90
   0  -4   3   13.21    4.26
   0  -4  -4   44.63   19.30
   0  -4   4   31.85    4.48
   0  -4  -5  104.86   22.39
   0  -4   5   93.63    7.17
   0  -4  -6   43.30   13.98
   0  -4  -7   90.56   24.21
   0  -4  -8   13.49   10.05
   0  -4   9  203.76   19.63
   0  -4  -9  214.03   35.53
   0  -4  10  149.09   17.66
   0  -4 -10  158.31   32.29
   0   4 -11   -3.51   10.00
   0  -4 -11   12.48   16.80
   0  -4  11    1.57    3.45
   0  -4  12  243.23   23.94
   0  -4 -12  241.92   47.38
   0  -4 -13   -4.72   17.14
   0  -4  13    8.07    5.60
   0  -4 -14  198.60   52.52
   0  -4  14  237.12   25.67
   0  -4 -15   -3.40   26.45
   0  -4 -16   -0.94   32.32
   0  -4 -17   18.36   22.22
   0  -4 -18   61.48   51.64
   0  -4 -19  249.52   84.51
   0   4  19  230.72   37.12
   0   4  20    0.87    8.19
   0  -4 -20   10.00   40.48
   0   4  21   77.37   22.49
   0  -4 -21  109.55   83.01
   0   4  21   64.52   19.67
   0   4  21   65.47   12.94
   0  -4 -21  103.53   21.74
   0   4  22   18.03    7.32
   0   4  22   15.92   16.43
   0  -4 -22   30.63   14.50
   0   4  22    4.37    9.92
   0  -4 -23    1.59   12.25
   0   4  23   -0.45    7.20
   0   4  23    0.14    8.83
   0   4  23    6.92    5.75
   0  -4 -24    4.09    8.89
   0   4  24   -3.91    9.63
   0   4  24    7.84    5.48
   0  -4 -25   76.54   20.66
   0   4  25   53.40   10.55
   0   4  25   51.66   18.73
   0  -4 -26  -10.81    8.36
   0   4  26  -10.26   11.63
   0   4  27   41.53   15.80
   0  -4 -27   49.20   16.98
   0   4  28    5.04    7.32
   0   4  29   -1.36    7.52
   0   4  30   17.59   13.12
   0   4  31    4.74    6.22
   0   4  32   17.67    8.68
   0  -4 -33   18.51   19.04
   0   4  33   10.67    8.24
   0  -4 -34   -7.07   14.15
   0  -4 -35   17.20   13.86
   0  -5   0   -5.75   11.12
   0  -5   1  173.65   21.14
   0  -5  -1  195.38   28.96
   0  -5   2    6.21    4.58
   0  -5  -2    4.95    9.90
   0  -5   2   13.39    5.98
   0  -5   3   11.89    8.45
   0  -5  -3   19.34   16.56
   0  -5   3    5.44    5.57
   0  -5   4  132.25   10.21
   0  -5  -4  127.07   26.32
   0  -5   5    1.24    2.21
   0  -5  -5    4.60   10.15
   0  -5   6    1.04    1.52
   0  -5  -6    2.24    9.03
   0  -5  -7   61.92   19.83
   0  -5  -8   49.44   18.27
   0  -5  -9   56.27   22.37
   0   5 -10  346.69   29.94
   0  -5 -10  280.16   46.79
   0  -5  10  307.47   25.29
   0  -5  11  433.41   32.23
   0  -5 -11  399.64   60.42
   0  -5  12  104.20   16.32
   0  -5 -12   83.90   26.93
   0  -5  13  563.65   39.54
   0  -5 -13  464.56   74.49
   0  -5  14    1.84    4.24
   0  -5 -14   -1.34   16.10
   0  -5 -15   54.90   32.85
   0  -5  15   72.56   15.42
   0  -5 -16    3.65   24.93
   0  -5 -17   91.96   50.00
   0  -5 -18   92.03   46.22
   0  -5 -19  104.53   49.17
   0  -5 -20  142.33   68.14
   0   5  20  139.94   30.34
   0   5  20  122.91   22.64
   0   5  20  138.01   17.19
   0   5  21   11.85    9.36
   0   5  21    7.71   10.53
   0   5  21   11.58    6.12
   0  -5 -21  -15.98   44.58
   0   5  21   10.42   11.81
   0  -5 -22   32.77   15.96
   0  -5 -22   34.29   38.72
   0   5  22   26.39   14.79
   0   5  22   22.91   14.22
   0   5  22   23.61    8.32
   0   5  23   15.44   12.97
   0   5  23   10.41   12.72
   0   5  23    2.21    3.97
   0  -5 -23   18.28   14.51
   0   5  24   20.00   11.08
   0  -5 -24   17.19   15.28
   0   5  24   -1.33    3.64
   0   5  25    3.10    7.61
   0   5  25    0.91    4.74
   0  -5 -25    5.06    9.06
   0   5  26   30.29    7.82
   0   5  26   29.90   12.80
   0  -5 -26   62.29   18.40
   0   5  27   -5.25   11.80
   0  -5 -27   -3.29    7.75
   0   5  28    3.12    8.62
   0  -5 -28   -0.23    8.00
   0   5  29   -2.06    8.09
   0  -5 -29    4.03    6.37
   0   5  30   -1.98    8.04
   0   5  31   -4.92    5.81
   0   5  32   -2.48    5.17
   0  -5 -33  -16.90   14.11
   0   5  33   -4.98    6.43
   0  -5 -34   13.90   15.36
   0  -5 -35    4.75    9.80
   0  -6   0 5256.18  136.22
   0  -6  -1   26.17   12.74
   0  -6   1   26.59   10.51
   0  -6  -2  160.81   27.53
   0  -6   2  164.09   21.86
   0  -6   2  134.98   16.79
   0  -6   3    8.11    3.01
   0  -6   3    7.65    3.86
   0  -6  -3    4.85    8.02
   0  -6   4   51.61    7.52
   0  -6  -4   37.98   17.23
   0  -6   5   58.87    6.44
   0  -6  -5   48.34   17.51
   0  -6   6   23.53    3.90
   0  -6  -6   20.28   12.89
   0  -6   7  170.36   10.28
   0  -6  -7  135.24   31.37
   0  -6  -8  142.47   33.80
   0  -6  -9  389.13   55.75
   0  -6 -10 1357.78  108.03
   0  -6  10 1589.48   61.18
   0  -6 -11  142.91   36.12
   0  -6  11  158.02   19.00
   0  -6 -12 1668.25  134.14
   0  -6  12 2061.48   75.45
   0  -6 -13   10.87   12.83
   0  -6  13   11.03    4.06
   0  -6 -14  419.95   74.30
   0  -6  14  575.20   43.70
   0  -6 -15    4.31   13.61
   0  -6  15   15.50    5.72
   0  -6  16   11.56    9.82
   0  -6 -16   -2.16   12.65
   0  -6 -17  151.52   50.50
   0  -6 -18   84.86   46.03
   0  -6 -19  395.51   92.98
   0  -6 -20  145.01   55.93
   0   6  20  131.64   21.59
   0   6  20  146.55   17.36
   0   6  21  180.92   30.59
   0   6  21  172.15   21.92
   0  -6 -21  195.70   71.00
   0   6  21  156.06   33.00
   0   6  21  174.21   18.31
   0   6  22    9.93   10.14
   0   6  22    6.62    6.24
   0   6  22    8.03    9.11
   0   6  22    7.72    6.68
   0  -6 -22  -12.34   25.10
   0  -6 -22    3.52   11.93
   0   6  23    0.59    7.49
   0  -6 -23   -7.66   15.16
   0   6  23   -3.58    4.93
   0   6  24   46.04   14.09
   0   6  24   41.66    9.42
   0  -6 -24   43.16   15.34
   0  -6 -25  191.09   33.68
   0   6  25  134.69   26.30
   0   6  25  125.95   14.74
   0   6  26   31.02    7.99
   0   6  26   29.23   12.12
   0  -6 -27  179.08   30.51
   0   6  27  131.39   25.12
   0  -6 -28    4.59    8.40
   0   6  28   10.19    9.20
   0   6  29   11.25    8.44
   0  -6 -29    2.37    9.18
   0   6  30   -5.42    6.06
   0   6  31    3.10    5.10
   0   6  32    2.31    5.84
   0  -6 -32   -5.20   12.42
   0  -6 -33   43.74   18.40
   0  -6 -34    9.50   10.43
   0  -6 -35    3.29    9.92
   0  -7   0    7.02    6.32
   0  -7   1  324.23   30.27
   0  -7  -1  341.73   36.86
   0  -7   2   13.09    3.86
   0  -7  -2    4.00    6.13
   0  -7   2    3.74    7.76
   0  -7  -3   74.49   21.64
   0  -7   3   87.71   13.06
   0  -7   3  100.57   16.79
   0  -7  -4   -1.29    8.69
   0  -7   4    3.36    3.86
   0  -7   4    1.58    3.19
   0  -7  -5    6.96    9.06
   0  -7   5   10.25    3.73
   0  -7   6   81.67    8.26
   0  -7  -6   69.38   22.09
   0  -7  -7   26.95   17.86
   0  -7   7   56.95    6.46
   0  -7  -8  -11.35   16.75
   0  -7  -9  497.16   67.39
   0  -7 -10   27.48   14.02
   0  -7 -11 1234.32  111.38
   0  -7  11 1447.63   63.68
   0  -7  12   56.78   12.06
   0  -7 -12   45.22   21.02
   0  -7 -13  586.33   84.84
   0  -7  13  722.82   48.44
   0  -7  14   -5.02    7.75
   0  -7 -14  -10.77   21.80
   0  -7  15  160.42   25.27
   0  -7 -15   91.97   37.76
   0  -7 -16    3.77   13.47
   0  -7  16   -0.50    6.52
   0  -7 -17   22.11   13.83
   0  -7 -18    9.04   23.89
   0  -7 -19  152.72   54.09
   0   7  19  166.96   24.04
   0   7  20   -2.67   12.55
   0   7  20   17.37    5.72
   0  -7 -20   16.61   19.54
   0   7  20   24.27    9.64
   0   7  21   89.56   13.95
   0   7  21   84.71   24.39
   0   7  21   79.08   17.98
   0  -7 -21  119.97   55.48
   0   7  21   97.25   19.06
   0   7  22    4.00    7.73
   0   7  22   19.19   18.25
   0  -7 -22    5.55   18.18
   0   7  22   24.27   10.62
   0  -7 -22   33.37   18.87
   0   7  22   26.88   14.09
   0  -7 -23    9.65   28.90
   0   7  23    6.48    4.73
   0   7  23   -0.93    8.98
   0  -7 -23   25.69   16.90
   0   7  24   75.92   19.04
   0  -7 -24   83.99   24.35
   0   7  24   99.58   13.70
   0  -7 -25   50.60   22.71
   0   7  25   28.64   13.71
   0   7  25   33.68    8.54
   0  -7 -26  178.37   35.33
   0   7  26  156.77   26.86
   0   7  26  136.71   15.77
   0   7  27    2.84    6.00
   0  -7 -27    8.11   11.65
   0   7  27   -0.22    5.29
   0   7  28   27.87   11.18
   0  -7 -28   29.89   16.58
   0  -7 -29   33.06   14.04
   0   7  29   18.93    9.51
   0   7  30   11.07    8.94
   0  -7 -30   24.85   14.29
   0   7  31   -3.26    4.43
   0   7  32   61.58   12.78
   0  -7 -32   91.74   30.12
   0  -7 -33   21.66   12.68
   0  -7 -34   27.71   13.45
   0  -7 -35   19.46    9.41
   0  -8   0  658.86   48.48
   0  -8  -1    7.53    7.44
   0  -8   1   10.13    6.94
   0  -8  -2 1100.70   71.79
   0  -8   2 1115.85   60.94
   0  -8   2 1085.59   52.76
   0  -8  -3   -2.56   11.22
   0  -8   3    1.32    5.10
   0  -8   3   -3.26    6.08
   0  -8  -4   23.04   10.47
   0  -8   4   34.17    8.59
   0  -8   4   37.19   10.91
   0  -8   5  394.05   23.97
   0  -8  -5  299.73   47.14
   0  -8  -6  533.80   61.78
   0  -8   6  651.66   26.06
   0  -8   7 1160.59   31.02
   0  -8  -7  933.14   87.78
   0  -8  -8  881.43   85.62
   0  -8  -9  650.39   75.11
   0  -8 -10  267.48   51.40
   0  -8 -11  158.00   42.85
   0  -8  12   13.34    6.84
   0  -8 -12   16.27   16.83
   0  -8 -13   34.37   20.93
   0  -8  13   27.07   10.49
   0  -8 -14    4.24    8.72
   0  -8  14   -1.46    5.47
   0  -8  15   47.76   14.09
   0  -8 -15   47.09   28.31
   0  -8  16    6.44    5.31
   0  -8 -16   -2.62   11.82
   0  -8 -17  286.93   61.63
   0  -8  17  385.06   45.18
   0  -8 -18   10.43   15.13
   0   8  19  762.71   47.11
   0  -8 -19  689.45   98.53
   0   8  19  665.64   48.51
   0   8  20  260.61   31.74
   0  -8 -20  235.47   57.51
   0   8  20  269.35   27.69
   0   8  20  247.42   21.54
   0  -8 -21  267.72   64.42
   0   8  21  229.09   26.03
   0   8  21  244.85   20.58
   0   8  21  233.51   29.13
   0   8  22  204.62   21.91
   0   8  22  149.96   25.72
   0  -8 -22  146.85   50.63
   0   8  22  173.27   39.82
   0   8  22  195.10   26.64
   0  -8 -23   34.67   16.52
   0   8  23   54.25   14.39
   0   8  23   51.60   10.00
   0  -8 -24    5.48   13.25
   0   8  24    4.39    4.07
   0   8  24    0.27    7.20
   0   8  25   20.03   11.52
   0   8  25   20.55    6.46
   0  -8 -25   30.68   18.30
   0   8  26    0.23    4.97
   0  -8 -26    5.20    9.68
   0   8  26    0.35    6.21
   0  -8 -27   14.28   11.25
   0   8  27    3.63    3.65
   0   8  27   -0.27    7.90
   0  -8 -28   43.91   19.90
   0   8  28   15.65    9.97
   0  -8 -29   11.85   10.96
   0   8  29   13.39    9.38
   0  -8 -30   26.78   13.96
   0   8  30   20.49    8.81
   0  -8 -31   -0.55   11.82
   0   8  31   10.29    7.56
   0   8  32   17.05    7.01
   0  -8 -32   26.23   13.56
   0  -8 -33   51.82   17.37
   0  -8 -34   14.94    8.77
   0  -9   0   37.92   17.79
   0  -9   1 2810.27   94.22
   0  -9   1 2600.84  101.16
   0  -9  -1 2594.96  102.84
   0  -9  -2   99.70   22.81
   0  -9   2  116.80   21.82
   0  -9   2   98.03   17.71
   0  -9   3   68.49   13.56
   0  -9  -3   74.43   20.91
   0  -9   3   75.70   17.03
   0  -9   4    5.54    4.97
   0  -9  -4   -9.31   13.94
   0  -9   4    4.17    6.26
   0  -9  -5  687.09   70.94
   0  -9   5  820.98   39.12
   0  -9   6 1334.56   43.53
   0  -9  -6 1313.21   99.42
   0  -9  -7 1191.77   99.14
   0  -9  -8 1851.61  126.59
   0  -9  -9  106.36   32.90
   0  -9 -10  406.37   63.21
   0  -9 -11    7.09   12.96
   0  -9 -12   -0.80   14.62
   0  -9  12    7.72    4.49
   0  -9  13   54.93   16.79
   0  -9 -13   57.50   27.63
   0  -9 -14   13.54    9.60
   0  -9  14   19.65   10.00
   0  -9 -15    3.49   11.94
   0  -9  15   18.85   11.96
   0  -9 -16  212.81   51.58
   0  -9 -17   32.64   19.46
   0  -9 -18  738.29  102.24
   0   9  18  709.25   51.98
   0   9  19   86.08   21.24
   0   9  19   93.63   16.25
   0   9  19   93.02   21.05
   0  -9 -19   73.42   31.27
   0  -9 -20  570.51   87.86
   0   9  20  570.87   42.42
   0   9  20  583.43   33.66
   0   9  20  587.46   48.13
   0   9  21  217.68   21.59
   0  -9 -21  235.66   60.38
   0   9  21  219.26   31.61
   0   9  21  201.50   26.77
   0   9  22  141.15   25.65
   0   9  22  184.88   19.61
   0   9  22  147.77   23.92
   0  -9 -22  177.86   51.38
   0  -9 -23   44.91   15.45
   0   9  23   84.88   20.72
   0   9  23   81.81   19.16
   0   9  23   91.33   15.43
   0  -9 -24   -4.25   12.67
   0   9  24    2.26    4.59
   0   9  24   -1.08    6.87
   0   9  25   27.28    8.28
   0  -9 -25   33.74   17.98
   0   9  25   23.56   13.97
   0  -9 -26    6.27   11.84
   0   9  26   -3.70    3.77
   0   9  26   -0.44    6.57
   0   9  27    9.42    3.91
   0   9  27   13.70    7.11
   0   9  28    3.26    3.91
   0   9  28   -5.64    6.71
   0  -9 -28   -4.84   10.24
   0  -9 -29   19.08   11.79
   0   9  29   23.16    9.68
   0   9  30    0.63    4.49
   0  -9 -30    1.27    8.73
   0   9  31   32.63    9.64
   0  -9 -31   60.36   19.17
   0  -9 -32    6.44    8.24
   0  -9 -33   58.18   14.93
   0  -9 -34   13.63    7.81
   0 -10   0  293.61   35.48
   0 -10   1   22.87   14.10
   0 -10  -1   19.35   13.92
   0 -10   1   25.46   13.12
   0 -10   2  886.00   59.83
   0 -10  -2  858.44   63.80
   0 -10   2  850.87   52.02
   0 -10   3   20.01   12.73
   0 -10  -3   21.41   10.61
   0 -10   3   30.32   18.21
   0 -10   4  161.95   25.46
   0 -10  -4  159.40   31.24
   0 -10   4  162.97   22.38
   0 -10   5    9.97    4.11
   0 -10  -5    5.44   10.98
   0 -10  -6  100.03   28.54
   0 -10  -7  106.22   33.23
   0 -10  -8  250.72   47.13
   0 -10  -9   33.12   20.81
   0 -10 -10    0.60    8.87
   0 -10 -11   38.61   24.76
   0 -10 -12    5.10   12.89
   0 -10  12    5.96    6.35
   0 -10  13  145.74   26.35
   0 -10 -13  133.99   39.87
   0 -10 -14    1.32   11.86
   0 -10 -15   49.89   26.84
   0 -10 -16   13.28   19.00
   0 -10 -17   17.04   17.65
   0  10  18    7.76    6.64
   0 -10 -18    0.84   16.35
   0  10  18    5.42    9.55
   0 -10 -19   45.84   23.79
   0  10  19   56.90   16.13
   0  10  19   64.07   12.18
   0  10  19   14.02   11.08
   0  10  20   47.85   15.88
   0  10  20   50.05   12.52
   0  10  20   43.80   15.79
   0 -10 -20   52.12   28.83
   0 -10 -21   -0.99   15.90
   0  10  21  -34.11   15.31
   0  10  21  -16.00   10.44
   0  10  21    7.10    8.13
   0  10  22   40.28   14.05
   0  10  22   42.16   10.65
   0  10  22   31.87    9.72
   0 -10 -22   15.50   15.13
   0  10  23   -0.67    8.95
   0  10  23    1.91    5.61
   0  10  23   10.47    8.25
   0 -10 -23    4.93   10.69
   0  10  24   -3.01    5.95
   0 -10 -24    5.45   10.59
   0  10  24  -10.82    9.80
   0  10  25   20.19   11.00
   0 -10 -25   -0.85   10.11
   0  10  25   -5.30    5.64
   0  10  26   -1.09    6.05
   0  10  26    5.21    4.47
   0 -10 -26    7.27    9.74
   0  10  27   -4.89    4.50
   0  10  27    0.82    5.62
   0 -10 -27    1.71   11.05
   0  10  28    0.37    4.33
   0 -10 -28    0.61   10.31
   0  10  28   -0.75    5.20
   0 -10 -29  -12.89   15.60
   0  10  29    1.16    4.40
   0  10  30    0.22    5.15
   0 -10 -30    5.23    8.38
   0 -10 -31  -10.69    8.07
   0 -10 -32   26.65   11.72
   0 -10 -33   -5.04    7.29
   0 -11   0  -12.81   11.79
   0 -11   1  116.37   20.49
   0 -11   1  112.84   20.80
   0 -11  -1  108.00   22.35
   0 -11   2   -4.11    6.65
   0 -11   2   -3.27    7.89
   0 -11  -2   -2.67    6.03
   0 -11   3    6.77   10.25
   0 -11  -3    8.22   10.57
   0 -11   3    1.05    6.85
   0 -11   4   37.71   13.24
   0 -11  -4   22.15   14.34
   0 -11   4   13.77    7.06
   0 -11   5    3.43    4.75
   0 -11  -5   -0.54    8.76
   0 -11  -6   -4.70    9.85
   0 -11  -7    2.61    7.42
   0 -11  -8   34.92   19.13
   0 -11  -9    4.33    7.28
   0 -11 -10  248.39   50.38
   0 -11 -11  253.70   52.96
   0 -11 -12   84.91   30.06
   0 -11 -13  185.91   45.39
   0 -11 -14    8.21   10.14
   0 -11 -15   34.17   22.70
   0 -11 -16   86.34   35.16
   0  11  17    9.64    8.87
   0  11  17  -11.11   12.49
   0  11  17   16.50    8.23
   0 -11 -17   13.21   10.53
   0  11  18   66.33   15.98
   0  11  18  113.28   23.72
   0 -11 -18  106.98   37.47
   0  11  18  108.21   15.67
   0  11  19   32.13    9.41
   0 -11 -19   21.10   17.01
   0  11  19   29.95   10.39
   0  11  19   19.31    7.84
   0  11  20   95.37   18.28
   0  11  20  127.17   23.94
   0  11  20  138.43   17.67
   0 -11 -20  140.62   42.44
   0  11  21    8.55    8.83
   0  11  21   -0.58    5.81
   0  11  21  -11.77   10.78
   0  11  22   59.88   11.90
   0  11  22   41.58   12.54
   0  11  22   58.67   17.25
   0 -11 -22   59.53   21.39
   0 -11 -23   -4.97   13.54
   0  11  23   -5.02    6.54
   0  11  23    6.29    5.13
   0  11  23    1.43    5.89
   0  11  24   -0.75    5.49
   0 -11 -24    6.69    9.99
   0  11  24    8.35    7.57
   0 -11 -25    9.23    9.97
   0  11  25    7.58    6.97
   0  11  25    8.08    5.37
   0  11  26   22.16   10.43
   0 -11 -26   -3.59   10.25
   0  11  26   14.92    7.03
   0  11  27   -1.83    7.63
   0 -11 -27    3.76    9.38
   0  11  27   -1.47    4.71
   0  11  28   -2.11    6.05
   0  11  28    9.46    5.83
   0 -11 -29    5.76    9.93
   0 -11 -29   -3.68    9.64
   0  11  29    0.70    4.15
   0 -11 -30   -4.45    9.94
   0 -11 -30   -1.70    9.43
   0 -11 -31  -14.17    8.99
   0 -11 -32   -1.12    6.05
   0 -11 -33    7.06    6.44
   0 -12   0 3434.82  117.21
   0 -12   0 3337.25  123.96
   0 -12  -1   64.19   24.08
   0 -12   1   46.06   19.08
   0 -12   1   40.14   15.16
   0 -12   2  821.74   61.37
   0 -12  -2  834.25   62.90
   0 -12   2  849.44   56.21
   0 -12  -3  137.77   27.88
   0 -12   3  170.79   29.68
   0 -12   3  151.60   26.15
   0 -12   4   56.79   15.70
   0 -12  -4   38.56   13.73
   0 -12   4   51.85   13.80
   0 -12  -5    1.84    7.02
   0 -12  -6  112.40   28.36
   0 -12  -7  108.10   30.32
   0 -12  -8  -11.29   13.59
   0 -12  -9   63.43   23.36
   0 -12 -10  297.64   55.41
   0 -12 -11   -1.97   12.77
   0 -12 -12  333.25   61.68
   0 -12 -13  123.39   39.93
   0 -12 -14   -1.48   16.49
   0 -12 -15   21.92   17.30
   0  12  15   20.70    9.19
   0 -12 -16    2.42   15.46
   0  12  16   -2.34   10.26
   0  12  16  -21.45   13.39
   0  12  16   -3.56    6.71
   0  12  17   63.71   17.40
   0  12  17   44.03   12.53
   0  12  17   29.36   12.01
   0 -12 -17   38.41   20.65
   0  12  18    4.70    5.68
   0  12  18   -1.94   11.78
   0 -12 -18   10.23   12.65
   0  12  18   -0.17    8.29
   0 -12 -19  138.37   41.27
   0  12  19  126.09   18.69
   0  12  19  100.43   19.73
   0  12  19  120.18   24.42
   0  12  20    3.21    9.11
   0  12  20   10.11    4.85
   0  12  20    2.94    6.95
   0  12  21   87.65   14.72
   0  12  21   85.15   18.62
   0  12  21  115.55   22.68
   0  12  22   -0.34    8.90
   0  12  22   -7.59    5.66
   0  12  22   -2.17    7.52
   0 -12 -22   -3.93   12.32
   0  12  23    7.49    6.89
   0  12  23    9.89   10.19
   0  12  23    2.91    6.20
   0 -12 -23   -4.17   10.68
   0  12  24    7.91    4.95
   0  12  24    3.56    5.61
   0 -12 -24    9.50   11.29
   0  12  25   20.93    9.77
   0 -12 -25   10.06    9.64
   0  12  25   23.61    7.87
   0 -12 -26    2.12   10.19
   0  12  26    5.83    5.79
   0  12  26   -2.99    4.88
   0 -12 -27    9.94   10.06
   0  12  27    4.53    4.48
   0 -12 -27   13.94   10.33
   0  12  27    2.55    6.20
   0 -12 -28    2.99   11.31
   0  12  28   -1.91    4.83
   0  12  28    8.63    7.18
   0 -12 -28   -4.60   12.78
   0 -12 -29   -7.44   10.07
   0 -12 -29   11.03    8.67
   0 -12 -30    0.92    7.97
   0 -12 -30   -8.80   10.62
   0 -12 -31    4.54    8.62
   0 -12 -32   25.62    8.90
   0 -13   0   75.24   27.55
   0 -13   0   98.79   30.46
   0 -13   1  695.86   59.74
   0 -13  -1  641.09   55.35
   0 -13   1  667.91   52.42
   0 -13   2   16.88   15.09
   0 -13   2   14.26   13.43
   0 -13  -2    6.32    8.03
   0 -13  -3  146.22   28.65
   0 -13   3  176.39   26.95
   0 -13   3  216.34   31.64
   0 -13  -4   -6.82    8.81
   0 -13  -5    8.72    9.28
   0 -13  -6    9.16   10.26
   0 -13  -7  127.86   30.66
   0 -13  -8    3.11    6.83
   0 -13  -9   18.65   12.67
   0 -13 -10    6.64    9.06
   0 -13 -11   -0.26   11.63
   0 -13 -12  116.10   37.35
   0 -13 -13   -4.13    9.07
   0 -13 -14  168.49   47.19
   0  13  14  132.61   20.91
   0  13  15   11.42    8.79
   0  13  15    7.38    8.42
   0 -13 -15    0.55   14.45
   0 -13 -16    5.49   16.63
   0  13  16    1.51    7.70
   0  13  16    2.81    5.94
   0  13  16   16.45    9.85
   0  13  17   13.17    7.11
   0  13  17   -2.67    8.49
   0 -13 -17   -3.98   12.65
   0  13  17   -9.12    6.54
   0  13  18   20.89    8.36
   0 -13 -18   19.24   13.80
   0  13  18   18.51    7.99
   0  13  18   15.28   13.14
   0  13  19   -4.28    9.19
   0  13  19    9.66    6.76
   0  13  19  -10.62    9.37
   0  13  20   24.26    8.54
   0  13  20   30.85   11.57
   0  13  20   16.68    9.46
   0  13  21   14.17    7.07
   0  13  21    6.82    8.73
   0 -13 -21    7.20   11.07
   0  13  21   -4.88    8.21
   0 -13 -22   -6.03   10.55
   0  13  22    2.45    6.93
   0  13  22    3.56    4.90
   0  13  22  -12.46    8.53
   0  13  23    6.10    7.27
   0 -13 -23   -9.62    9.50
   0  13  23   -1.31    5.18
   0  13  24   12.50    7.16
   0  13  24    0.30    5.39
   0 -13 -24    8.20    9.34
   0 -13 -25    0.65    8.12
   0  13  25    0.90    5.72
   0  13  25   -1.41    3.96
   0 -13 -25  -18.50   12.29
   0  13  26   -0.32    4.08
   0 -13 -26  -15.03    9.90
   0  13  26   -3.95    5.27
   0 -13 -26   -7.65   12.24
   0  13  27   -6.62    5.46
   0 -13 -27  -12.90   12.41
   0 -13 -27   -3.25   10.25
   0  13  27    7.73    5.65
   0 -13 -28    9.94    7.94
   0  13  28    4.42    3.45
   0 -13 -28    3.26   10.32
   0 -13 -29    9.80   10.58
   0 -13 -29    8.35   10.05
   0 -13 -30   -7.61    7.32
   0 -13 -31    9.01    6.50
   0 -14   0  332.54   38.89
   0 -14   0  330.09   42.13
   0 -14  -1    3.27    7.98
   0 -14   1    1.24    5.44
   0 -14  -1    8.23    7.81
   0 -14   1   -2.34    6.09
   0 -14   2   -3.45    7.94
   0 -14   2    0.27    4.49
   0 -14  -2    2.14    4.92
   0 -14  -3   -1.72    8.87
   0 -14   3   -3.61    7.64
   0 -14  -4   26.67   13.66
   0 -14  -5   -3.00    8.91
   0 -14  -6   29.71   15.80
   0 -14  -7   24.89   15.44
   0 -14  -8   37.88   18.17
   0 -14  -9  101.45   30.59
   0 -14 -10  192.99   46.54
   0 -14 -11  126.16   36.85
   0  14  12  284.45   30.55
   0 -14 -12  334.81   61.70
   0 -14 -13   41.69   25.48
   0  14  13   30.97   10.52
   0 -14 -14  237.32   55.38
   0  14  14  190.85   25.26
   0  14  15    3.91    6.31
   0  14  15   -0.42    9.19
   0 -14 -15   -7.38   11.95
   0  14  16   24.36   11.19
   0 -14 -16   20.13   27.03
   0  14  16   23.93   13.55
   0  14  17   -2.76    6.83
   0  14  17   -0.77    6.73
   0  14  17   -9.99    9.86
   0 -14 -17  -19.20   21.64
   0  14  18   35.54   11.78
   0  14  18   60.62   13.43
   0  14  18   37.05   13.07
   0  14  19   12.34    8.41
   0  14  19   -4.33    9.27
   0  14  19   15.32    8.20
   0  14  20   43.67   11.44
   0  14  20   62.22   16.54
   0  14  20   47.37   12.39
   0 -14 -21   47.61   16.33
   0  14  21   16.79    6.91
   0  14  21   33.99   12.16
   0  14  21   40.15   13.50
   0  14  22   -4.66    6.24
   0  14  22    7.04    6.59
   0 -14 -22   18.13   14.12
   0  14  22    0.76    6.22
   0  14  23   -1.18    4.25
   0  14  23    0.27    5.94
   0 -14 -23    8.20   15.05
   0 -14 -23    2.45    8.77
   0 -14 -24  -15.80   12.76
   0 -14 -24   15.36   12.77
   0  14  24    7.60    6.06
   0  14  24   -1.69    5.02
   0  14  25   21.56    9.94
   0 -14 -25   19.42   13.07
   0  14  25   10.99    5.10
   0 -14 -25   39.11   15.37
   0 -14 -26   -5.52    8.28
   0  14  26    0.27    3.65
   0 -14 -27   22.91   10.45
   0 -14 -27   27.23   13.20
   0  14  27   27.23    7.58
   0 -14 -28   -5.26   10.96
   0 -14 -28    5.81    7.85
   0  14  28   -1.25    4.22
   0 -14 -29    3.68    6.97
   0 -14 -29    3.00    7.09
   0 -14 -30    9.64    7.42
   0 -15   0   -2.31    5.50
   0 -15   0    2.82    4.75
   0 -15   1    8.23    8.96
   0 -15  -1   10.73   10.79
   0 -15  -1   -2.14    6.55
   0 -15  -2   13.20   10.13
   0 -15  -2    8.92    8.92
   0 -15   2    3.37    4.98
   0 -15  -3   12.85    8.90
   0 -15   3   -2.82    7.53
   0 -15  -4    3.93    8.28
   0 -15  -5   20.10   12.72
   0 -15  -6   48.49   19.77
   0 -15  -7  -11.81   15.61
   0 -15  -8  134.72   34.69
   0 -15  -9  173.12   39.29
   0 -15 -10   64.92   25.49
   0 -15 -11  438.69   68.39
   0  15  12   30.90   12.45
   0 -15 -12   26.22   19.91
   0 -15 -13  421.41   70.51
   0  15  13  318.31   32.80
   0 -15 -14   -9.14   26.42
   0  15  14    5.48    6.31
   0  15  15   71.93   16.18
   0 -15 -15  127.22   44.06
   0 -15 -16   15.99   18.13
   0  15  16   -4.53    5.37
   0  15  17   -5.43    5.91
   0  15  17   -2.75    6.12
   0  15  18   20.48    9.95
   0  15  18   22.13   10.86
   0  15  19   58.02   14.92
   0  15  19   40.50    9.72
   0  15  19   57.61   13.56
   0  15  20   66.38   14.60
   0  15  20   54.49   13.42
   0  15  20   58.08   14.73
   0 -15 -20  102.02   23.71
   0  15  21   13.41    6.97
   0  15  21    8.90    6.65
   0 -15 -21   17.02   10.92
   0  15  21    4.30    5.15
   0 -15 -22   22.87   13.28
   0  15  22   21.43    8.85
   0  15  22   14.50    7.78
   0  15  23    7.99    6.38
   0  15  23    2.20    4.73
   0 -15 -23   -5.18   10.16
   0 -15 -23   19.25   12.45
   0 -15 -24    5.85    7.31
   0  15  24    1.24    5.24
   0 -15 -25   42.61   13.72
   0 -15 -25   46.61   15.60
   0  15  25   18.31    6.23
   0  15  26   33.56    8.11
   0 -15 -26   48.69   12.83
   0 -15 -26   65.29   18.66
   0 -15 -27   13.34    8.92
   0 -15 -27    2.81    7.19
   0  15  27    6.87    4.76
   0 -15 -28   36.06   10.90
   0  15  28   21.70    5.52
   0 -15 -28   25.65    9.89
   0 -15 -29   -0.84    6.04
   0 -16   0 1058.35   77.08
   0 -16  -1  111.82   24.40
   0 -16  -1  123.27   28.35
   0 -16   2  392.58   45.30
   0 -16  -2  315.20   45.56
   0 -16  -2  342.28   44.57
   0 -16  -3   24.84   13.89
   0 -16  -3   23.69   13.08
   0 -16  -4   87.07   25.97
   0 -16  -5    1.16    6.54
   0 -16  -6   -2.92    7.36
   0 -16  -7    1.48    9.25
   0 -16  -8   -1.57    8.57
   0 -16  -9   16.34   13.81
   0 -16   9   16.49    9.41
   0 -16 -10   25.12   18.42
   0 -16  10    7.22    7.60
   0  16  11   99.98   19.18
   0 -16 -11   92.52   29.35
   0 -16  11   54.92   12.79
   0 -16 -12   41.19   18.18
   0  16  12   69.97   15.56
   0 -16 -13   86.43   33.93
   0  16  13   68.36   16.32
   0 -16 -14  127.64   38.49
   0  16  14   98.86   18.68
   0  16  15   17.37    8.63
   0  16  16   10.19    8.53
   0  16  17   13.50   10.25
   0  16  18   23.99   10.06
   0  16  18    3.77    7.21
   0  16  19   27.87   10.22
   0 -16 -19   32.56   16.31
   0 -16 -20    0.10    7.75
   0  16  20   -3.73    5.35
   0  16  21   20.66    8.18
   0 -16 -21   33.76   14.28
   0  16  22    5.64    5.78
   0 -16 -22   17.80   12.10
   0  16  23   -5.95    6.94
   0 -16 -23    3.12    7.87
   0 -16 -24   52.03   16.29
   0  16  24   37.51    9.65
   0 -16 -25   -2.05    8.22
   0  16  25    0.63    4.35
   0 -16 -26   42.98   14.46
   0  16  26   36.84    7.87
   0  16  27   17.04    5.63
   0 -16 -27   24.19   11.77
   0 -16 -28   49.97   13.24
   0 -17  -1 1853.91  107.53
   0 -17  -2  121.62   39.99
   0 -17  -3  792.90   73.46
   0 -17  -3  909.80   82.79
   0 -17  -4   35.11   18.17
   0 -17  -4   19.33   11.92
   0 -17  -5   49.30   20.67
   0 -17   5   52.08   13.14
   0 -17   6    7.50    7.13
   0 -17  -6    0.88    9.83
   0 -17  -7    5.09   11.18
   0 -17   7   14.31    9.94
   0 -17   8  -12.63    8.16
   0 -17  -8   -1.04   13.13
   0 -17  -9    3.71   13.41
   0 -17   9    4.34    9.44
   0 -17 -10   10.38   14.10
   0 -17  10   23.78    9.52
   0 -17  11   60.63   16.09
   0 -17 -11   52.74   25.09
   0  17  11   49.76   14.32
   0  17  12  163.07   23.93
   0 -17 -12  148.98   43.01
   0  17  13  -19.66   10.44
   0  17  14  207.88   25.89
   0  17  15    8.99    6.56
   0  17  16   54.31   14.11
   0 -17 -17    1.59    7.59
   0  17  17    3.53    5.17
   0 -17 -17   10.89    6.17
   0 -17 -18  -11.59    7.72
   0  17  18    3.01    4.46
   0 -17 -18   -7.50   10.74
   0  17  19   -2.75    6.57
   0 -17 -19    3.03    7.44
   0  17  20   -5.39    5.15
   0 -17 -20   16.20   10.83
   0 -17 -21   -0.20    7.38
   0  17  21    9.33    6.37
   0 -17 -22    2.39    9.35
   0  17  22    3.35    5.00
   0  17  23   12.62    6.27
   0 -17 -23   31.68   13.42
   0  17  24    6.14    5.29
   0 -17 -24   13.46   10.02
   0 -17 -25   63.17   15.54
   0  17  25   32.82    8.09
   0 -17 -26    2.78    6.24
   0  17  26   -5.34    3.81
   0 -17 -27   47.45   12.21
   0  17  27   45.41    7.61
   0 -18   0 2161.51   72.66
   0 -18  -1  262.72   34.02
   0 -18   1   60.65   22.47
   0 -18   2  740.05   41.32
   0 -18   2  779.20   40.78
   0 -18   3  142.63   20.49
   0 -18   3  162.76   20.77
   0 -18   4   15.34    5.42
   0 -18   4   30.31    9.43
   0 -18  -4   14.65   10.31
   0 -18  -4   11.01    7.29
   0 -18  -5  -11.89   17.35
   0 -18  -5    2.78    7.15
   0 -18   5   -8.43    9.16
   0 -18   5  -16.32    7.52
   0 -18   6   36.86   10.53
   0 -18   6   19.03    7.69
   0 -18  -6   40.57   16.29
   0 -18  -6   23.69   15.76
   0 -18   7   54.49   13.57
   0 -18  -7   39.90   20.88
   0 -18   8   14.66   10.41
   0 -18  -8    2.25   10.05
   0 -18   9    1.66    6.45
   0 -18  -9    7.88    8.52
   0 -18 -10   50.20   23.39
   0 -18  10   50.46   13.59
   0  18  11   39.88   11.42
   0  18  12   56.55   13.67
   0  18  13  102.75   17.82
   0  18  14    8.64    7.03
   0 -18 -15   47.47   12.36
   0  18  15   40.92   11.53
   0 -18 -15   44.26   14.63
   0  18  16   -4.85    4.44
   0 -18 -16    7.24   10.27
   0 -18 -16  -15.17    7.81
   0  18  17   -0.07    5.14
   0 -18 -17    3.07    8.70
   0 -18 -17  -12.73    7.95
   0 -18 -18  -13.34   10.86
   0 -18 -18   -1.20    6.34
   0  18  18   -2.27    4.63
   0  18  19    5.07    4.77
   0 -18 -19   34.84   15.54
   0 -18 -20   -6.73    7.09
   0  18  20    3.13    3.86
   0  18  21    0.18    4.19
   0 -18 -21    3.54    6.59
   0  18  22   -0.82    4.01
   0 -18 -22   -8.89    9.76
   0 -18 -23   11.07    8.86
   0  18  23    5.60    4.72
   0 -18 -24    5.19    8.15
   0  18  24    2.19    3.64
   0 -18 -25   10.32    7.03
   0  18  25   11.11    6.12
   0 -18 -26   22.80    9.18
   0  18  26    3.29    2.75
   0 -18 -27   -8.56    6.05
   0 -19   0  -36.07   12.22
   0 -19   0  -11.04   10.10
   0 -19   1   10.54    9.34
   0 -19  -1   18.63    9.96
   0 -19  -1   17.73    9.81
   0 -19   1   10.87    6.42
   0 -19   2   32.07   10.23
   0 -19   2   21.18   10.76
   0 -19   3   32.25   11.61
   0 -19   3   36.92   10.49
   0 -19   4    4.96    7.70
   0 -19   4    9.28    6.76
   0 -19   5   46.34   13.40
   0 -19   5   48.13   11.69
   0 -19   6   -1.13    6.25
   0 -19   6    8.29    5.92
   0 -19  -7    8.13    9.64
   0 -19   7   38.60   11.62
   0 -19   8   18.51    8.53
   0 -19   9    4.39    6.39
   0  19  10   14.85    7.99
   0 -19  10   18.63    9.01
   0  19  11    8.14    7.96
   0 -19 -12   -9.65   10.37
   0  19  12    7.28    6.41
   0  19  13    0.14    5.50
   0 -19 -13   -2.88   10.29
   0 -19 -13    3.52    6.52
   0 -19 -14    3.57    6.29
   0  19  14    5.72    6.18
   0 -19 -14  -12.05   10.37
   0 -19 -15    0.60    6.97
   0 -19 -15    4.21    6.16
   0  19  15    1.52    4.20
   0 -19 -16    7.38    8.25
   0 -19 -16    5.69    5.76
   0  19  16    1.85    4.41
   0  19  17   -2.11    4.23
   0 -19 -17   -3.05    8.92
   0 -19 -17   -8.39    7.90
   0  19  18   12.22    6.59
   0 -19 -18   20.55   11.20
   0 -19 -18    4.44    5.31
   0 -19 -19    6.59    5.78
   0  19  19    8.08    6.31
   0 -19 -20   -6.66    6.48
   0  19  20   -3.13    4.95
   0  19  21   13.00    5.45
   0 -19 -21   14.84    8.59
   0 -19 -22    3.11    6.56
   0  19  22   -1.89    3.47
   0 -19 -23   22.22   10.02
   0  19  23    5.02    3.62
   0  19  24   -1.77    3.55
   0 -19 -24   11.13    8.71
   0 -19 -25   -9.04    6.51
   0  19  25    1.76    3.67
   0 -19 -26    9.99    6.21
   0 -20   0   83.22   17.19
   0 -20   0  101.74   19.23
   0 -20   1   -1.65    9.99
   0 -20   1    2.07    8.35
   0 -20   2  212.07   24.21
   0 -20   2  156.69   20.29
   0 -20  -2  144.02   21.61
   0 -20  -2  160.48   23.52
   0 -20   3    6.96    7.33
   0 -20  -3   -2.79    7.08
   0 -20   3    2.52    8.43
   0 -20  -3   13.85   12.23
   0 -20   4   35.37   10.81
   0 -20   4   39.47   10.41
   0 -20  -4   31.10   11.13
   0 -20  -4   44.97   12.36
   0 -20   5   -9.71    8.16
   0 -20  -5   -4.44    9.56
   0 -20   5   -6.43    6.92
   0 -20   6    6.17    5.50
   0 -20   6  -13.99   10.27
   0 -20   7   25.21    7.24
   0 -20  -8    0.96    8.22
   0 -20   8    2.35    6.53
   0 -20   9   18.97    8.51
   0 -20  -9    3.22    7.46
   0 -20 -10   -4.78    6.55
   0  20  10    3.36    6.14
   0  20  11    2.12    4.35
   0 -20 -11   10.16    7.85
   0  20  12   10.84    7.07
   0 -20 -12   19.54   11.17
   0 -20 -12   17.53    9.01
   0  20  13   -1.01    4.44
   0 -20 -13    4.35    7.96
   0 -20 -13   12.79    8.24
   0 -20 -14   16.17   11.16
   0 -20 -14   18.40    8.90
   0  20  14    8.96    7.05
   0  20  15   -0.91    4.56
   0 -20 -15   -4.52    6.68
   0 -20 -15   -5.11    9.36
   0  20  16   -5.39    4.47
   0 -20 -16  -11.49    7.69
   0 -20 -16   -8.15    8.27
   0  20  17   -2.89    4.97
   0 -20 -17  -13.04    8.05
   0 -20 -17   10.43    9.09
   0  20  18   -6.58    5.55
   0 -20 -18   -5.48    7.70
   0 -20 -18   -6.64    7.13
   0 -20 -19   23.44   11.69
   0 -20 -19    9.60    5.80
   0  20  19    6.60    4.96
   0 -20 -20    9.35    8.37
   0  20  20    4.48    4.40
   0 -20 -21   26.04   11.92
   0  20  21   15.47    6.10
   0  20  22    1.35    4.03
   0 -20 -22   -0.49    5.71
   0  20  23    6.80    4.25
   0 -20 -23    3.50    6.82
   0 -20 -24    1.21    4.62
   0  20  24    2.66    3.50
   0 -21   0    2.08   11.50
   0 -21   0   44.56   19.00
   0 -21  -1  312.21   30.47
   0 -21   1  340.49   32.79
   0 -21  -1  322.00   32.45
   0 -21   1  317.31   30.00
   0 -21  -2   23.92   12.15
   0 -21   2   46.27   16.17
   0 -21   2   50.96   14.62
   0 -21  -2   31.44   13.37
   0 -21  -3   37.52   12.83
   0 -21   3   33.21   11.21
   0 -21   3   32.02   11.41
   0 -21  -3   34.83   12.48
   0 -21  -4    6.39    7.59
   0 -21   4    2.44    5.92
   0 -21   4    3.98    9.24
   0 -21  -4    0.13    9.57
   0 -21  -5   47.02   15.39
   0 -21   5   23.82    9.33
   0 -21   5   32.98   10.98
   0 -21  -5   27.65   12.69
   0 -21   6   44.27   10.51
   0 -21   6   44.83   12.52
   0 -21  -6   63.04   15.95
   0 -21   7   43.80   13.50
   0 -21  -7   53.56   14.75
   0 -21  -8   68.57   16.17
   0 -21   8   55.69   12.29
   0 -21  -9    7.15    7.08
   0 -21   9    6.59    8.58
   0  21   9    4.44    6.00
   0  21  10    2.47    4.60
   0 -21 -10    2.67    9.12
   0  21  11    3.46    4.86
   0 -21 -11   18.48    9.55
   0 -21 -12   17.65    7.77
   0  21  12    9.66    5.51
   0 -21 -13   10.67    7.97
   0  21  13   14.78    6.31
   0  21  14   13.12    6.68
   0 -21 -14    8.84    6.70
   0 -21 -14   11.22    9.63
   0  21  15   -0.36    3.68
   0 -21 -15   -5.72    7.75
   0 -21 -15   -6.39    6.75
   0 -21 -16  -12.71    7.42
   0 -21 -16    2.21    6.72
   0  21  16   -3.02    3.79
   0 -21 -17    2.71    5.69
   0 -21 -17   -4.09    7.52
   0  21  17    7.17    5.37
   0 -21 -18   20.38   10.04
   0 -21 -18   23.48    7.34
   0  21  18   19.58    6.72
   0  21  19   -1.07    3.96
   0 -21 -19    5.66    6.46
   0 -21 -20   40.08   12.87
   0  21  20   24.27    6.99
   0 -21 -21   -2.69    6.42
   0  21  21    5.11    3.74
   0  21  22    7.93    4.09
   0 -21 -22   23.20    9.48
   0  21  23    1.18    2.31
   0 -21 -23    4.43    4.65
   0 -22   0  120.77   19.34
   0 -22   0  110.27   19.60
   0 -22   1    0.05    8.06
   0 -22   1   32.51   14.39
   0 -22  -1   13.94   12.14
   0 -22  -1   32.69   14.10
   0 -22   2   73.33   15.15
   0 -22  -2   77.01   16.15
   0 -22  -2   82.00   17.93
   0 -22   2   65.19   14.57
   0 -22   3   28.56   12.26
   0 -22  -3    9.52    8.03
   0 -22   3    8.59    7.69
   0 -22  -3   14.47    8.78
   0 -22  -4    5.71    8.54
   0 -22   4    8.30    7.83
   0 -22   4    1.47    5.56
   0 -22  -4   -0.62    6.66
   0 -22   5    0.93    4.76
   0 -22  -5    0.25    7.33
   0 -22   5    1.28    7.53
   0 -22  -5    1.70    6.92
   0 -22  -6   17.30   10.27
   0 -22   6    3.14    6.47
   0 -22   6    8.18    5.64
   0 -22  -6   17.79    8.63
   0 -22  -7    2.15    6.77
   0 -22   7    2.07    5.32
   0 -22  -7   -7.68    8.92
   0 -22  -8   38.03   12.16
   0  22   8   16.13    8.27
   0 -22   8   22.67    8.28
   0 -22  -8    7.35    7.49
   0  22   9    0.00    3.68
   0 -22  -9   -6.90    7.18
   0 -22 -10   -8.09    8.88
   0  22  10    4.83    5.80
   0  22  11    8.22    6.15
   0 -22 -11   23.13    8.19
   0  22  12   -0.10    3.32
   0 -22 -12  -19.61    9.69
   0 -22 -13   28.78    9.40
   0  22  13   17.43    7.25
   0  22  14   -1.98    3.62
   0 -22 -14  -10.91    7.92
   0 -22 -15   15.68    7.98
   0  22  15   11.64    5.77
   0  22  16    3.44    3.57
   0 -22 -16    3.43    6.04
   0 -22 -16   11.66    8.25
   0 -22 -17   11.79    6.66
   0  22  17   -2.65    3.69
   0 -22 -17   -2.41    6.26
   0  22  18    2.64    4.00
   0 -22 -18   -2.36    6.32
   0 -22 -18   -2.85    5.75
   0 -22 -19    9.23    7.73
   0  22  19    7.87    4.86
   0  22  20    2.04    3.15
   0 -22 -20    6.66    5.36
   0 -22 -21   -2.51    4.56
   0  22  21   -2.64    3.06
   0  22  22    0.41    2.66
   0 -23   0  -16.28    9.75
   0 -23   0   -7.27    8.13
   0 -23   1  -13.51    8.64
   0 -23  -1  -10.58    8.51
   0 -23  -1   -9.46    8.34
   0 -23   1    2.00    7.64
   0 -23  -2  -20.03   11.50
   0 -23  -2   -9.91    9.23
   0 -23   2  -11.99    5.79
   0 -23  -3    3.89    6.22
   0 -23   3   -5.68    5.60
   0 -23   3    7.16    6.82
   0 -23  -4   -1.92    6.26
   0 -23   4    3.34    4.88
   0 -23  -4   -2.69    6.15
   0 -23   4   -4.16    6.32
   0 -23  -5    5.89    7.31
   0 -23  -5   -0.40    8.49
   0 -23   5   -5.33    6.20
   0 -23   5  -12.30    6.72
   0 -23  -6    7.86    7.11
   0 -23   6    0.05    5.51
   0 -23  -6   -1.10    6.27
   0 -23  -7    0.22    6.76
   0 -23   7    0.16    6.13
   0  23   7    1.51    3.44
   0 -23  -7   -4.57    7.29
   0 -23  -8    2.60    7.32
   0  23   8    5.41    5.18
   0 -23  -8    8.15    6.11
   0 -23  -9   32.54   10.90
   0 -23  -9   36.03   10.46
   0  23   9   13.05    6.68
   0 -23 -10   13.56    8.04
   0  23  10    9.33    5.55
   0 -23 -10    4.37    8.09
   0  23  11   33.14    9.36
   0 -23 -11   61.95   13.10
   0 -23 -11   39.80   11.37
   0  23  12   13.18    6.61
   0 -23 -12   22.71    8.92
   0 -23 -12   26.11   11.18
   0  23  13   23.58    7.46
   0 -23 -13   29.79    9.84
   0  23  14    6.92    4.30
   0 -23 -14    7.92    6.41
   0  23  15    4.46    3.63
   0 -23 -15    2.04    5.40
   0  23  16    0.21    2.75
   0 -23 -16  -13.71    6.45
   0  23  17    2.10    2.70
   0 -23 -17   -5.33    5.75
   0 -23 -18  -10.01    5.63
   0  23  18    4.03    3.86
   0  23  19    5.78    4.00
   0 -23 -20   19.09    6.21
   0  23  20    1.13    2.51
   0  23  21    4.17    3.21
   0 -23 -21   26.00    6.94
   0 -24   0   48.27   12.54
   0 -24   0   46.25   13.05
   0 -24  -1   10.10    9.48
   0 -24  -1    8.75    7.17
   0 -24   1    6.13    6.85
   0 -24   1   10.73    9.22
   0 -24  -2   15.10    7.56
   0 -24   2    9.87    7.97
   0 -24   2   20.96    9.01
   0 -24  -2    0.24    6.94
   0 -24   3   -0.78    5.67
   0 -24  -3   10.03    8.51
   0 -24  -3    0.25    7.07
   0 -24   3    2.70    5.76
   0 -24   4   -9.07    6.18
   0 -24  -4    3.53    6.76
   0 -24   4  -15.88    8.29
   0 -24  -4    5.54    6.85
   0 -24  -5  -10.10    7.27
   0 -24   5  -10.07    6.72
   0 -24  -6   -5.12    6.64
   0 -24  -6    7.25    5.54
   0 -24   6    7.69    5.32
   0  24   6    0.00    4.52
   0  24   7   -8.64    5.29
   0 -24  -7    3.53    8.17
   0 -24  -7    0.86    5.89
   0  24   8    8.52    5.24
   0 -24  -8   31.58   10.73
   0 -24  -8   18.96    8.88
   0 -24  -9    4.68    8.31
   0  24   9   -1.67    3.69
   0  24  10   27.46    8.21
   0 -24 -10   38.97    8.94
   0 -24 -10   54.71   13.32
   0 -24 -11    0.53    8.33
   0 -24 -11   14.45    8.64
   0  24  11   -1.54    3.49
   0 -24 -12   66.36   12.28
   0 -24 -12   83.34   14.23
   0  24  12   37.73    8.57
   0  24  13    0.70    3.27
   0 -24 -13   -1.07    5.77
   0  24  14   18.42    6.07
   0 -24 -14   32.97    8.71
   0 -24 -14   25.12    8.43
   0  24  15    3.57    3.31
   0 -24 -15    3.18    5.36
   0  24  16   -1.06    3.34
   0 -24 -16   -3.04    4.44
   0  24  17   -4.85    3.98
   0 -24 -17   -1.61    4.35
   0  24  18    4.55    3.60
   0 -24 -18    9.69    4.93
   0 -24 -19    9.71    4.14
   0  24  19    0.01    3.01
   0 -25   0   -1.94    5.30
   0 -25   0    6.98    7.38
   0 -25   1   10.50    7.13
   0 -25  -1    3.05    6.69
   0 -25   1   20.02    8.80
   0 -25  -1    8.62    6.48
   0 -25  -2   16.90    7.92
   0 -25  -2   12.64    7.99
   0 -25   2    8.64    5.69
   0 -25   2   12.77    6.99
   0 -25  -3   -2.38    7.12
   0 -25   3    2.55    5.85
   0 -25  -3    1.78    5.34
   0 -25  -4    4.49    7.13
   0  25   4    0.00    3.88
   0 -25   4   15.64    8.33
   0 -25  -5   -4.06    5.91
   0  25   5    7.37    5.46
   0 -25  -5  -13.60    7.53
   0 -25  -6   18.57    8.83
   0  25   6    9.82    6.32
   0 -25  -6   23.59    8.16
   0 -25  -7    4.81    6.35
   0 -25  -7    7.51    6.94
   0  25   7   14.99    6.99
   0  25   8    8.74    5.37
   0 -25  -8   18.56    7.65
   0 -25  -8    8.84    6.35
   0 -25  -9   -4.86    7.89
   0  25   9    7.05    4.46
   0 -25  -9   -1.07    6.21
   0 -25 -10   -5.56    5.28
   0  25  10    6.16    4.34
   0 -25 -10    2.29    5.79
   0 -25 -11   22.52    7.98
   0 -25 -11   12.65    6.95
   0  25  11   14.67    5.34
   0  25  12    8.71    4.45
   0 -25 -12   14.00    6.44
   0 -25 -13   13.28    5.91
   0 -25 -13   20.34    6.70
   0  25  13   10.92    5.45
   0 -25 -14   12.21    5.39
   0  25  14   11.14    5.28
   0 -25 -14    6.45    4.16
   0  25  15    2.63    3.57
   0 -25 -15   -2.46    4.40
   0 -25 -16   23.69    6.17
   0  25  16    8.31    4.52
   0 -25 -17   -4.23    3.44
   0  25  17    1.54    3.17
   0  25  18   -2.39    3.11
   0 -26   0   -9.43    6.19
   0 -26  -1   -9.63    5.71
   0 -26  -1   -5.04    4.81
   0  26   2    7.46    5.25
   0 -26  -2   -0.11    4.94
   0 -26  -2    9.56    6.40
   0  26   3   -3.56    5.26
   0 -26  -3    0.17    5.30
   0 -26  -3   -2.47    4.58
   0 -26  -4   11.34    5.69
   0  26   4    7.73    4.72
   0 -26  -5    0.29    5.29
   0 -26  -5   13.99    7.31
   0  26   5    3.09    3.69
   0 -26  -6   18.13    7.10
   0 -26  -6   11.63    7.04
   0  26   6   20.66    7.24
   0 -26  -7   14.98    6.07
   0 -26  -7   31.62    8.58
   0  26   7   20.33    6.92
   0  26   8    2.47    4.73
   0 -26  -8   -7.72    4.42
   0  26   9   12.24    6.34
   0 -26  -9   21.91    6.06
   0 -26  -9   32.81    8.11
   0 -26 -10    0.72    4.16
   0  26  10   -3.36    3.53
   0 -26 -10   -5.39    4.55
   0  26  11    6.11    4.91
   0 -26 -11   15.65    6.12
   0 -26 -11    4.65    3.74
   0 -26 -12   -1.10    3.46
   0  26  12    2.10    3.42
   0 -26 -12   -8.61    4.93
   0  26  13    2.85    3.19
   0 -26 -13   11.43    4.62
   0  26  14    1.36    2.41
   0  26  15    2.19    2.99
   0  26  16    1.91    2.46
   0  27   0    1.75    4.07
   0  27  -1   15.44    6.57
   0  27   1   12.92    6.98
   0  27   2    8.16    5.66
   0  27   3    1.00    3.90
   0  27   4   -0.05    2.98
   0  27   5   -1.46    3.77
   0  27   6   -1.85    3.37
   0 -27  -7    0.38    3.28
   0  27   7   20.87    7.31
   0  27   8    1.66    3.33
   0 -27  -8  -11.33    4.32
   0  27   9   -0.37    2.35
   0  27  10   -0.28    2.69
   0  27  11    1.17    2.44
   0  27  12   -0.18    2.69
   0  27  13    0.05    2.22
   0  28   0    1.94    2.90
   0  28   1   -4.58    4.24
   0  28  -1   -1.62    3.03
   0  28  -2   -1.10    2.71
   0  28   2   -1.54    3.53
   0  28  -3    1.44    2.72
   0  28   3    0.52    3.07
   0  28  -4    4.49    4.05
   0  28   4   -0.10    2.99
   0  28  -5    5.38    3.13
   0  28   5   -0.72    3.04
   0  28  -6   -2.43    2.88
   0  28   6    0.09    2.35
   0  28   7    4.36    3.16
   0  28  -7   -1.82    2.21
   0  28   8    1.05    2.61
   0  28   9    0.62    2.25
   0  28  10   -1.23    2.28
   0  29   0    1.64    3.56
   0  29   1   14.58    4.41
   0  29   2   -0.43    2.57
   0  29   3    0.18    2.08
   0  29   4    1.34    1.97
   1   0 -35   18.22    9.98
   1   0 -34   -1.84   14.59
   1   0 -33  -18.13   19.11
  -1   0  32   -5.50    7.98
  -1   0  31    7.13   10.02
  -1   0  30    1.47    9.56
  -1   0  29   15.45   12.17
  -1   0  28   79.10   24.20
  -1   0  27  597.71   62.99
  -1   0  26   51.47   25.09
  -1   0  25 1321.04   94.48
  -1   0  24   14.35   17.14
  -1   0  23 1050.96   87.29
  -1   0  22  -13.85   27.41
  -1   0  21  743.32   68.24
  -1   0  20   12.26    9.01
  -1   0  19  326.20   41.84
   1   0 -19  142.29   88.52
  -1   0  18   18.99    9.66
   1   0 -18   -7.98   45.91
  -1   0  17  604.29   51.10
   1   0 -17  458.91  105.02
  -1   0  16 1086.43   65.32
   1   0 -16 1028.20  122.56
   1   0 -15 1565.22  122.25
  -1   0  15 1431.92   71.88
   1   0 -14 4943.25  176.54
  -1   0  14 4767.64  121.27
   1   0 -13  507.77   49.42
  -1   0  13  483.43   37.51
  -1   0  12 3932.78   98.18
   1   0 -12 4040.22  126.12
  -1   0  11   61.83   14.80
   1   0 -11   46.79   18.69
  -1   0  11   53.29   13.30
  -1   0  10  301.10   25.87
  -1   0  10  281.52   22.90
  -1   0   9   -0.04    1.90
  -1   0   9    0.77    2.68
  -1   0   8  168.74   19.08
  -1   0   8  148.96   16.49
  -1   0   7   23.95   10.59
  -1   0   6  102.18   11.78
  -1   0   5   13.15    4.25
  -1   0   4 2145.29   48.56
  -1   0   3 3301.36   47.35
  -1   0   3 3257.60   34.08
  -1   0   2 9999.00   76.41
  -1   0  -2 2532.48   43.76
  -1   0  -3 2425.32   66.72
  -1   0  -4  109.46   20.72
  -1   0  -5  135.22   33.41
  -1   0  -6   30.95   23.34
  -1   0  -7   84.26   28.81
  -1   0  -8    4.71   26.96
  -1   0  -9   28.29   37.82
  -1   0 -10  -17.10   62.95
  -1   0 -11  976.38  163.48
   1   0  11 1926.21   74.05
  -1   0 -12  650.32  142.55
   1   0  12  743.41   48.58
  -1   0 -13 2168.40  256.36
   1   0  13 2003.56   83.91
  -1   0 -14 1688.44  203.38
   1   0  14 1457.13   75.49
  -1   0 -15  148.00   50.92
   1   0  15  121.41   22.76
  -1   0 -16  266.73   67.84
   1   0  16  273.89   36.07
   1   0  17  303.54   40.49
   1   0  18  509.48   55.04
   1   0  19  105.91   27.29
   1   0  20  821.28   75.80
   1   0  21   10.11   13.80
   1   0  21    8.38   14.69
   1   0  22   77.67   25.03
   1   0  22   78.65   21.99
   1   0  23    1.83   11.40
   1   0  24  114.23   26.07
   1   0  25   29.61   16.88
   1   0  26  175.02   34.12
   1   0  27  221.13   35.69
   1   0  28   17.63    9.27
   1   0  29  270.51   35.06
   1   0  30    8.39    9.87
   1   0  31  165.61   24.44
   1   0  32  -12.39    9.32
   1   0  33   67.02   12.20
  -1   0 -34    6.80   12.89
  -1   0 -35   27.21   11.19
   1   1 -35   16.27    9.57
   1  -1 -35   26.32   15.59
   1  -1 -34    6.78   13.00
   1   1 -34    9.24   10.23
   1  -1 -33   -5.56   17.91
   1   1 -33  -39.24   16.53
  -1   1  32   -0.23    8.48
  -1  -1  32    4.62    7.50
   1   1 -32   -8.40   18.34
  -1  -1  31   -1.15    7.57
  -1   1  31    0.27   10.89
  -1  -1  30    6.93    9.06
  -1   1  30   26.12   13.28
  -1  -1  29   20.95   10.73
  -1   1  29   11.37   10.56
  -1  -1  28   17.16   12.34
  -1   1  28   26.57   14.83
  -1   1  27   46.55   20.79
  -1  -1  27   49.23   20.49
  -1  -1  26  289.74   43.15
  -1   1  26  256.09   42.47
  -1  -1  25   -2.04   13.95
  -1   1  25   12.07   13.94
  -1  -1  24  513.32   61.64
  -1   1  24  521.82   62.35
  -1   1  23   -1.58   16.58
  -1  -1  23   -6.92   20.17
  -1   1  22  423.76   53.08
  -1   1  22  433.80   53.13
  -1   1  22  385.16   25.37
  -1  -1  22  413.75   50.66
  -1   1  21   44.73   18.50
  -1   1  20  129.79   27.39
   1  -1 -20   62.35   65.38
  -1  -1  19   71.94   20.33
  -1   1  19   83.91   22.03
   1  -1 -19   59.64   57.76
   1  -1 -18  -15.77   37.91
   1   1 -18   -4.83   29.30
  -1  -1  18    4.24    7.30
  -1   1  18    3.24    6.93
  -1   1  17  145.95   26.31
   1  -1 -17  129.25   53.42
  -1  -1  17  138.33   24.42
   1   1 -17   58.05   47.76
  -1  -1  16  194.25   27.26
   1  -1 -16  200.93   49.65
   1   1 -16  124.77   43.56
  -1   1  16  207.70   29.31
  -1  -1  15  538.46   43.44
   1   1 -15  462.05   68.89
   1  -1 -15  555.59   75.71
  -1   1  15  590.38   46.93
  -1  -1  14  383.78   35.14
  -1   1  14  424.27   38.29
   1  -1 -14  436.77   54.58
   1   1 -14  368.97   52.29
   1  -1 -13 1566.25   86.89
   1   1 -13 1678.17   88.97
  -1  -1  13 1586.58   66.20
  -1  -1  13 1622.72   67.24
  -1   1  13 1730.18   70.64
  -1  -1  12  252.90   30.25
   1   1 -12  243.06   36.59
  -1  -1  12  256.88   26.44
   1  -1 -12  290.75   47.46
   1  -1 -11  559.18   40.87
  -1  -1  11  551.66   34.55
  -1  -1  11  549.13   36.41
  -1  -1  10   26.53    7.97
  -1  -1  10   24.10    6.79
   1  -1 -10   24.84    8.78
  -1  -1   9   17.77    5.56
  -1  -1   9   19.98    6.24
  -1   1   8   55.48   11.48
  -1  -1   8   49.12    9.62
  -1  -1   8   60.60   11.52
  -1  -1   7  964.26   34.58
  -1  -1   7  988.37   38.83
  -1   1   7 1070.36   40.98
  -1  -1   6   90.51   11.39
  -1   1   6   86.93   11.54
  -1  -1   6   83.26    9.61
  -1  -1   5   28.53    5.28
  -1   1   5   33.33    7.68
  -1  -1   5   26.11    5.20
  -1  -1   4   13.58    3.79
  -1   1   4   14.49    4.12
  -1  -1   4   14.33    3.47
  -1  -1   3 1813.78   34.52
  -1   1   3 1812.54   37.00
  -1  -1   2 3029.04   41.07
  -1  -1  -1 1763.62   38.83
  -1   1  -1 1811.10   21.15
  -1   1  -2 3562.39   33.47
  -1  -1  -2 3581.17   79.21
  -1   1  -3   11.40    3.92
  -1  -1  -3   -1.91    9.60
  -1   1  -4   55.56   10.50
  -1  -1  -4   24.31   15.87
  -1   1  -5   26.37   17.89
  -1  -1  -5   42.44   32.15
  -1  -1  -6  500.98   67.73
  -1   1  -6  837.62   68.88
  -1  -1  -7    2.09   19.24
  -1   1  -7    4.79   19.58
  -1  -1  -8  144.53   45.95
   1  -1   8  266.04   23.10
  -1   1  -8  219.92   45.02
  -1  -1  -9   51.14   31.53
   1  -1   9  110.28   15.74
  -1   1  -9  107.13   40.77
  -1  -1 -10   46.72   37.57
   1  -1  10  114.15   16.88
  -1   1 -10  114.18   40.16
   1  -1  11  402.60   33.85
  -1   1 -11  501.60   95.18
  -1   1 -12  333.07   78.69
   1  -1  12  299.80   30.79
  -1   1 -13 1191.49  129.80
   1  -1  13 1013.70   59.49
  -1   1 -14  -10.20   34.42
   1  -1  14   -0.83    5.61
  -1  -1 -14  -19.54   47.50
   1   1  14    5.65    8.13
   1  -1  15  188.03   28.80
  -1   1 -15  157.89   40.40
   1   1  15  197.75   29.83
  -1  -1 -15  150.07   67.26
   1   1  16   26.63   11.90
   1  -1  16   15.24   10.47
  -1  -1 -16   23.99   30.16
   1  -1  17  252.01   36.86
  -1  -1 -17  246.68   78.67
   1   1  17  273.67   38.93
   1  -1  18   -2.37    7.20
   1   1  18    1.00    4.50
   1  -1  19  566.47   60.14
   1   1  19  588.84   62.32
   1   1  20   22.42   11.99
   1  -1  20   17.81   11.10
   1  -1  21  288.22   48.41
   1   1  21  291.57   47.19
   1   1  21  247.39   33.46
   1  -1  21  277.82   37.44
   1  -1  22   24.76   18.99
   1   1  22   19.37   13.23
   1   1  22   15.85    9.22
   1  -1  23   15.59   22.55
   1   1  23   26.44   18.94
   1   1  23   26.72   21.72
   1   1  24   -1.01   13.59
   1   1  24    3.59    6.78
   1  -1  24  -22.18   18.41
   1  -1  25   17.14   17.27
   1   1  25    5.37   15.08
   1  -1  26   67.36   23.78
   1   1  26   49.18   19.15
   1   1  27   14.39   14.04
   1  -1  27   23.93   19.12
   1  -1  28   74.58   17.78
   1   1  28   58.67   20.09
   1   1  29    1.31    8.31
   1  -1  29    0.34    8.63
   1  -1  30   39.18   14.73
   1   1  30   45.93   13.95
   1   1  31   14.34   12.14
   1  -1  31  -10.96   10.44
   1  -1  32   16.55    6.17
   1   1  32   23.62    8.77
   1  -1  33    0.94    4.38
   1   1  33   10.31    7.46
  -1  -1 -34    6.06   12.34
  -1   1 -34   -1.54   10.71
  -1  -1 -35    2.91    9.85
   1  -2 -36   35.09   10.53
   1  -2 -35   13.71   14.93
   1   2 -34    5.50    7.16
   1  -2 -34    6.77   14.03
   1   2 -33   -5.53   11.45
   1  -2 -33   -5.80   16.00
   1   2 -32  -22.32   17.29
  -1   2  32    4.09    9.28
  -1   2  31   -2.79    6.63
  -1   2  30    6.01   10.86
  -1  -2  30    3.04    7.81
  -1   2  29   55.09   21.26
  -1  -2  29   37.59   12.89
  -1  -2  28   75.07   17.57
  -1   2  28   79.43   23.15
  -1  -2  27   47.87   20.45
  -1   2  27   30.87   14.51
  -1   2  26   71.07   23.91
  -1  -2  26   66.56   22.29
  -1   2  25   21.36   18.68
  -1  -2  25   -6.56   18.68
  -1   2  24    9.60    8.34
  -1  -2  24   21.36   21.99
  -1   2  24    6.81   13.56
  -1   2  23   28.75    8.32
  -1   2  23   35.59   21.71
   1  -2 -23   45.95   14.34
  -1  -2  23   40.33   20.40
  -1   2  22   59.77   10.60
  -1   2  22   58.32   23.25
  -1   2  22   59.70   18.96
  -1   2  21   -1.68   10.03
   1  -2 -21  -30.86   64.04
   1  -2 -20   81.54   82.11
  -1   2  20  138.59   28.58
   1  -2 -19   36.46   35.96
  -1   2  19   44.02   16.53
   1  -2 -18   25.27   44.16
  -1   2  18   28.99   12.01
  -1   2  17   27.64   11.46
   1  -2 -17   11.98   20.27
  -1  -2  16    0.71    4.18
  -1   2  16    8.18    8.55
   1   2 -16   -9.22   24.61
   1  -2 -16    7.64   17.47
   1   2 -15   12.32   15.22
  -1  -2  15   30.53   10.68
  -1   2  15   32.89   12.05
   1  -2 -15   24.94   16.58
  -1  -2  14    4.66    5.10
   1   2 -14   -1.97   10.19
  -1  -2  14   11.15    7.30
   1  -2 -14   26.26   18.28
  -1  -2  13    8.09    8.27
  -1  -2  13    2.65    6.34
   1   2 -13    6.88   14.23
   1  -2 -13   11.68   13.85
  -1  -2  12   95.75   16.00
  -1  -2  12  100.20   17.09
   1  -2 -11    3.65    6.46
  -1  -2  11    1.79    3.63
  -1  -2  11    1.82    4.54
  -1  -2  10   42.92    9.31
   1  -2 -10   42.60   10.62
  -1  -2  10   46.08    9.39
   1  -2  -9   57.11   11.94
  -1  -2   9   55.06    9.97
  -1  -2   9   60.87   11.06
  -1  -2   8  187.39   19.34
  -1  -2   8  192.64   20.62
  -1  -2   7  220.25   17.89
  -1  -2   6  186.99   13.00
  -1  -2   5   60.18    7.74
  -1  -2   4   15.74    2.91
  -1  -2   3  119.31    8.89
  -1  -2   2    3.73    2.90
  -1  -2   2    5.35    1.44
  -1  -2   1   76.22    8.32
  -1  -2   1   86.53   12.34
  -1  -2   0   58.62    7.71
  -1  -2  -1   13.64    3.45
  -1  -2  -2   83.75   15.25
   1  -2   3    5.85    1.25
  -1  -2  -3   -6.20   10.82
  -1  -2  -4   23.88   21.89
   1  -2   4   28.69    5.13
  -1  -2  -5   51.03   25.43
  -1   2  -5   37.49    8.80
   1  -2   5   50.22    7.71
   1  -2   6 1049.44   33.71
  -1   2  -6 1150.88   53.35
   1  -2   7    5.83    2.61
  -1  -2  -7  -10.20   26.42
  -1   2  -7    4.58   14.74
   1  -2   8  988.69   37.50
   1  -2   8 1069.27   46.28
  -1   2  -9  765.22   69.65
   1  -2   9  621.77   37.53
  -1  -2  -9  615.83   96.13
  -1  -2 -10  587.49  106.23
  -1   2 -10  689.53   69.68
   1  -2  10  587.34   38.53
  -1   2 -11  739.48   73.48
   1  -2  11  702.26   44.68
  -1  -2 -11  722.19  130.42
  -1  -2 -12  931.98  175.28
  -1   2 -12  880.11   77.39
   1  -2  12  848.73   51.57
  -1  -2 -13  438.78  142.21
  -1   2 -13  530.83   58.43
   1  -2  13  540.81   43.35
   1  -2  14  226.72   29.74
  -1  -2 -14  128.61   76.22
  -1   2 -14  194.06   32.45
  -1  -2 -15   22.45   44.10
   1  -2  15  135.71   24.10
   1   2  16   -0.60    5.76
  -1  -2 -16  -28.78   65.71
   1  -2  16    1.74    5.82
   1  -2  17  219.88   34.32
  -1  -2 -17  123.44   73.54
   1   2  17  245.17   36.14
   1   2  18   94.80   23.54
   1  -2  18   86.60   22.06
  -1  -2 -18   61.20   34.33
   1  -2  19  379.81   49.98
   1   2  19  416.26   52.33
   1   2  20   59.39   20.73
   1   2  21  153.90   26.99
   1  -2  21  127.36   25.64
   1   2  21  160.62   34.31
   1  -2  22   35.14   21.39
   1   2  22   22.63   12.78
   1   2  22   36.72   18.90
   1  -2  23   19.69   18.14
   1   2  23   19.42   18.79
   1   2  23   14.33   10.03
   1   2  24   25.64   17.82
   1   2  24   12.18   11.08
   1  -2  24   25.07   17.50
   1  -2  25   14.93   16.40
   1   2  25   39.26   16.13
   1  -2  26    9.88   13.48
   1   2  26   19.98   16.70
   1   2  27   29.75   13.06
   1  -2  27   23.68   12.24
   1  -2  28   28.97   16.48
   1   2  28   -3.76   11.75
   1   2  29   19.87   11.31
   1  -2  29    5.46    9.99
   1  -2  30   18.15    6.83
   1   2  30   43.08   15.02
   1   2  31   66.17   15.86
   1  -2  31   39.16   11.04
   1   2  32   79.15   16.90
   1   2  33   -8.94    9.16
  -1   2 -33    5.09   12.77
  -1  -2 -34   21.37   17.61
  -1   2 -34   27.60   12.62
  -1  -2 -35  -13.76   12.98
   1  -3 -36    5.62    9.66
   1  -3 -35   15.39   12.88
   1  -3 -34   10.32   14.46
   1  -3 -33    6.41   14.58
   1   3 -33   12.39    8.18
   1   3 -32    9.43   14.31
  -1   3  32   18.36   10.40
  -1   3  31   13.99   11.30
  -1   3  30    7.07   10.45
  -1   3  29   83.10   22.35
  -1   3  28   65.19   21.87
  -1   3  27  123.06   28.81
   1  -3 -26  196.13   28.91
  -1   3  26  147.24   30.74
  -1   3  25   72.05   22.21
   1  -3 -25   60.29   14.38
  -1   3  25   46.54    8.94
   1  -3 -24   25.81   10.78
  -1   3  24   27.41    7.69
  -1   3  24   24.80   13.38
  -1   3  23   -6.87    6.20
   1  -3 -23  -13.83   12.68
  -1   3  23   -5.72   12.84
  -1   3  22    1.04    6.02
  -1   3  22   -2.10   13.40
   1  -3 -22    5.70    7.46
  -1   3  22    0.86    8.21
  -1   3  21  136.15   28.20
   1  -3 -21   96.42   65.26
  -1   3  21  120.69   28.41
  -1   3  20    0.55    5.47
   1  -3 -20   16.20   46.04
   1  -3 -19  207.39   84.16
  -1   3  19  253.77   39.50
   1  -3 -18   51.30   39.88
  -1   3  18   45.72   15.34
   1  -3 -17   -6.36   13.64
  -1   3  17    3.26    3.94
   1  -3 -16  -12.55   16.18
  -1  -3  16    9.15    5.63
   1  -3 -15  267.64   49.50
  -1  -3  15  281.38   31.60
   1  -3 -14   17.85    8.99
  -1  -3  14   24.12    8.27
   1   3 -14    7.21   10.09
   1   3 -13  288.69   37.18
   1  -3 -13  330.53   41.42
  -1  -3  13  323.78   30.70
   1  -3 -12   69.33   23.26
  -1  -3  12   44.36   12.18
  -1  -3  11   42.08   11.83
   1  -3 -11   31.55   10.22
   1  -3 -10   17.77    7.15
  -1  -3  10   18.46    5.94
  -1  -3   9  188.16   19.49
   1  -3  -9  165.95   22.43
   1  -3  -8  180.31   23.83
   1  -3  -7  197.05   22.13
  -1  -3   7  181.89   13.81
  -1  -3   6  175.37   13.39
   1  -3  -6  180.88   19.33
   1  -3  -5  162.84   17.83
  -1  -3   5  149.66   11.61
   1  -3  -4  104.52   14.21
  -1  -3   4   82.09    9.23
   1  -3  -3  324.52   21.04
  -1  -3   3  290.46   15.93
   1  -3  -2  177.64   15.17
  -1  -3   2  190.65   17.01
  -1  -3   2  190.03   13.89
   1  -3  -1  372.54   19.49
  -1  -3   1  476.80   23.40
  -1  -3   0  630.45   30.63
   1  -3   0  643.04   21.64
  -1  -3  -1  252.47   25.02
   1  -3   1  283.65   13.08
  -1  -3  -2  125.27   21.80
  -1  -3  -3   92.92   27.21
  -1  -3  -4  182.37   36.29
  -1  -3  -5   32.39   30.00
   1  -3   5   32.80    6.99
  -1  -3  -6  395.94   57.07
   1  -3   6  411.72   20.40
   1  -3   7  754.83   30.39
  -1  -3  -7  818.72   86.16
  -1   3  -7  804.58   29.11
  -1   3  -8  133.31   15.24
   1  -3   8  117.63   12.95
  -1  -3  -8  140.63   43.22
   1  -3   8  140.92   17.13
  -1   3  -9 1127.58   50.62
  -1  -3  -9 1231.67  123.86
   1  -3   9 1082.58   41.00
   1  -3   9 1178.58   52.67
   1  -3  10  238.00   20.23
  -1   3 -10  242.88   26.33
  -1  -3 -10  274.58   66.52
   1  -3  10  262.72   26.22
  -1   3 -11  986.31   53.86
   1  -3  11 1059.86   55.07
  -1   3 -12 1179.15   59.87
   1  -3  12 1318.55   64.54
  -1  -3 -13 1268.21  184.79
   1  -3  13 1022.96   59.75
  -1  -3 -14 1031.55  184.41
   1  -3  14  910.33   60.02
  -1  -3 -15   29.51   52.71
   1  -3  15   37.70   12.66
   1  -3  16  100.62   22.41
  -1  -3 -16   61.88   57.27
  -1  -3 -17    0.10   56.50
   1   3  17   23.76   12.60
   1   3  18 1152.93   83.08
  -1  -3 -18  324.42  108.39
  -1  -3 -19   90.91   52.62
   1   3  19  234.21   38.40
   1   3  20  475.45   56.93
   1   3  21  148.59   33.03
   1   3  21  138.10   27.06
   1   3  21  141.04   18.21
   1  -3  21  111.22   24.69
   1   3  22   30.84   15.73
   1  -3  22   14.00   18.36
  -1  -3 -22   -0.93    6.96
   1   3  22   14.06   12.59
   1   3  23   10.74    9.66
  -1  -3 -23    9.53    7.38
   1  -3  23    6.81   17.29
   1   3  23   -0.33   10.25
   1   3  24   37.64   19.97
   1   3  24   28.19   14.96
   1  -3  24   33.45   20.82
   1   3  25   14.78   12.61
   1  -3  25   40.13   19.42
   1   3  26   59.20   21.11
   1  -3  26   37.77   14.95
   1   3  27   21.39   10.95
   1  -3  27   40.53   13.89
   1  -3  28   10.31   11.26
   1   3  28   -3.28    9.16
   1   3  29   10.18   10.22
   1  -3  29   10.70    8.87
   1   3  30   76.10   17.34
   1   3  31  139.20   23.81
   1   3  32   26.34   11.88
   1   3  33   64.63   12.95
  -1   3 -33   58.96   13.60
  -1  -3 -34   -0.64   12.46
  -1  -3 -35   -8.63   10.87
   1  -4 -36    9.20    8.53
   1  -4 -35    2.12   11.81
   1  -4 -34    3.19   15.66
   1  -4 -33   41.59   20.83
  -1   4  32   10.92    7.50
   1  -4 -32   29.33   20.22
   1   4 -31   -0.61    9.35
  -1   4  31    7.69    7.67
  -1   4  30   44.32   14.02
  -1   4  29   13.95   12.03
  -1   4  28   29.01   13.39
   1  -4 -28   29.17   12.23
   1  -4 -27    2.93    9.81
  -1   4  27   10.89    9.23
  -1   4  26   33.69   10.14
  -1   4  26   20.56   15.74
   1  -4 -26   39.36   15.52
  -1   4  25   15.70    5.69
  -1   4  25   25.45   14.33
   1  -4 -25   28.74   14.25
   1  -4 -24    2.55   10.27
  -1   4  24   -7.01   11.83
  -1   4  24   -2.71    3.94
  -1   4  23    8.15    9.37
   1  -4 -23    4.34    9.46
  -1   4  23   11.55    6.01
   1  -4 -22  -14.34   41.13
  -1   4  22    5.22   10.01
   1  -4 -22   14.54   10.81
  -1   4  22    3.93    6.01
  -1   4  22    3.44    7.74
   1  -4 -21  -17.17   45.74
  -1   4  21    1.11    7.50
  -1   4  21    0.65   11.77
  -1   4  20   22.76   12.79
   1  -4 -20   -6.32   47.74
  -1   4  19    1.35   12.28
   1  -4 -19  -20.02   40.22
  -1   4  18   10.39    7.87
   1  -4 -18   14.60   15.05
   1  -4 -17   14.83   15.97
  -1  -4  16    2.62    4.37
   1  -4 -16   -0.77    9.46
  -1  -4  15   -0.87    4.01
   1  -4 -15   -5.03    9.82
   1   4 -14    0.33   13.69
  -1  -4  14   15.01    8.01
   1  -4 -14   21.98   16.38
  -1  -4  13   -1.85    3.82
   1  -4 -13   11.81    9.61
   1   4 -13   -1.24    7.44
  -1  -4  12  123.09   18.91
   1  -4 -12  127.06   26.71
   1  -4 -11    0.03    6.22
  -1  -4  11    4.96    5.07
  -1  -4  10    6.79    5.27
   1  -4 -10    3.89    7.34
   1  -4  -9    0.45    4.91
  -1  -4   8  326.15   19.30
   1  -4  -8  338.12   35.51
   1  -4  -7   49.53   11.95
  -1  -4   7   48.90    7.27
   1  -4  -6  204.57   22.62
  -1  -4   6  188.76   13.66
   1  -4  -5  493.49   36.64
  -1  -4   5  428.63   20.43
   1  -4  -4  342.13   25.86
  -1  -4   4  310.37   17.45
  -1  -4   3   14.15    7.30
  -1  -4   3   10.44    5.02
   1  -4  -3   13.98    7.25
   1  -4  -2  323.19   22.69
  -1  -4   2  338.00   21.00
  -1  -4   2  351.15   27.93
  -1  -4   1  315.88   23.76
   1  -4  -1  267.26   20.06
  -1  -4   0  203.95   22.11
   1  -4   0  221.11   17.60
   1  -4   1  120.25   16.08
  -1  -4  -1  134.46   22.31
   1  -4   2    5.77    4.44
   1  -4   2    7.84    6.83
  -1  -4  -2   15.82   14.78
  -1  -4  -3   17.93   14.27
  -1  -4  -4  397.26   50.87
  -1  -4  -5  435.77   56.09
  -1  -4  -6    5.70   12.27
  -1  -4  -7  246.16   48.24
   1  -4   7  233.92   17.37
   1  -4   8  230.07   18.36
  -1  -4  -8  244.92   51.89
   1  -4   9   10.85    3.42
  -1  -4  -9   12.06   15.60
  -1   4  -9    6.01    1.38
   1  -4  10   41.57    7.74
  -1  -4 -10   49.85   34.52
   1  -4  11  364.45   26.23
  -1  -4 -11  369.57   77.96
  -1  -4 -12   51.36   37.86
  -1  -4 -13   78.45   40.29
  -1  -4 -14   49.36   46.82
  -1  -4 -15   36.07   38.48
  -1  -4 -16   92.70   69.69
  -1  -4 -17   73.19   54.60
  -1  -4 -18  131.32   61.79
   1   4  19   98.44   25.10
  -1  -4 -19   83.83   43.94
   1   4  20   81.07   23.26
  -1  -4 -20   37.76   42.67
   1   4  20  147.86   24.07
   1   4  20   85.50   19.50
   1   4  21   39.66   16.91
   1   4  21   38.57   20.98
   1   4  21   57.23   14.09
   1   4  22   28.61   15.03
   1   4  22   24.22   10.67
   1   4  23    2.27   10.76
   1   4  23  -12.85   10.44
  -1  -4 -23  -14.99   14.93
  -1  -4 -24    5.56    8.92
   1   4  24  -10.40    8.74
   1   4  24    2.14   10.41
  -1  -4 -25   22.66   15.06
   1   4  25   24.36   14.14
  -1  -4 -26    6.94    9.10
   1   4  26   15.93   12.39
   1   4  27    2.89    8.57
   1   4  28    2.08    6.89
   1   4  29   11.24    9.47
   1   4  30   19.57   10.88
   1   4  31   12.98    8.37
   1   4  32   21.74    7.82
   1   4  33   -9.82    7.23
  -1  -4 -34   -0.49   15.50
  -1  -4 -35   29.72   14.98
   1  -5 -36   -4.15    7.83
   1  -5 -35   -1.76    9.38
   1  -5 -34   11.16   13.82
   1  -5 -33   16.11   14.38
   1  -5 -32   11.66   14.05
  -1   5  32   -4.93    5.04
  -1   5  31   20.47   10.88
  -1   5  30   12.43    9.35
   1  -5 -29   25.12   11.70
  -1   5  29   28.99   12.17
  -1   5  28   24.27   13.40
   1  -5 -28   30.17   14.92
   1  -5 -27   92.91   21.79
  -1   5  27   58.30   16.41
  -1   5  26    6.26    5.97
   1  -5 -26   -4.94   10.42
  -1   5  26    6.04    8.51
  -1   5  25   27.93   14.64
   1  -5 -25   61.53   19.53
  -1   5  25   29.88    8.08
  -1   5  24   -0.45    4.97
  -1   5  24    0.95    9.41
   1  -5 -24   -5.02   11.71
   1  -5 -23   16.48   48.38
   1  -5 -23    7.75   16.28
  -1   5  23   21.02    8.50
  -1   5  23   12.40   12.16
   1  -5 -22   22.53   46.04
  -1   5  22    6.80   10.52
   1  -5 -22   -2.06   12.93
  -1   5  22   -0.27    3.94
  -1   5  21   36.88    7.96
   1  -5 -21   45.28   41.24
   1  -5 -21   66.07   18.72
  -1   5  21   31.57   11.30
  -1   5  21   34.95   15.19
  -1   5  20   36.82   15.03
   1  -5 -20    9.96   40.66
  -1   5  19    9.80   13.11
   1  -5 -19    8.50   22.43
   1  -5 -18   -8.31   13.74
  -1  -5  17    3.29    4.97
   1  -5 -17   -5.73   12.95
  -1  -5  16   43.04   13.20
   1  -5 -16   44.01   23.98
  -1  -5  15    5.37    6.78
   1  -5 -15   11.88   13.06
  -1  -5  14   24.17    9.97
   1  -5 -14    9.71   11.18
   1  -5 -13   82.00   24.36
  -1  -5  13   72.89   15.87
  -1  -5  12    5.96    6.96
   1  -5 -12    5.81    9.55
  -1  -5  11    6.70    7.18
   1  -5 -11    3.66    8.96
   1  -5 -10   27.60   11.44
   1  -5  -9    2.96    5.17
   1  -5  -8   19.34    8.41
  -1  -5   8   18.73    4.65
   1  -5  -7   -1.30    3.70
  -1  -5   7   -0.27    2.37
  -1  -5   6   24.39    5.15
   1  -5  -6   24.02    9.14
   1  -5  -5   36.70   10.88
  -1  -5   5   38.29    7.04
  -1  -5   4   72.36   12.56
  -1  -5   4   64.06    9.19
   1  -5  -4   60.19   12.36
  -1  -5   3   35.79    9.26
   1  -5  -3   33.94   11.44
  -1  -5   3   38.36   11.60
   1  -5  -2   25.87    9.01
  -1  -5   2   18.79    9.30
  -1  -5   2   22.13    7.60
   1  -5  -1  184.90   20.22
  -1  -5   1  200.35   21.34
  -1  -5   0  169.86   23.01
   1  -5   0  183.49   20.92
  -1  -5  -1   32.92   12.28
   1  -5   1   26.92   12.32
  -1  -5  -2   65.45   22.59
   1  -5   2   58.62   10.66
   1  -5   2   54.01   12.35
  -1  -5  -3  274.35   42.23
   1  -5   3  231.03   12.99
  -1  -5  -4   14.72   12.87
  -1  -5  -5    6.68   14.75
  -1  -5  -6   12.26   12.84
  -1  -5  -7  135.22   33.71
   1  -5   8   -2.58    4.22
  -1  -5  -8   -2.20   16.99
  -1  -5  -9  685.22   81.67
   1  -5   9  645.58   32.46
  -1  -5 -10   23.85   21.57
   1  -5  10   35.23    8.68
  -1  -5 -11  752.35   97.01
   1  -5  11  711.58   37.82
  -1  -5 -12  264.06   64.19
   1  -5  12  239.57   23.22
  -1  -5 -13  304.83   66.85
  -1  -5 -14   25.21   19.33
  -1  -5 -15   30.15   28.95
  -1  -5 -16   37.63   28.71
  -1  -5 -17    0.06   22.71
  -1  -5 -18  165.71   54.01
  -1  -5 -19    2.19   34.62
  -1  -5 -20   74.51   42.43
   1   5  20  106.94   16.61
   1   5  20  101.18   26.12
   1   5  20  113.24   21.60
   1   5  21   27.78   11.86
  -1  -5 -21    3.18   38.60
   1   5  21   18.88   13.82
   1   5  21   25.99   10.23
   1   5  22   14.82   10.01
   1   5  22   18.50    8.19
   1   5  22   21.57   12.42
  -1  -5 -23   10.29   13.14
   1   5  23   -4.46    9.94
   1   5  23   14.12    8.52
  -1  -5 -24   19.11   12.26
   1   5  24    9.12    8.57
  -1  -5 -25   -0.07    7.99
   1   5  25   -0.55    6.84
  -1  -5 -26    9.35   10.52
   1   5  26    0.60   10.28
   1   5  27    0.29    6.93
  -1  -5 -27   22.52   12.90
   1   5  28   -5.78    5.63
  -1  -5 -28    5.90    7.84
   1   5  29   -2.25    8.93
   1   5  30   17.92    8.86
   1   5  31   35.00   11.45
   1   5  32    7.35    5.64
   1   5  33   24.74    7.25
  -1  -5 -33   48.56   20.82
  -1  -5 -34    3.77   13.07
  -1  -5 -35   19.39   14.77
   1  -6 -35    7.74    9.52
   1  -6 -34   31.43   18.02
   1  -6 -33   28.99   15.16
  -1   6  32    8.94    7.52
   1  -6 -32   -1.76   12.52
  -1   6  31   -2.01    6.24
  -1   6  30   48.84   14.40
  -1   6  29    9.17    8.81
   1  -6 -29   -4.55   11.73
   1  -6 -28  155.64   29.21
  -1   6  28  134.52   23.62
  -1   6  27   35.44   14.64
  -1   6  27   31.13    8.31
   1  -6 -27   50.44   17.79
  -1   6  26  201.50   19.35
  -1   6  26  222.22   31.17
   1  -6 -25    2.58   12.28
  -1   6  25   -4.18    9.76
  -1   6  25    4.61    5.89
   1  -6 -24   87.36   24.93
  -1   6  24   71.85   11.83
  -1   6  24   81.49   22.21
  -1   6  23   14.15    8.90
  -1   6  23    5.22   10.43
   1  -6 -23    8.83   13.56
   1  -6 -23   28.35   38.79
  -1   6  22   22.16   12.99
  -1   6  22   24.02    7.18
   1  -6 -22   22.46    9.92
   1  -6 -22    9.00   23.43
  -1   6  21    7.77    7.92
   1  -6 -21   20.28   13.48
  -1   6  21    1.00    3.93
   1  -6 -21    9.99   18.21
  -1   6  21   -0.54    6.49
  -1   6  21   -1.86    6.51
  -1   6  20  184.59   35.10
   1  -6 -20  150.18   59.79
  -1   6  20  154.64   27.33
   1  -6 -19   15.26   28.77
   1  -6 -18   52.47   29.69
  -1  -6  18  109.11   22.81
  -1  -6  17    2.24    5.51
   1  -6 -17  -16.84   14.55
   1  -6 -16   18.02   20.74
  -1  -6  16   17.74    8.13
   1  -6 -15   13.55    8.65
  -1  -6  15   11.88    6.64
  -1  -6  14  175.91   25.54
   1  -6 -14  145.70   37.38
   1  -6 -13  179.42   37.84
  -1  -6  13  220.78   27.71
   1  -6 -12   34.81   21.84
  -1  -6  12   18.62    9.58
   1  -6 -11   72.04   21.91
   1  -6 -10    9.44    6.74
   1  -6  -9   13.00   12.12
  -1  -6   9   -0.83    3.86
  -1  -6   8   28.94    6.13
   1  -6  -8   26.66    9.69
   1  -6  -7   -3.49    7.90
  -1  -6   7    1.32    3.21
   1  -6  -6   31.56   11.72
  -1  -6   6   35.52    7.19
   1  -6  -5    9.91    6.46
  -1  -6   5   11.23    4.32
   1  -6  -4    5.86    7.14
  -1  -6   4    5.80    3.12
  -1  -6   4    1.84    5.03
  -1  -6   3    2.46    7.77
   1  -6  -3    1.56    5.25
  -1  -6   3    0.32    4.10
  -1  -6   2  202.40   21.66
   1  -6  -2  195.07   25.31
  -1  -6   2  226.32   27.60
  -1  -6   1  155.62   21.18
   1  -6  -1  167.47   24.29
  -1  -6   0   90.91   18.85
   1  -6   0   82.87   17.83
  -1  -6  -1  112.69   21.85
   1  -6   1  108.90   19.94
   1  -6   2   83.35   12.78
   1  -6   2   96.56   13.46
  -1  -6  -2  108.60   23.79
   1  -6   3   34.57    5.68
   1  -6   3   37.20    8.05
  -1  -6  -3   47.98   16.73
   1  -6   4   63.31    5.77
  -1  -6  -4   49.01   18.14
  -1  -6  -5   55.14   20.18
  -1  -6  -6    5.65    7.06
  -1  -6  -7   68.95   24.75
  -1  -6  -8  686.47   76.64
  -1  -6  -9   35.70   19.40
   1  -6   9   37.66    8.31
  -1  -6 -10 2274.08  151.26
   1  -6  10 2224.82   65.69
  -1  -6 -11  601.60   82.90
   1  -6  11  591.78   36.09
   1  -6  12 1601.53   62.30
  -1  -6 -12 1657.75  139.02
   1  -6  13  983.85   51.00
  -1  -6 -13 1017.14  115.29
  -1  -6 -14  298.28   66.50
  -1  -6 -15   36.95   23.96
  -1  -6 -16   20.66   22.91
  -1  -6 -17  433.11   88.97
  -1  -6 -18   21.16   18.72
  -1  -6 -19  919.04  135.62
   1   6  19  926.31   55.89
  -1  -6 -20  126.53   64.94
   1   6  20   95.85   20.66
   1   6  20  122.27   18.69
  -1  -6 -21  193.35   67.80
   1   6  21  205.88   40.25
   1   6  21  228.26   25.22
   1   6  21  188.67   26.30
   1   6  21  214.45   19.25
   1   6  22   73.94   23.41
   1   6  22   69.06   15.31
   1   6  22   88.50   20.68
  -1  -6 -23   11.67   14.60
   1   6  23    7.84   11.94
   1   6  23   19.35   11.30
   1   6  23   26.25   15.67
   1   6  24   15.07   11.29
  -1  -6 -24   -9.82   13.23
  -1  -6 -25  153.30   30.52
   1   6  25  111.04   23.57
  -1  -6 -26   78.51   21.94
   1   6  26   48.84   15.91
   1   6  27    1.85    6.08
  -1  -6 -27   -0.99    9.08
  -1  -6 -28   -2.76    7.31
   1   6  28    0.67    5.14
   1   6  29   25.87   11.58
  -1  -6 -29   22.63   11.78
   1   6  30   82.07   16.77
   1   6  31   25.73    9.94
   1   6  32  116.38   17.99
  -1  -6 -33   27.87   14.70
   1   6  33   -3.73    5.81
  -1  -6 -34   25.87   10.87
  -1  -6 -35   -8.86    9.16
   1  -7 -35  -11.03    9.12
   1  -7 -34   33.61   13.81
   1  -7 -33   27.92   14.60
   1  -7 -32   17.78   13.66
   1  -7 -31    2.45   14.55
  -1   7  31   14.07    8.43
  -1   7  30   29.02   10.22
   1  -7 -29   32.80   14.66
  -1   7  29   37.67   12.92
   1  -7 -28   32.01   15.65
  -1   7  28   17.24    7.47
  -1   7  28    6.16    7.12
  -1   7  27  100.53   14.00
   1  -7 -27  129.19   30.30
  -1   7  27   96.16   21.11
   1  -7 -26   11.18   12.16
  -1   7  26    6.98    6.73
  -1   7  26   -9.40   10.10
  -1   7  25  134.77   15.66
  -1   7  25  159.57   27.40
   1  -7 -25  169.30   35.95
   1  -7 -24    9.69   12.44
  -1   7  24   14.34   11.32
  -1   7  24   -2.36    5.59
  -1   7  23   10.60    6.17
  -1   7  23    0.22   10.15
   1  -7 -23   -1.10   13.52
   1  -7 -23   31.62   18.07
  -1   7  22    3.20    7.91
   1  -7 -22   11.82   10.50
  -1   7  22    7.74    4.80
   1  -7 -22    1.06   19.33
  -1   7  21   22.83    6.44
   1  -7 -21   27.73   19.09
  -1   7  21    8.74    8.40
  -1   7  21   22.45   11.57
   1  -7 -21   48.40   37.67
  -1   7  21   38.45   12.97
   1  -7 -20   11.22   24.68
  -1   7  20   10.98    8.39
  -1   7  20   27.67    6.71
  -1   7  20   26.38   10.30
   1  -7 -19   14.76   14.71
  -1  -7  18   -0.56    6.23
   1  -7 -18    7.64   11.67
   1  -7 -17   10.73   13.03
  -1  -7  17   -0.92    7.25
   1  -7 -16   19.31   22.64
  -1  -7  16   19.42    9.14
  -1  -7  15   -0.50    4.24
   1  -7 -15   -4.89   11.58
   1  -7 -14   38.50   22.49
  -1  -7  14   55.45   14.62
   1  -7 -13   13.51   10.96
  -1  -7  13    9.92    7.07
   1  -7 -12   15.39    9.04
   1  -7 -11   34.40   17.65
   1  -7 -10   -3.64   11.09
   1  -7  -9  164.52   33.46
  -1  -7   9  149.02   14.68
   1  -7  -8   -5.54   10.61
  -1  -7   8   -1.02    4.88
  -1  -7   7   63.52    9.29
   1  -7  -7   71.99   21.10
  -1  -7   6    2.76    4.85
   1  -7  -6   -0.97    7.56
  -1  -7   5    2.07    4.02
   1  -7  -5    3.32    7.02
  -1  -7   4   89.41   17.19
  -1  -7   4   90.55   13.78
   1  -7  -4   60.60   18.96
  -1  -7   3    8.77    6.69
   1  -7  -3    8.98    9.04
  -1  -7   3    6.11    7.27
  -1  -7   2   58.03   12.33
  -1  -7   2   59.45   15.05
   1  -7  -2   64.35   18.50
   1  -7  -1   16.04   10.49
  -1  -7   1    9.90    6.13
   1  -7   0  142.83   22.66
  -1  -7   0  183.07   25.18
   1  -7   1    6.91    4.76
  -1  -7  -1   11.36    7.07
  -1  -7  -2   99.26   22.95
   1  -7   2   66.84   12.88
   1  -7   2   75.04   12.78
   1  -7   3   66.59   10.12
   1  -7   3   93.73   13.40
  -1  -7  -3   83.18   20.53
   1  -7   4   15.20    3.78
  -1  -7  -4   12.10    9.21
   1  -7   5   -0.42    1.61
  -1  -7  -5   -4.74    7.76
  -1  -7  -6   14.04    9.66
  -1  -7  -7   19.37   12.84
  -1  -7  -8   73.20   23.30
   1  -7   9  696.72   37.78
  -1  -7  -9  686.42   77.36
  -1  -7 -10  487.41   68.39
   1  -7  10  482.31   31.98
  -1  -7 -11 1101.78  106.96
   1  -7  11 1111.32   51.98
   1  -7  12  423.29   34.19
  -1  -7 -12  456.13   70.64
  -1  -7 -13  435.65   73.96
   1  -7  13  419.95   35.33
   1  -7  14   85.31   17.28
  -1  -7 -14   97.67   38.47
  -1  -7 -15   32.34   23.42
  -1  -7 -16    3.98   15.08
  -1  -7 -17   19.78   12.43
  -1  -7 -18  165.56   50.20
   1   7  19   88.25   17.67
   1   7  19  110.93   17.46
  -1  -7 -19  100.66   32.66
   1   7  20  292.90   28.72
   1   7  20  278.31   36.12
   1   7  20  278.59   23.20
   1   7  21   31.14   12.88
  -1  -7 -21   22.36   26.10
   1   7  21   24.83   19.20
   1   7  21   45.58   13.20
   1   7  21   37.02    8.80
   1   7  22   19.68    6.88
   1   7  22   37.59   11.27
   1   7  22   28.32   12.06
  -1  -7 -22    3.74   38.50
   1   7  22   32.40   18.29
   1   7  23    6.13    5.99
   1   7  23   -1.09   16.33
   1   7  23    1.86    5.78
   1   7  23   -6.56    8.86
  -1  -7 -24   76.10   27.98
   1   7  24   56.55   16.68
  -1  -7 -25   80.60   22.86
   1   7  25   48.27   13.76
   1   7  26   37.01   13.04
  -1  -7 -26   32.34   16.48
   1   7  27   12.92    7.30
  -1  -7 -27   11.16    9.86
   1   7  28    7.62    7.47
  -1  -7 -28    2.17    8.46
  -1  -7 -29    2.04    7.74
   1   7  29   -4.37    6.33
  -1  -7 -30   30.01   15.12
   1   7  30    7.79    7.37
   1   7  31   39.15   12.03
   1   7  32   19.74    8.10
  -1  -7 -32   37.13   17.14
  -1  -7 -33   48.82   17.58
  -1  -7 -34   12.27   11.04
   1  -8 -35    1.03    7.10
   1  -8 -34   37.44   12.40
   1  -8 -33   32.84   14.79
   1  -8 -32   37.79   16.81
   1  -8 -31   68.12   20.65
  -1   8  31   46.55   11.98
  -1   8  30   28.75    9.87
   1  -8 -30   18.55    9.95
   1  -8 -29   46.13   17.99
  -1   8  29   45.42   13.35
  -1   8  28   -1.95    5.40
  -1   8  28   13.94    8.46
   1  -8 -28   -2.83   12.20
  -1   8  27    5.77    6.30
  -1   8  27    0.32    4.70
   1  -8 -27   -9.28   12.53
  -1   8  26   -5.64   10.07
  -1   8  26    1.91    4.58
   1  -8 -26   11.46   11.16
  -1   8  25   -4.19    5.27
  -1   8  25  -15.00   12.39
   1  -8 -25    9.80   13.76
   1  -8 -24   -6.33   17.38
  -1   8  24   -3.72    4.32
  -1   8  24   -3.70    7.55
  -1   8  23    9.28    6.69
   1  -8 -23   28.40   17.32
  -1   8  23    7.23    6.84
   1  -8 -23   -1.25   23.54
   1  -8 -22    5.65   19.76
  -1   8  22   -3.59    7.61
  -1   8  22   -2.27    5.84
   1  -8 -22    4.40   14.31
  -1   8  21   88.04   12.27
  -1   8  21   89.09   16.83
   1  -8 -21   76.42   33.87
  -1   8  21   95.22   20.04
   1  -8 -21   61.61   21.82
   1  -8 -20   12.36   21.02
  -1   8  20   18.33    7.92
  -1   8  20    4.00    7.77
  -1   8  20   10.61    7.85
   1  -8 -19   76.26   40.17
  -1   8  19  108.01   19.87
   1  -8 -18   28.96   15.73
  -1  -8  18   42.26   16.48
   1  -8 -17    5.59   13.81
  -1  -8  17   42.66   15.11
   1  -8 -16   31.10   21.53
  -1  -8  16   49.11   15.49
   1  -8 -15    8.45   12.35
  -1  -8  15   12.07    9.51
  -1  -8  14   16.74   10.03
   1  -8 -14   10.27   15.55
  -1  -8  13   -0.15    6.74
   1  -8 -13   -2.91    9.86
   1  -8 -12    3.80    9.05
   1  -8 -11   16.18    9.77
   1  -8 -10  631.95   77.77
   1  -8  -9   -0.37   12.35
  -1  -8   9   15.79    4.03
   1  -8  -8 1797.61  117.50
  -1  -8   8 1960.61   53.29
  -1  -8   7   12.29    6.36
   1  -8  -7   17.63   12.23
  -1  -8   6 1850.32   57.06
   1  -8  -6 1453.33   99.10
   1  -8  -5  173.28   34.56
  -1  -8   5  236.99   22.03
  -1  -8   4   75.10   17.11
  -1  -8   4   73.62   14.23
   1  -8  -4   44.98   17.46
  -1  -8   3   16.77    5.83
  -1  -8   3   18.73    8.75
   1  -8  -3    9.51    9.18
  -1  -8   2  246.15   27.78
  -1  -8   2  283.03   33.48
   1  -8  -2  207.00   32.79
  -1  -8   1  615.48   45.90
   1  -8  -1  558.46   48.82
  -1  -8   0  348.01   37.46
   1  -8   0  283.27   33.25
   1  -8   1  654.81   43.44
  -1  -8  -1  738.85   55.34
   1  -8   2    0.33    7.15
   1  -8   2    0.03    4.22
  -1  -8  -2   -1.43    6.94
   1  -8   3    6.14    3.98
  -1  -8  -3   18.50   10.58
   1  -8   3   12.61    5.08
   1  -8   4    2.56    3.98
  -1  -8  -4    3.02    6.43
   1  -8   5 1787.23   35.60
  -1  -8  -5 1915.12  106.62
  -1  -8  -6   53.19   17.56
  -1  -8  -7 1930.87  116.02
  -1  -8  -8   72.47   24.39
  -1  -8  -9  652.92   73.39
   1  -8  10   46.78   10.17
  -1  -8 -10   43.47   18.89
  -1  -8 -11  105.82   33.94
   1  -8  11   95.92   16.65
  -1  -8 -12   50.61   24.53
   1  -8  12   42.97   12.14
  -1  -8 -13   38.78   23.21
   1  -8  13   28.80    9.49
   1  -8  14   16.66    9.84
  -1  -8 -14   10.99   14.27
  -1  -8 -15  104.76   34.87
  -1  -8 -16  524.82   80.40
  -1  -8 -17  136.35   39.15
   1   8  18 1211.82   65.18
  -1  -8 -18 1347.88  135.26
   1   8  19  -19.00   10.22
  -1  -8 -19  -14.52   32.78
   1   8  19  -39.68   15.91
   1   8  19  -23.84   18.38
  -1  -8 -20 1369.89  154.36
   1   8  20 1174.18   69.66
   1   8  20 1219.14   60.30
   1   8  20 1172.83   45.63
  -1  -8 -21   34.41   26.89
   1   8  21   31.51   12.22
   1   8  21   22.19    8.85
   1   8  21   20.21    9.34
  -1  -8 -22  414.67   84.19
   1   8  22  404.70   35.21
   1   8  22  398.75   57.48
   1   8  22  428.99   27.77
   1   8  22  402.36   41.46
   1   8  23   -9.69    8.02
   1   8  23   -4.00    9.86
   1   8  23   -2.49    6.57
   1   8  24  207.88   19.54
  -1  -8 -24  143.94   32.25
   1   8  24  195.10   28.44
  -1  -8 -25    8.56   11.69
   1   8  25   -0.81    6.57
   1   8  26   42.12   13.44
  -1  -8 -26   36.50   16.57
  -1  -8 -27   14.39   13.02
   1   8  27    8.54    7.44
  -1  -8 -28    2.94   10.78
   1   8  28    1.05    4.75
  -1  -8 -29   38.36   18.40
   1   8  29   11.42    8.29
  -1  -8 -30    2.93    8.44
   1   8  30    2.78    4.74
   1   8  31    9.63    6.05
  -1  -8 -32   30.29   13.86
   1   8  32   22.91    7.90
  -1  -8 -33   16.97   12.19
  -1  -8 -34    6.91    7.27
   1  -9 -34   10.88    8.28
   1  -9 -33   65.15   16.48
   1  -9 -32   52.40   16.40
   1  -9 -31   80.40   21.31
   1  -9 -30   60.13   19.89
   1  -9 -30   39.54   15.76
  -1   9  30   52.40   12.24
   1  -9 -29   28.06   16.29
  -1   9  29   30.77   10.58
  -1   9  28   16.99    8.89
   1  -9 -28   12.81   13.71
  -1   9  28   21.24    7.29
  -1   9  27    7.09    4.45
   1  -9 -27    6.51   13.99
  -1   9  27    5.05    5.20
  -1   9  26   11.83    6.35
   1  -9 -26   20.78   17.14
  -1   9  26   12.67    7.39
  -1   9  25    5.02    5.46
  -1   9  25   11.12   10.04
   1  -9 -25   -4.15   10.50
  -1   9  24   12.99   11.26
  -1   9  24   17.63    5.83
  -1   9  23   20.47    9.68
  -1   9  23   17.10    6.44
   1  -9 -23   -4.79   14.27
  -1   9  22   19.48    9.59
   1  -9 -22   12.45   17.20
  -1   9  22   39.30   13.84
   1  -9 -22   16.06   12.55
  -1   9  22   33.12    6.78
   1  -9 -21   -6.04   18.06
  -1   9  21   -2.71   10.37
   1  -9 -21    8.09   14.61
  -1   9  21    1.66    9.39
  -1   9  21    2.25    4.71
  -1   9  20  179.24   34.01
   1  -9 -20  136.53   47.80
  -1   9  20  154.64   23.34
  -1   9  20  163.30   26.27
  -1   9  19   58.46    8.86
  -1   9  19  103.70   13.66
   1  -9 -19   83.34   38.14
  -1   9  19   99.07   19.07
  -1   9  18   39.03   13.50
  -1  -9  18   36.47   20.47
   1  -9 -18   19.91   16.01
   1  -9 -17   52.09   32.30
  -1  -9  17   70.67   22.89
  -1  -9  16    8.64    8.17
   1  -9 -16    1.76   15.59
   1  -9 -15   17.27   16.51
  -1  -9  15    4.03    5.94
   1  -9 -14    6.97   10.06
  -1  -9  14    6.38    8.90
   1  -9 -13    7.67    8.79
  -1  -9  13    0.43    4.08
   1  -9 -12   53.00   28.85
   1  -9 -11  161.02   43.72
   1  -9 -10   44.30   22.38
   1  -9  -9 1637.16  129.69
  -1  -9   8   25.24    4.79
   1  -9  -8   26.33   21.06
   1  -9  -7 2574.27  151.92
  -1  -9   7 2970.61   74.54
   1  -9  -6  275.91   49.61
  -1  -9   6  330.58   27.06
  -1  -9   5  588.77   38.79
   1  -9  -5  493.73   60.64
   1  -9  -4    4.77    9.02
  -1  -9   4    7.98    5.05
  -1  -9   4   -0.52    6.83
  -1  -9   3  130.57   19.48
   1  -9  -3   88.85   23.98
  -1  -9   3  139.24   24.20
  -1  -9   2  300.52   32.76
  -1  -9   2  332.32   37.84
   1  -9  -2  259.95   36.34
  -1  -9   1  714.36   53.08
   1  -9  -1  619.33   53.65
  -1  -9   1  735.86   58.30
   1  -9   0  890.78   57.37
  -1  -9   0  957.21   62.50
  -1  -9  -1  484.82   45.44
   1  -9   1  434.08   36.36
   1  -9   1  453.15   38.28
  -1  -9  -2   92.74   21.11
   1  -9   2   67.96   12.00
   1  -9   2   74.13   14.56
   1  -9   3   -1.28    5.82
  -1  -9  -3   -0.55    9.96
   1  -9   3   -2.09    8.08
  -1  -9  -4  679.27   60.99
   1  -9   4  628.04   33.92
  -1  -9  -5   21.88   14.46
   1  -9   5   13.69    6.56
  -1  -9  -6 2835.55  135.04
  -1  -9  -7   46.19   15.86
  -1  -9  -8 1819.22  117.96
  -1  -9  -9  140.99   33.49
  -1  -9 -10   95.03   30.46
   1  -9  10   84.23   14.80
  -1  -9 -11    8.15   14.53
   1  -9  11   11.95    7.94
   1  -9  12   25.22    8.36
  -1  -9 -12   28.05   15.76
  -1  -9 -13   30.90   17.20
  -1  -9 -14   -3.67   11.84
  -1  -9 -15  176.05   42.94
  -1  -9 -16  190.49   45.84
  -1  -9 -17  988.53  112.60
   1   9  18  226.81   26.62
  -1  -9 -18  253.42   55.42
   1   9  18  220.86   29.90
  -1  -9 -19 1856.46  155.59
   1   9  19 1731.70   73.42
   1   9  19 1711.21   56.68
   1   9  19 1738.35   84.91
  -1  -9 -20   13.88   19.72
   1   9  20  -18.40   14.16
   1   9  20   -4.36   10.33
   1   9  20   -8.77   12.61
   1   9  21 1255.42   74.76
   1   9  21 1147.89   60.98
   1   9  21 1205.50   49.53
  -1  -9 -21 1320.57  144.43
   1   9  22    7.50    6.69
   1   9  22   -7.24   10.77
   1   9  22    1.61    7.59
   1   9  22    5.54   11.03
   1   9  23  251.20   28.85
   1   9  23  302.23   24.13
   1   9  23  269.96   35.24
   1   9  24   32.01   12.96
  -1  -9 -24   37.24   17.34
   1   9  24   40.19   10.23
  -1  -9 -25   26.25   18.20
   1   9  25   40.89    9.60
   1   9  25   32.07   12.82
   1   9  26    4.56    6.25
  -1  -9 -26   -0.92    9.94
  -1  -9 -27    6.31   10.65
   1   9  27   12.91    7.89
   1   9  28   -2.67    4.61
  -1  -9 -28   20.81   15.83
  -1  -9 -29   14.87   14.09
   1   9  29   16.63    8.41
   1   9  30  -12.08    7.25
  -1  -9 -30    5.84   11.27
   1   9  31   26.81    8.75
  -1  -9 -31   25.97   13.89
  -1  -9 -32   12.43   10.02
  -1  -9 -33    7.80    8.79
   1 -10 -34   11.86    5.95
   1 -10 -33   19.51    9.68
   1 -10 -32    7.80    9.49
   1 -10 -31   36.50   14.23
   1 -10 -30    5.32    9.55
   1 -10 -30    0.31   10.04
   1 -10 -29   16.96   16.08
   1 -10 -29    0.17   12.45
  -1  10  29   18.96    8.44
  -1  10  29   14.86    7.01
  -1  10  28   -2.06    4.19
  -1  10  28   -0.33    5.63
   1 -10 -28   -8.67   11.85
  -1  10  27   -2.92    4.97
  -1  10  27    8.55    6.26
   1 -10 -27   -5.63   14.97
  -1  10  26    8.33    7.08
  -1  10  26   -6.67    5.90
   1 -10 -26   12.48   14.90
  -1  10  25   29.27    7.86
   1 -10 -25   22.35   16.40
  -1  10  25   38.84   14.46
  -1  10  24   13.33    9.32
   1 -10 -24   -7.83   13.10
  -1  10  24   -3.44    4.70
  -1  10  23   33.34    8.77
  -1  10  23   14.03   10.21
   1 -10 -22   -7.17   11.13
  -1  10  22   -4.55    9.87
  -1  10  22  -13.82   12.69
  -1  10  22    5.77    4.48
  -1  10  21    1.17    4.38
  -1  10  21   19.16   11.32
  -1  10  21  -17.12   11.83
   1 -10 -21   -7.42   15.29
   1 -10 -21    2.19   16.18
  -1  10  20  -10.71    8.84
  -1  10  20  -13.26   12.44
   1 -10 -20   -8.84   13.72
  -1  10  20  -14.27   11.64
  -1  10  19  -13.23    8.61
   1 -10 -19   -6.95   13.53
  -1  10  19   -6.01    9.04
  -1  10  19    7.72    8.75
   1 -10 -18   -0.22   16.85
  -1  10  18   -9.52   11.29
  -1  10  18    5.74    5.17
   1 -10 -17   21.61   21.86
  -1 -10  16    9.43    7.99
   1 -10 -16    8.90   18.55
   1 -10 -15    8.21   11.42
  -1 -10  15   28.85   14.59
   1 -10 -14   48.53   29.49
  -1 -10  14   45.04   15.36
   1 -10 -13   20.42   15.09
   1 -10 -12  113.04   41.17
   1 -10 -11   -9.24    9.41
   1 -10 -10   -8.51   19.24
   1 -10  -9    7.83   12.06
   1 -10  -8  207.65   49.22
  -1 -10   7   63.12   12.74
   1 -10  -7   39.61   22.05
  -1 -10   6  191.97   22.34
   1 -10  -6  180.09   40.98
   1 -10  -5    9.52    9.40
  -1 -10   5   19.00    8.62
  -1 -10   4  124.17   20.29
  -1 -10   4  128.19   23.89
   1 -10  -4  115.60   32.16
  -1 -10   3   35.72   12.87
  -1 -10   3   31.97   10.43
   1 -10  -3   16.86    9.97
   1 -10  -2  529.91   52.44
  -1 -10   2  612.66   54.08
  -1 -10   2  578.68   47.39
  -1 -10   1  436.85   43.93
   1 -10  -1  432.54   45.04
  -1 -10   1  471.84   47.85
   1 -10   0  634.76   47.90
  -1 -10   0  655.99   53.05
   1 -10   1  513.46   40.10
  -1 -10  -1  527.71   50.11
   1 -10   1  510.66   43.62
   1 -10   2   90.32   21.10
  -1 -10  -2   49.37   16.27
   1 -10   2   72.70   22.50
   1 -10   3  141.48   19.75
   1 -10   3  146.13   22.13
  -1 -10  -3  149.71   29.09
  -1 -10  -4   -1.68    5.98
   1 -10   4    3.97    4.35
  -1 -10  -5  254.58   39.21
  -1 -10  -6   -3.48    7.51
  -1 -10  -7  350.39   50.28
  -1 -10  -8   19.73   12.96
  -1 -10  -9  -13.89   14.59
  -1 -10 -10   56.33   21.92
  -1 -10 -11   70.90   25.23
  -1 -10 -12  154.65   38.99
  -1 -10 -13    4.14   11.85
  -1 -10 -14   56.35   26.70
  -1 -10 -15  -10.05   10.94
  -1 -10 -16   76.51   31.35
   1  10  17  -13.80    7.70
  -1 -10 -17   -0.01   18.40
   1  10  17   -7.98   12.67
  -1 -10 -18  193.47   50.26
   1  10  18  155.21   22.05
   1  10  18  160.59   25.60
   1  10  18  160.94   19.02
   1  10  19   -9.55   12.87
   1  10  19   -6.02   10.53
  -1 -10 -19  -40.90   24.26
   1  10  19  -17.76   10.98
   1  10  20  103.23   14.58
   1  10  20   89.07   17.28
  -1 -10 -20  109.77   37.89
   1  10  20  114.49   21.95
   1  10  21    3.85    6.42
   1  10  21   -0.88    7.97
   1  10  21   23.63   13.33
   1  10  22   33.43   12.00
   1  10  22   31.93    9.15
   1  10  22   28.91   13.73
   1  10  23    8.11    5.42
   1  10  23   -4.92    7.61
   1  10  23    2.66    7.87
   1  10  24    1.87    5.00
   1  10  24    0.86    7.61
  -1 -10 -24    9.20   19.46
   1  10  25   -2.28    7.79
   1  10  25    3.46    4.72
   1  10  26    3.98    7.05
  -1 -10 -26   -1.99   10.72
   1  10  27    5.87    5.93
  -1 -10 -27    0.20    9.25
   1  10  28   -5.00    5.46
  -1 -10 -28    3.75    9.71
  -1 -10 -29  -24.26   14.17
   1  10  29    5.52    4.94
   1  10  30    9.74    6.24
  -1 -10 -30   -1.36    8.82
  -1 -10 -31    6.26   10.77
   1  10  31    3.23    4.38
  -1 -10 -32    1.37    8.89
  -1 -10 -33   12.77    5.46
   1 -11 -33   17.41    8.28
   1 -11 -32   -6.83    8.50
   1 -11 -31   19.62   12.15
   1 -11 -30    2.08    8.16
   1 -11 -30    6.17    9.36
   1 -11 -29   16.35   11.56
  -1  11  29    3.85    4.08
  -1  11  29   13.28    6.88
   1 -11 -29   27.78   13.54
   1 -11 -28   10.87    9.85
  -1  11  28    2.46    6.01
   1 -11 -28   -2.34    9.50
  -1  11  28   -2.99    5.09
   1 -11 -27   31.54   15.39
  -1  11  27   22.37    9.55
   1 -11 -27   18.71   14.49
  -1  11  27   34.51    9.23
  -1  11  26   -0.99    5.14
   1 -11 -26   -5.49    9.86
  -1  11  26   -3.37    6.58
  -1  11  25   21.42   10.25
  -1  11  25   20.36    7.31
   1 -11 -25   28.93   16.93
  -1  11  24   -8.20    7.84
  -1  11  24    2.70    4.98
   1 -11 -24    6.24   11.32
   1 -11 -23   15.08   15.47
  -1  11  23    3.18    5.38
  -1  11  23   -4.30    8.00
  -1  11  22   -0.08    8.37
   1 -11 -22    3.46    9.78
  -1  11  22    5.86    5.15
  -1  11  22   -3.90    6.28
  -1  11  21   39.43   15.58
  -1  11  21   36.36    9.48
   1 -11 -21   20.33   13.19
  -1  11  21   31.11   12.61
   1 -11 -20  -16.63   20.05
  -1  11  20   -2.60    8.01
  -1  11  20   -1.04    5.78
  -1  11  20  -13.27   10.05
   1 -11 -19   -2.45   13.40
  -1  11  19   28.72   13.95
  -1  11  19    6.40    8.77
  -1  11  19   14.20    6.63
   1 -11 -18   18.71   23.95
  -1  11  18   -1.14    5.51
  -1  11  18    3.50    7.46
  -1  11  18    5.62    7.98
  -1  11  17   10.77    5.66
   1 -11 -17   19.48   12.00
  -1  11  17    2.79    8.23
   1 -11 -16    2.20   17.69
   1 -11 -15   11.95   16.06
  -1 -11  15   11.54   13.44
   1 -11 -14   13.16   20.76
  -1 -11  14   12.40    8.07
   1 -11 -13   -5.18   15.30
   1 -11 -12   -4.97   16.71
   1 -11 -11   16.16   15.65
   1 -11 -10   33.05   22.47
   1 -11  -9   46.70   26.55
   1 -11  -8    8.01    8.21
   1 -11  -7   72.68   30.93
  -1 -11   6    7.75    4.31
   1 -11  -6   -4.05   10.25
   1 -11  -5   52.20   23.32
  -1 -11   5   62.38   14.03
   1 -11  -4   35.34   17.09
  -1 -11   4   40.25   17.57
  -1 -11   4   37.44   14.39
   1 -11  -3   10.33   11.47
  -1 -11   3   10.39   10.52
  -1 -11   3   16.12    9.52
  -1 -11   2   15.19    8.53
  -1 -11   2   28.18   11.94
   1 -11  -2   21.32   12.40
  -1 -11   1   54.94   15.03
   1 -11  -1   53.54   17.39
  -1 -11   1   39.65   14.54
  -1 -11   0   60.75   15.80
   1 -11   0   47.50   12.79
  -1 -11  -1    1.15    7.96
   1 -11   1    7.15    4.62
   1 -11   1    0.79    7.18
   1 -11   2    1.83    6.31
  -1 -11  -2    1.60    7.12
   1 -11   2   11.32    7.38
  -1 -11  -3   37.52   13.55
   1 -11   3   41.14   11.94
   1 -11   3   36.42   10.74
  -1 -11  -4   69.57   20.05
  -1 -11  -5    5.38    7.59
  -1 -11  -6   60.05   22.10
  -1 -11  -7   37.73   16.77
  -1 -11  -8   35.15   17.58
  -1 -11  -9  308.79   49.49
  -1 -11 -10   14.14    8.72
  -1 -11 -11  449.41   64.31
  -1 -11 -12   71.49   26.52
  -1 -11 -13  152.48   40.48
  -1 -11 -14   -0.24    8.00
  -1 -11 -15   74.34   28.52
   1  11  16   -0.11   10.67
  -1 -11 -16    8.18    9.23
   1  11  16    9.57    9.65
   1  11  17   39.86   14.89
   1  11  17   58.77   11.44
   1  11  17   67.68   14.44
  -1 -11 -17   62.18   31.33
   1  11  18   56.89   13.43
   1  11  18   67.47   17.69
  -1 -11 -18   78.13   29.82
   1  11  18   71.39   13.10
   1  11  19   69.49   13.01
   1  11  19   69.97   19.53
   1  11  19   55.40   13.68
  -1 -11 -19   73.58   33.25
  -1 -11 -20   57.59   24.67
   1  11  20   64.41   11.34
   1  11  20   51.29   15.34
   1  11  20   45.14   12.07
   1  11  21   80.31   21.49
   1  11  21   51.12   13.69
   1  11  21   78.21   13.92
   1  11  22   15.69   11.03
   1  11  22    5.86    6.48
   1  11  22   17.08    6.82
  -1 -11 -23   31.28   18.13
   1  11  23   33.80   12.05
   1  11  23   36.76   11.43
   1  11  23   35.57    8.73
   1  11  24   13.06    5.04
  -1 -11 -24   14.36   15.75
   1  11  24    3.69    7.23
  -1 -11 -25   -0.42   14.08
   1  11  25   -3.08    4.49
   1  11  25   -0.36    5.88
   1  11  26    3.19    5.02
  -1 -11 -26    0.30    9.57
   1  11  26    9.02    9.17
  -1 -11 -27   20.41   13.07
   1  11  27    1.60    6.39
  -1 -11 -28   -0.03    9.26
   1  11  28    1.82    6.29
   1  11  29    1.55    5.44
  -1 -11 -29    6.89   12.25
  -1 -11 -29   -5.94   10.97
   1  11  30   -2.74    4.43
  -1 -11 -30   -5.33    7.79
  -1 -11 -30    8.87    8.40
  -1 -11 -31   25.04   12.02
  -1 -11 -32   -5.60    7.03
   1 -12 -32   10.84    8.26
   1 -12 -31   -1.48    7.79
   1 -12 -30   11.63    9.23
   1 -12 -29   -2.66    9.51
   1 -12 -29   -1.34   11.01
  -1  12  29   -2.08    4.02
   1 -12 -28    2.63    8.82
   1 -12 -28   12.38   11.95
  -1  12  28    0.77    4.02
  -1  12  27   13.15    7.04
  -1  12  27   15.81    7.50
   1 -12 -27    6.40   10.81
   1 -12 -27   23.72   14.08
  -1  12  26   13.28    6.07
   1 -12 -26   13.03   12.70
   1 -12 -26   24.19   14.54
  -1  12  26   19.89    8.78
  -1  12  25   23.54    9.03
  -1  12  25   22.15    9.19
   1 -12 -25   35.50   15.65
  -1  12  24   -0.33    4.23
   1 -12 -24   -6.82   11.17
  -1  12  24    3.17    6.89
  -1  12  23   32.44   13.63
   1 -12 -23   28.47   12.42
  -1  12  23   25.19    8.74
  -1  12  22   11.32    7.72
   1 -12 -22    2.97   13.63
  -1  12  22   17.46   11.85
  -1  12  21   12.73   11.38
  -1  12  21   21.80   13.07
   1 -12 -21   14.60   12.21
  -1  12  21   14.29    8.15
  -1  12  20   47.06   12.84
  -1  12  20   32.81   10.02
  -1  12  20   35.42   13.88
   1 -12 -20   44.89   19.40
  -1  12  19   -4.88    6.91
  -1  12  19   -3.51    4.93
   1 -12 -19  -11.83   23.63
  -1  12  19    3.12    9.78
   1 -12 -18    3.66   17.35
  -1  12  18   -0.64    9.60
  -1  12  18    4.87    8.63
  -1  12  18    7.90    5.56
  -1  12  17   10.45    6.58
  -1  12  17   15.16   10.20
   1 -12 -17   15.71   19.59
   1 -12 -16   40.33   23.59
  -1  12  16   28.96   10.36
  -1  12  16   17.54   10.42
   1 -12 -15   36.02   23.56
   1 -12 -14  261.26   61.59
   1 -12 -13    5.46   11.00
   1 -12 -12  145.56   43.24
   1 -12 -11   14.87   15.79
   1 -12 -10   -7.39   17.47
   1 -12  -9   -4.15   17.69
   1 -12  -8   63.28   26.72
   1 -12  -7  -15.65   16.40
   1 -12  -6   48.43   20.55
   1 -12  -5   34.08   16.81
  -1 -12   5    7.76    5.52
  -1 -12   4   44.25   12.92
   1 -12  -4   52.10   18.42
  -1 -12   4   53.17   17.05
  -1 -12   3  303.04   38.51
   1 -12  -3  287.84   39.38
  -1 -12   3  281.90   34.56
   1 -12  -2  315.38   39.35
  -1 -12   2  299.57   39.68
  -1 -12   2  296.02   36.38
   1 -12  -1  602.41   50.61
  -1 -12   1  596.78   55.85
  -1 -12   1  554.53   50.48
  -1 -12   0  280.22   36.33
  -1 -12   0  304.12   39.44
   1 -12   0  316.53   36.84
   1 -12   0  303.91   34.65
  -1 -12  -1  592.01   53.95
   1 -12   1  546.93   41.99
   1 -12   1  534.80   45.74
   1 -12   2  313.05   33.37
   1 -12   2  344.16   37.67
   1 -12   3   91.80   19.18
  -1 -12  -3   71.46   19.83
  -1 -12  -4   15.71    9.60
  -1 -12  -5   20.42   13.20
  -1 -12  -6   15.66   11.31
  -1 -12  -7  158.02   34.03
  -1 -12  -8   53.66   19.98
  -1 -12  -9    0.82    6.67
  -1 -12 -10  371.40   57.00
  -1 -12 -11  286.10   51.18
  -1 -12 -12   74.63   32.84
  -1 -12 -13  312.37   57.71
  -1 -12 -14   -1.04    9.25
   1  12  15   -5.27    4.68
  -1 -12 -15   -2.60    9.75
   1  12  15   -6.76   11.68
   1  12  16   19.38    9.58
   1  12  16   25.59   11.97
  -1 -12 -16   13.73   13.47
   1  12  16   24.28    9.79
   1  12  17   69.19   14.74
   1  12  17   66.03   17.79
   1  12  17   57.79   15.17
  -1 -12 -17   39.87   18.09
   1  12  18  132.46   22.14
   1  12  18  145.03   25.11
   1  12  18  104.77   17.04
  -1 -12 -18  101.42   35.93
   1  12  19  194.37   22.06
   1  12  19  160.12   23.55
  -1 -12 -19  167.10   39.94
   1  12  19  168.55   26.20
   1  12  20  221.73   31.39
   1  12  20  185.99   25.46
   1  12  20  194.55   21.73
   1  12  21   25.15   12.24
   1  12  21   24.22    7.42
   1  12  21   25.72    8.95
   1  12  22  102.65   22.06
   1  12  22   82.46   16.32
   1  12  22   98.53   15.46
   1  12  23    7.04    7.10
   1  12  23   11.19    8.79
   1  12  23    0.15    5.65
  -1 -12 -23   15.36   10.99
  -1 -12 -24    9.50   10.20
   1  12  24    3.45    5.08
   1  12  24   11.82    7.90
  -1 -12 -25   17.29   12.22
   1  12  25   10.39    9.42
   1  12  25   15.52    7.11
  -1 -12 -26   13.47   11.60
   1  12  26   12.71    8.51
   1  12  26    5.59    6.03
   1  12  27   -5.54    5.11
  -1 -12 -27   28.19   14.08
  -1 -12 -28    9.72   11.02
   1  12  28   -0.60    4.93
  -1 -12 -28   12.61   12.30
  -1 -12 -29   19.39   13.03
   1  12  29   15.71    7.11
  -1 -12 -29   19.81   12.04
  -1 -12 -30   19.84   10.90
  -1 -12 -30   26.88   10.49
  -1 -12 -31    4.83    6.76
   1 -13 -32    4.16    4.58
   1 -13 -31    6.54    5.26
   1 -13 -30   -2.23    8.37
   1 -13 -29   -6.42    9.16
  -1  13  29   -4.33    4.51
   1 -13 -29   -3.05    7.60
   1 -13 -28    1.18    8.16
  -1  13  28   -8.15    5.42
   1 -13 -28    6.78    8.98
   1 -13 -27   -3.07    8.56
  -1  13  27    3.02    4.51
   1 -13 -27    4.71    9.58
  -1  13  26    1.48    4.01
   1 -13 -26    2.96    7.78
  -1  13  26   14.03    7.08
   1 -13 -25    0.98    8.09
  -1  13  25    2.21    5.47
   1 -13 -25  -12.96   13.73
  -1  13  25   -1.34    5.74
  -1  13  24   11.22    7.18
   1 -13 -24   21.79   16.51
   1 -13 -24   25.07   14.34
  -1  13  24   14.01    9.89
   1 -13 -23   -6.64   10.84
  -1  13  23    0.46    6.19
  -1  13  23   -7.84    6.52
   1 -13 -23  -16.43   12.24
  -1  13  22   10.92    9.09
  -1  13  22   16.00    7.66
   1 -13 -22   34.54   18.36
  -1  13  21  -11.32    9.96
  -1  13  21   -8.10    9.74
   1 -13 -21   -6.53    9.60
  -1  13  21   10.16    5.89
   1 -13 -20  -11.85   13.45
  -1  13  20    1.88    5.18
  -1  13  20    9.78    8.51
  -1  13  20  -10.99   10.24
  -1  13  19   -1.66    5.84
  -1  13  19    5.29    7.53
   1 -13 -19    6.45   10.30
   1 -13 -18    6.26   14.02
  -1  13  18   11.70   10.28
  -1  13  18   14.56    6.78
   1 -13 -17    2.09   15.75
  -1  13  17   -3.69    8.44
  -1  13  17   12.92    9.38
   1 -13 -16   12.20   22.09
  -1  13  16   13.12    8.69
  -1  13  16   12.42    5.49
   1 -13 -15   68.49   33.64
  -1  13  15   57.66   13.43
  -1  13  15   49.97   12.97
  -1  13  14   25.23   10.19
   1 -13 -14   19.24   18.43
   1 -13 -13  199.34   53.36
   1 -13 -12   40.87   23.85
   1 -13 -11  100.93   34.14
   1 -13 -10    6.06   12.75
   1 -13  -9   -0.30   10.14
   1 -13  -8    3.69   10.79
   1 -13  -7   88.44   29.42
   1 -13  -6    4.57    9.65
   1 -13  -5   22.30   11.96
  -1 -13   4    2.70    6.72
  -1 -13   4   -1.33    7.41
   1 -13  -4    0.19    7.10
  -1 -13   3   56.59   17.76
   1 -13  -3   48.44   17.30
  -1 -13   3   48.45   14.26
  -1 -13   2  168.14   28.95
   1 -13  -2  188.63   30.19
  -1 -13   2  162.67   29.91
   1 -13  -1  404.07   43.90
  -1 -13   1  358.96   44.29
  -1 -13   1  331.18   40.15
   1 -13   0  327.25   35.45
   1 -13   0  359.81   39.48
  -1 -13   0  352.38   41.91
  -1 -13   0  352.55   45.29
  -1 -13  -1   58.32   19.87
   1 -13   1   64.26   20.31
   1 -13   1   76.43   25.03
  -1 -13  -1   51.35   16.71
  -1 -13  -2  128.48   26.71
   1 -13   2  134.27   22.66
  -1 -13  -3    2.96    6.72
   1 -13   3   -5.98    9.49
  -1 -13  -4   51.89   18.75
  -1 -13  -5   20.57   10.97
  -1 -13  -6  219.98   39.66
  -1 -13  -7    5.71   11.03
  -1 -13  -8   61.68   22.14
  -1 -13  -9    5.14    9.55
  -1 -13 -10   -0.64    7.67
  -1 -13 -11   17.54   17.03
  -1 -13 -12    1.27   13.03
  -1 -13 -13   83.71   29.99
   1  13  14   -1.15    7.72
  -1 -13 -14   29.71   17.61
   1  13  14   18.91    6.98
   1  13  15    5.94    7.98
  -1 -13 -15    6.05   12.61
   1  13  15  -10.66    9.60
   1  13  15   -3.06    8.25
   1  13  16   -7.27    9.93
   1  13  16   10.86    6.66
   1  13  16    5.17    5.83
  -1 -13 -16    5.25   10.11
   1  13  17   48.71   14.55
   1  13  17   58.74   14.46
  -1 -13 -17   39.91   25.22
   1  13  17   28.95   13.48
  -1 -13 -18  -10.54   18.81
   1  13  18    7.21    8.00
   1  13  18    5.59    5.65
   1  13  18   -8.94   10.09
   1  13  19   51.42   15.15
   1  13  19   60.44   13.10
   1  13  19   55.23   18.46
   1  13  20  -10.71    8.31
   1  13  20    2.92    5.99
   1  13  20   -8.42    8.82
   1  13  21   31.11   12.05
   1  13  21   31.88    9.17
   1  13  21   49.47   15.43
   1  13  22    0.90    6.70
   1  13  22   -1.73    6.50
   1  13  22    6.02    6.16
   1  13  23    9.05    6.75
   1  13  23    7.79    7.96
  -1 -13 -23    6.99    8.35
   1  13  23   -2.28    6.01
   1  13  24    3.62    4.30
  -1 -13 -24   19.32   10.42
   1  13  24   12.54    8.44
  -1 -13 -25   10.21   10.62
   1  13  25    1.40    5.83
   1  13  25    8.89    6.55
  -1 -13 -26   12.94   12.19
   1  13  26   -4.68    4.66
   1  13  26   10.14    8.87
   1  13  27   -6.27    5.11
  -1 -13 -27    7.95   10.12
  -1 -13 -27   15.95   11.80
  -1 -13 -28    3.51    7.30
  -1 -13 -28   -2.03   10.19
   1  13  28   -2.69    5.38
  -1 -13 -29    7.10    8.05
  -1 -13 -29   34.79   14.49
  -1 -13 -30   -1.28    6.30
  -1 -13 -30    2.50    6.05
  -1 -13 -31    4.97    6.19
   1 -14 -30    5.05    7.05
   1 -14 -29   26.56    9.21
   1 -14 -29   24.41   12.09
  -1  14  29   13.15    4.48
  -1  14  28   20.65    6.73
   1 -14 -28   20.47    9.90
   1 -14 -28   26.97   11.48
   1 -14 -27    7.57    8.50
  -1  14  27    9.89    6.37
   1 -14 -27   30.03   13.73
   1 -14 -26   39.61   15.41
  -1  14  26   13.14    6.43
   1 -14 -26   31.02   12.51
   1 -14 -25  -13.32   11.72
  -1  14  25    6.33    6.52
   1 -14 -25   -7.05   11.64
   1 -14 -24   17.23   12.30
  -1  14  24    0.86    5.86
   1 -14 -24  -18.68   13.37
  -1  14  24   -7.06    6.95
   1 -14 -23   18.40   17.21
  -1  14  23   -1.03    5.90
   1 -14 -23    8.15   11.52
  -1  14  23   -5.68    4.20
  -1  14  22    1.08    5.35
  -1  14  22    4.25    6.01
   1 -14 -22   17.01   13.63
   1 -14 -22   10.10   13.46
   1 -14 -21   -3.82   10.99
  -1  14  21    3.95    4.76
   1 -14 -21    7.58   12.26
  -1  14  21   -6.37    6.82
  -1  14  20   47.42   12.08
  -1  14  20   29.83   12.04
   1 -14 -20   44.45   17.40
   1 -14 -20   38.57   14.92
  -1  14  19   21.21   11.55
   1 -14 -19   25.63   15.29
  -1  14  19   17.76    9.03
  -1  14  18   19.83   10.89
  -1  14  18   22.09   10.07
  -1  14  17   -5.25    9.94
  -1  14  17   12.85    8.15
   1 -14 -17   13.11   18.86
  -1  14  16   14.53   10.31
  -1  14  16    6.22    8.19
   1 -14 -16   30.87   21.64
   1 -14 -15   32.70   23.92
  -1  14  15   12.08    7.29
  -1  14  15   13.48    9.48
  -1  14  14    6.15    6.26
   1 -14 -14    8.39   12.62
   1 -14 -13   15.71   15.83
  -1  14  13   14.38    6.48
   1 -14 -12    8.45   19.56
  -1  14  12   11.99    9.25
   1 -14 -11    2.67   10.77
   1 -14 -10   15.81   14.98
   1 -14  -9   -2.89    8.46
   1 -14  -8   10.40   10.04
   1 -14  -7   16.01   14.28
   1 -14  -6   -0.06    8.84
   1 -14  -5    9.00    8.32
   1 -14  -4   18.44   14.13
  -1 -14   4   20.39   10.42
  -1 -14   3   -4.50    4.57
   1 -14  -3   -1.46    5.48
  -1 -14   3  -12.07   11.49
  -1 -14   2    1.36    6.92
  -1 -14   2   -3.79    8.22
   1 -14  -2   -2.30    8.01
  -1 -14   1   -5.41    6.58
   1 -14  -1    4.44    7.89
  -1 -14   1    0.38    4.58
   1 -14  -1   -6.79    9.55
  -1 -14   0    0.40    7.09
   1 -14   0    8.98    8.17
   1 -14   0   10.87    8.35
  -1 -14   0   18.59   10.57
   1 -14   1    3.07    5.91
  -1 -14  -1   -7.84   11.90
  -1 -14  -1   -5.09    8.87
   1 -14   2   19.43   11.04
  -1 -14  -2   16.54   13.42
  -1 -14  -3   31.34   14.56
  -1 -14  -4    1.19    5.38
  -1 -14  -5    4.19    9.29
  -1 -14  -6   54.12   20.00
  -1 -14  -7   10.15    9.09
  -1 -14  -8  264.90   45.96
  -1 -14  -9  127.08   33.43
  -1 -14 -10  300.86   53.55
  -1 -14 -11  265.34   51.32
   1  14  12  226.22   27.47
  -1 -14 -12  278.61   54.55
   1  14  13  114.20   17.24
  -1 -14 -13  134.00   40.44
   1  14  13  112.29   20.09
   1  14  14   72.47   15.10
   1  14  14   76.45   15.62
   1  14  15   28.62   12.32
   1  14  15   27.94    9.53
  -1 -14 -15   38.74   21.83
   1  14  16    3.06    7.40
   1  14  16   14.37    9.74
  -1 -14 -16    7.41   11.03
   1  14  16   14.49    8.36
   1  14  17    8.84    5.99
   1  14  17   24.62   11.92
   1  14  17   16.08    9.30
   1  14  18   17.74   10.32
   1  14  18    7.31    8.20
   1  14  18   12.26    6.97
   1  14  19   80.85   16.27
   1  14  19   91.80   16.19
   1  14  19   86.69   18.34
   1  14  20  -14.93    8.37
   1  14  20   -7.62    8.17
   1  14  20   -6.47    7.67
   1  14  21   53.91   12.12
   1  14  21   61.70   16.20
   1  14  21   57.50   13.64
  -1 -14 -22    3.02    8.63
   1  14  22   -2.72    6.77
   1  14  22    0.45    6.70
   1  14  22   -1.02    6.27
   1  14  23    2.98    7.14
  -1 -14 -23   -6.25    9.21
   1  14  23   -0.86    5.62
   1  14  23    5.45    4.48
   1  14  24    5.89    7.71
  -1 -14 -24   -8.71   11.01
   1  14  24   -4.70    5.88
   1  14  25   10.80    7.62
   1  14  25    9.40    6.50
  -1 -14 -25   10.36   10.75
  -1 -14 -25   19.10   13.38
  -1 -14 -26   18.71   12.08
  -1 -14 -26   13.61   10.53
   1  14  26    3.52    4.97
   1  14  26    6.61    6.38
  -1 -14 -27    6.16    9.08
  -1 -14 -27  -10.84    9.62
  -1 -14 -28   -2.25    6.95
  -1 -14 -28    9.29    7.65
  -1 -14 -29   27.26   11.10
  -1 -14 -29    4.22    5.83
   1 -15 -29   24.85    8.07
  -1  15  29   28.96    7.05
   1 -15 -28   12.41   10.74
  -1  15  28   -2.43    4.12
   1 -15 -28    4.49    6.67
   1 -15 -27   58.71   13.08
  -1  15  27   37.93    8.87
   1 -15 -27   66.63   17.55
   1 -15 -26   -2.44   10.97
   1 -15 -26   -3.92    9.75
  -1  15  26   -8.34    6.33
   1 -15 -25   25.55   12.23
  -1  15  25   27.92    9.10
   1 -15 -25   18.16   11.11
   1 -15 -24   -6.42    9.67
  -1  15  24   -0.98    6.29
   1 -15 -24   -8.92   12.10
   1 -15 -23   -7.98   10.64
   1 -15 -23   -2.25    8.96
  -1  15  23   -7.80    7.04
  -1  15  22    3.80    5.60
   1 -15 -22   21.54   13.20
   1 -15 -22    4.78   10.14
  -1  15  21   13.20    6.92
   1 -15 -21   24.49   12.43
  -1  15  20    9.72    7.75
  -1  15  20   -1.95    6.05
   1 -15 -19   55.94   16.65
  -1  15  19   58.70   16.44
  -1  15  19   48.36   14.15
  -1  15  18   -2.91    6.43
   1 -15 -18  -11.17   12.64
  -1  15  18    8.53    7.34
  -1  15  17    6.13    5.64
  -1  15  17    6.38    6.79
  -1  15  16    1.11    7.40
  -1  15  16    7.01    7.93
   1 -15 -16   -4.00   13.46
   1 -15 -15   18.65   23.05
  -1  15  15   12.42    9.76
  -1  15  14   25.17   11.04
   1 -15 -14   27.96   16.66
   1 -15 -13   12.86   15.73
  -1  15  13    8.30   10.45
  -1  15  12   49.27   15.95
   1 -15 -12   62.99   28.59
   1 -15 -11   10.41   12.78
  -1  15  11   -5.00    9.69
   1 -15 -10   -4.76   11.59
   1 -15  -9   24.41   17.30
   1 -15  -8   48.91   23.79
   1 -15  -7    5.78    9.29
   1 -15  -6   65.66   24.15
   1 -15  -5   -4.20   12.13
   1 -15  -4   -8.78   11.57
   1 -15  -3    9.04    9.48
  -1 -15   3   15.35   10.68
  -1 -15   2    6.30    9.22
   1 -15  -2    0.88    5.33
  -1 -15   2    2.08    6.40
   1 -15  -2   -4.14    5.59
  -1 -15   1    5.18    5.57
  -1 -15   1   -1.91    6.41
   1 -15  -1    2.17    6.71
   1 -15  -1    4.92    5.44
   1 -15   0   10.27    8.05
  -1 -15   0    7.06    8.58
  -1 -15   0    7.61    8.55
  -1 -15  -1    5.75    5.89
  -1 -15  -1    5.88    7.82
  -1 -15  -2    2.63    9.99
  -1 -15  -2    1.67   10.30
  -1 -15  -3   14.89    9.97
  -1 -15  -4    4.56    9.75
  -1 -15  -5    2.50    6.51
  -1 -15  -6   30.52   15.65
  -1 -15  -7  115.81   32.71
  -1 -15  -8   -2.84    9.24
  -1 -15  -9  563.30   70.85
  -1 -15 -10  187.64   44.68
  -1 -15 -11  650.19   83.24
   1 -15  11  529.19   38.76
   1  15  12  226.66   27.58
  -1 -15 -12  302.02   60.11
   1  15  13  274.21   30.97
   1  15  13  274.91   26.97
   1  15  14  115.87   18.95
   1  15  14  119.80   21.32
  -1 -15 -14  159.17   43.75
   1  15  15   24.61    8.27
  -1 -15 -15   56.79   27.17
   1  15  15   47.12   12.97
   1  15  16    7.89    5.84
   1  15  16   -1.58    6.36
   1  15  17  -11.05    9.00
   1  15  17   -0.38    7.23
   1  15  17   -8.90    5.72
   1  15  18  204.32   26.62
   1  15  18  192.89   25.48
   1  15  18  194.76   24.14
   1  15  19   -9.01    9.88
   1  15  19   -3.25    8.48
   1  15  19   -8.39    7.55
   1  15  20  162.72   24.23
   1  15  20  140.04   20.07
   1  15  20  145.37   20.16
   1  15  21   -0.29    5.14
  -1 -15 -21   18.35   11.71
   1  15  21    2.67    5.14
   1  15  21   -5.74    8.78
  -1 -15 -22    6.96    9.03
   1  15  22   -2.84    6.19
   1  15  22    9.70    7.20
   1  15  22    5.96    6.01
  -1 -15 -23   13.68   10.70
   1  15  23    5.44    6.43
   1  15  23    3.62    6.12
  -1 -15 -24   38.80   13.96
   1  15  24   23.46    7.20
   1  15  24   27.91    9.91
   1  15  25   -4.93    5.22
  -1 -15 -25   -6.74    9.33
  -1 -15 -25   -2.57    7.14
  -1 -15 -26   31.58    9.81
  -1 -15 -26   28.91   11.76
   1  15  26   14.88    5.22
  -1 -15 -27    2.02    6.58
  -1 -15 -28  -12.00    9.26
  -1 -15 -29   15.66    8.47
  -1  16  28   30.85    7.39
   1 -16 -28   45.99   11.77
  -1  16  27    9.82    4.26
   1 -16 -27    1.49    6.59
   1 -16 -26   50.67   15.40
  -1  16  26   28.20    7.53
  -1  16  25   34.71    9.58
   1 -16 -25   27.66   11.63
   1 -16 -24   -3.52   10.55
  -1  16  24   -1.25    4.63
   1 -16 -23   63.72   18.08
  -1  16  23   44.39   11.89
   1 -16 -22   -0.44    8.20
  -1  16  22    5.86    4.24
  -1  16  21   21.94    6.99
   1 -16 -21   26.47   12.89
  -1  16  20    6.24    5.39
   1 -16 -20   31.97   13.66
  -1  16  19   19.24    9.43
   1 -16 -19    7.24    9.03
   1 -16 -18    0.78    7.68
  -1  16  18    1.01    5.40
  -1  16  17   14.51    6.11
   1 -16 -17   35.44   15.79
   1 -16 -17   14.14    7.21
   1 -16 -16    7.18    6.40
  -1  16  16   21.27    9.71
   1 -16 -16    5.34   11.55
  -1  16  15   57.12   14.12
   1 -16 -14   13.87   13.92
  -1  16  14   -1.99   10.10
  -1  16  13   26.55   11.71
   1 -16 -13   39.16   20.53
   1 -16 -12   -6.75   10.84
  -1  16  12    7.21    9.58
  -1  16  11   -4.25    7.72
   1 -16 -11  -11.02   12.96
   1 -16 -10   12.76   18.48
   1 -16  -9   14.31   14.58
   1 -16  -8    2.03    8.92
   1 -16  -7   49.73   20.51
   1 -16  -6    4.35   11.91
   1 -16  -5   54.84   19.19
   1 -16  -4   15.00   12.87
   1 -16  -3  142.19   30.96
  -1 -16   3  142.19   28.87
   1 -16  -3  132.77   30.07
   1 -16  -2  125.53   27.51
  -1 -16   2   87.04   22.49
   1 -16  -2  120.90   26.05
  -1 -16   1  292.93   42.01
  -1 -16   0   37.70   15.06
  -1 -16   0   50.57   17.39
  -1 -16  -1  285.07   45.39
  -1 -16  -1  289.14   42.04
  -1 -16  -2   30.62   12.28
  -1 -16  -2   42.90   20.57
  -1 -16  -3   93.79   25.42
  -1 -16  -3  120.64   31.41
  -1 -16  -4    1.62   10.34
  -1 -16  -5   56.69   20.05
  -1 -16  -6   31.18   17.34
  -1 -16  -7   16.52   15.07
  -1 -16  -8  105.42   31.90
   1 -16   8  121.41   17.63
  -1 -16  -9  -13.24   15.79
   1 -16   9   18.54   10.81
  -1 -16 -10  187.79   44.89
   1 -16  10  184.70   22.14
   1  16  11   -7.29    6.66
   1 -16  11  -13.16   11.95
  -1 -16 -11    0.27   11.54
  -1 -16 -12  321.45   61.45
   1  16  12  252.72   30.54
   1  16  13   -3.38    8.44
  -1 -16 -13    6.22   12.15
   1  16  14  123.23   19.94
  -1 -16 -14  154.10   46.46
   1  16  15   11.64    7.01
   1  16  15    4.60    6.98
   1  16  16   11.04    7.85
   1  16  16    9.76    7.23
   1  16  17   42.09   13.26
   1  16  17   65.26   16.71
   1  16  18   -0.10    7.15
   1  16  18   -1.93    5.54
   1  16  19   59.29   12.96
   1  16  19   58.31   13.59
   1  16  19   58.13   14.39
  -1 -16 -20   -1.48   10.58
   1  16  20   -3.13    6.03
   1  16  20    8.50    6.78
   1  16  20   -9.39    7.16
  -1 -16 -21   19.76   11.23
   1  16  21   22.14    7.45
   1  16  21    8.39    6.83
   1  16  21   17.80    7.91
   1  16  22    2.30    3.84
  -1 -16 -22   -1.17    7.12
   1  16  22   -3.27    6.45
  -1 -16 -23   -5.95    9.16
   1  16  23    2.74    5.92
   1  16  24    1.82    4.52
  -1 -16 -24   -7.81    9.40
  -1 -16 -25   56.35   15.46
   1  16  25   29.42    7.44
  -1 -16 -26   -0.50    7.09
  -1 -16 -27   39.76   12.35
  -1 -16 -28   -0.28    5.53
  -1  17  28   12.87    4.47
  -1  17  27    8.86    3.77
   1 -17 -27   19.24    9.46
  -1  17  26   54.95    9.85
   1 -17 -26   84.09   17.35
  -1  17  25   -2.38    4.10
   1 -17 -25    3.32    7.99
   1 -17 -24  139.64   24.63
  -1  17  24  104.20   15.07
  -1  17  23   -4.42    6.37
   1 -17 -23   -3.18    9.26
  -1  17  22  101.12   16.48
   1 -17 -22  142.59   27.32
   1 -17 -21  -12.36   10.81
  -1  17  21    3.71    6.82
  -1  17  20   61.66   14.12
   1 -17 -20   83.79   20.58
  -1  17  19    8.83    6.80
   1 -17 -19    1.27    8.94
   1 -17 -18   44.14   15.86
   1 -17 -18   42.81   10.30
  -1  17  18   36.71   11.80
  -1  17  17   20.95    9.83
   1 -17 -17   19.42    6.56
   1 -17 -17    8.88    8.23
  -1  17  16   91.03   18.09
   1 -17 -16  106.40   16.16
   1 -17 -16  110.03   22.19
  -1  17  15   84.26   16.55
   1 -17 -15  102.74   21.13
   1 -17 -15   98.94   16.88
  -1  17  14   53.47   12.69
   1 -17 -14   46.97   14.44
   1 -17 -14   51.93   12.66
  -1  17  13  195.02   26.54
   1 -17 -13  180.56   47.03
   1 -17 -12  -11.87   17.54
  -1  17  12    5.89    6.22
  -1  17  11   76.80   16.54
   1 -17 -11   58.92   26.07
   1 -17 -10    5.74   12.89
   1 -17  -9    4.13   13.40
   1 -17  -8   17.35   14.21
   1 -17  -7   11.23   14.85
   1 -17  -6    2.77    7.21
   1 -17  -5   28.58   15.18
   1 -17  -4   64.70   20.60
   1 -17  -4   53.56   20.25
  -1 -17   2  535.81   58.21
   1 -17  -1  819.79   44.07
  -1 -17   1  853.83   75.53
   1 -17   0  881.29   42.15
  -1 -17   0 1317.07   95.57
  -1 -17  -1  220.83   40.25
  -1 -17  -1  205.72   37.08
  -1 -17  -2 1081.92   93.46
  -1 -17  -2  948.22   81.23
  -1 -17  -3   14.84   12.78
   1 -17   3   49.34   16.08
  -1 -17  -3   24.31   14.54
   1 -17   4  104.85   14.37
   1 -17   4  142.34   18.62
  -1 -17  -4  161.58   40.27
  -1 -17  -4  128.57   31.03
   1 -17   5    2.99    8.42
  -1 -17  -5   -6.51    7.80
  -1 -17  -5  -16.51   16.61
   1 -17   5    2.02    5.34
   1 -17   6    8.58    7.62
  -1 -17  -6   15.25   14.73
  -1 -17  -7    2.17   12.01
   1 -17   7    2.40    7.76
   1 -17   8    1.61    6.68
  -1 -17  -8   11.78   13.44
  -1 -17  -9    0.54   11.27
   1 -17   9   -6.30    9.43
  -1 -17 -10  192.13   45.35
   1 -17  10  153.20   22.40
   1  17  11   31.40   11.53
  -1 -17 -11   22.19   18.15
   1 -17  11   24.93    9.98
   1  17  12  136.21   20.82
  -1 -17 -12  143.87   39.98
   1  17  13  133.13   20.76
   1  17  14   22.69    9.98
   1  17  15   31.42   11.00
   1  17  16    4.35    5.48
   1  17  17   -1.99    4.79
   1  17  18    2.89    4.80
   1  17  19    8.50    6.23
  -1 -17 -19   14.59   12.02
   1  17  19    6.99    5.29
   1  17  20   -3.56    5.21
   1  17  20   -7.06    5.08
  -1 -17 -20    7.94    9.97
  -1 -17 -21    5.42    9.76
   1  17  21    3.80    4.49
   1  17  21   11.86    6.99
  -1 -17 -22  -12.09   11.02
   1  17  22    2.17    4.73
  -1 -17 -23  -14.42   11.40
   1  17  23   -2.51    3.42
  -1 -17 -24   -5.27    9.24
   1  17  24   -1.07    4.00
  -1 -17 -25    7.17    7.75
   1  17  25   17.97    6.34
  -1 -17 -26   28.72   11.52
  -1 -17 -27   14.80    8.25
  -1 -17 -28   39.98   10.59
  -1  18  27    7.95    3.88
  -1  18  26    0.47    3.73
   1 -18 -26    8.32    7.32
  -1  18  25   34.46    8.50
   1 -18 -25   53.82   14.37
  -1  18  24    1.54    4.25
   1 -18 -24    0.52    6.90
   1 -18 -23   49.97   14.58
  -1  18  23   46.49   10.47
   1 -18 -22    3.30    6.89
  -1  18  22    7.03    5.75
  -1  18  21   26.56    9.15
   1 -18 -21   12.50   11.57
  -1  18  20   -3.88    5.78
   1 -18 -20   -7.52   10.19
  -1  18  19    4.80    6.53
   1 -18 -19    3.39    7.87
   1 -18 -18    8.66    7.36
  -1  18  18   -1.37    5.03
   1 -18 -18    4.21    9.06
   1 -18 -17    8.55    8.78
  -1  18  17    2.83    5.61
   1 -18 -17   -8.10    6.49
   1 -18 -16   38.44   11.78
   1 -18 -16   63.19   17.97
  -1  18  16   26.62   10.13
   1 -18 -15    5.16    7.31
   1 -18 -15   23.82    9.85
  -1  18  15   21.65    8.61
  -1  18  14  133.53   20.93
   1 -18 -14  158.30   21.18
   1 -18 -14  141.76   26.04
  -1  18  13   13.82    8.47
   1 -18 -13   33.81   12.95
   1 -18 -13   19.25   11.96
   1 -18 -12   82.06   18.73
  -1  18  12   88.16   16.04
   1 -18 -12  126.65   18.55
   1 -18 -11   -9.44   14.75
   1 -18 -11    9.40    7.62
  -1  18  11    1.04    5.88
  -1  18  10    4.64    6.49
   1 -18 -10   13.70   14.35
   1 -18  -9   -9.52   16.41
   1 -18  -8   41.17   25.31
   1 -18  -7   12.05   11.24
   1 -18  -6    5.40   10.32
  -1 -18   6  -10.74    9.76
  -1 -18   6    0.50    5.81
  -1 -18   5  -18.58    9.01
  -1 -18   5  -14.07   10.81
  -1 -18   4   43.13   10.43
  -1 -18   4   42.09   10.03
  -1 -18   3  118.87   17.42
   1 -18  -3   76.44   16.29
   1 -18  -2  495.83   33.96
   1 -18  -2  402.62   33.86
  -1 -18   1  339.28   31.09
   1 -18  -1  446.46   36.78
   1 -18  -1  450.55   34.53
  -1 -18   0  250.15   25.36
   1 -18   0  377.35   31.84
   1 -18   0  381.67   32.67
  -1 -18   0  253.76   43.52
   1 -18   1  380.90   33.25
   1 -18   1  351.03   29.96
  -1 -18  -1  442.73   36.15
   1 -18   2  167.20   23.32
  -1 -18  -2   60.53   20.95
  -1 -18  -3   54.83   21.21
  -1 -18  -3   68.17   25.85
   1 -18   3   64.16   13.51
   1 -18   3   34.51    8.41
   1 -18   4  -18.83    8.77
   1 -18   4   -6.96    7.83
  -1 -18  -4  -15.06   14.32
  -1 -18  -4   -0.47    9.12
   1 -18   5   -4.35    8.95
  -1 -18  -5   12.09   15.42
   1 -18   5   -9.84    6.49
   1 -18   6  -22.75   10.85
  -1 -18  -6  -20.28   17.51
  -1 -18  -6  -16.71   13.04
   1 -18   6   -6.83    6.82
  -1 -18  -7   49.48   23.44
   1 -18   7   68.49   15.24
   1 -18   8    9.98    9.38
  -1 -18  -8   -1.43   11.99
   1 -18   9  -10.98   10.04
  -1 -18  -9   -4.87   14.34
  -1 -18 -10   42.48   18.90
   1 -18  10   49.18   13.00
   1  18  11   87.48   17.18
   1  18  12  -10.50    8.29
   1  18  13   72.12   16.46
   1  18  14   11.64    6.74
   1  18  15   -4.15    4.35
   1  18  16   -5.89    5.49
  -1 -18 -17    6.73    6.01
   1  18  17   -5.27    7.14
  -1 -18 -18   29.91   13.50
   1  18  18   24.74    9.30
  -1 -18 -18   34.56   10.49
   1  18  19   17.17    7.81
  -1 -18 -19   21.36   12.58
  -1 -18 -20   71.44   18.85
   1  18  20   43.24   10.42
   1  18  21    3.23    5.19
  -1 -18 -21   -0.97    7.19
   1  18  22   14.70    5.63
  -1 -18 -22   33.45   13.38
  -1 -18 -23    6.35    8.95
   1  18  23    8.82    5.24
   1  18  24    4.98    4.07
  -1 -18 -24    1.27    7.59
  -1 -18 -25   10.26    6.12
   1  18  25    3.81    3.21
  -1 -18 -26   14.29    7.21
  -1 -18 -27    6.68    6.48
  -1  19  26   -0.90    3.06
  -1  19  25    5.89    3.50
   1 -19 -25    3.78    7.30
   1 -19 -24   -8.95    7.86
  -1  19  24   -4.96    4.35
  -1  19  23    1.12    3.76
   1 -19 -23    6.74    7.15
   1 -19 -22  -10.06    7.93
  -1  19  22    4.57    4.67
  -1  19  21    2.06    4.22
   1 -19 -21   -1.47    6.84
  -1  19  20    0.77    4.28
   1 -19 -20   -9.16    9.10
  -1  19  19    0.55    4.73
   1 -19 -19    9.47   10.23
   1 -19 -18   29.72   11.09
  -1  19  18   21.35    8.70
   1 -19 -18   16.99    7.30
  -1  19  17    7.93    6.26
   1 -19 -17    7.93    5.96
   1 -19 -17    1.25    7.65
  -1  19  16    9.28    6.10
   1 -19 -16    4.49    6.55
   1 -19 -16    8.14    5.54
   1 -19 -15  -12.17   10.01
  -1  19  15   -2.80    4.88
   1 -19 -15    5.35    5.51
   1 -19 -14   -2.85    7.80
   1 -19 -14  -18.33   11.83
  -1  19  14   -0.63    4.33
   1 -19 -13    8.40    8.49
  -1  19  13    7.14    4.21
   1 -19 -13    3.85    5.88
  -1  19  12    0.07    5.69
   1 -19 -12    1.04    7.29
   1 -19 -12  -10.25    8.78
   1 -19 -11  -16.40    9.66
  -1  19  11    7.78    6.36
   1 -19 -10   -3.76    6.81
  -1  19  10   22.96   10.89
   1 -19  -9   28.33   11.10
   1 -19  -8   19.88   10.65
   1 -19  -7   63.29   15.93
  -1 -19   6   -6.95    8.12
  -1 -19   6   -4.03    5.18
   1 -19  -6    6.51    7.32
  -1 -19   5   34.22    9.85
  -1 -19   5   33.27    9.95
   1 -19  -5   39.79   11.83
  -1 -19   4   54.58   12.12
   1 -19  -4   58.00   14.22
  -1 -19   4   57.36   14.65
  -1 -19   3   11.59    8.01
  -1 -19   3    7.99    7.57
   1 -19  -3   12.38    9.89
   1 -19  -3    7.82    9.12
   1 -19  -2   23.79   10.21
  -1 -19   2    9.56    8.87
   1 -19  -2   25.79   10.29
  -1 -19   1   37.46   11.37
   1 -19  -1   36.13   11.82
   1 -19  -1   38.67   11.25
  -1 -19   0   -3.59    6.94
   1 -19   0    4.97    8.78
   1 -19   0   -0.19    7.39
   1 -19   1   27.19   10.11
   1 -19   1   24.05    9.07
   1 -19   2   42.94   12.90
  -1 -19  -2   50.42   13.95
   1 -19   2   28.19    9.57
   1 -19   3    6.38    6.40
   1 -19   3   18.16   10.74
  -1 -19  -3    9.30   13.67
   1 -19   4   87.66   15.28
  -1 -19  -4  113.37   35.32
   1 -19   4   77.53   13.82
   1 -19   5    8.34    6.53
   1 -19   5    8.96    8.12
  -1 -19  -5  -16.09   16.40
  -1 -19  -5   -8.22   13.50
   1 -19   6  105.57   17.03
  -1 -19  -6  107.16   38.92
   1 -19   6   95.99   15.10
  -1 -19  -6   67.51   26.05
   1 -19   7   28.84   10.98
  -1 -19  -7   19.28   14.98
  -1 -19  -7    5.32   10.03
   1 -19   8   65.50   14.54
   1 -19   9    1.34    6.61
   1 -19  10    1.04    8.03
   1  19  10   -3.35    5.97
   1  19  11   -1.59    5.36
   1  19  12   -5.88    7.80
   1  19  13   -0.92    4.30
   1  19  14   -2.37    4.27
   1  19  15   -1.86    4.01
   1  19  16   11.79    7.13
  -1 -19 -16    8.97    7.06
  -1 -19 -16   31.75   13.86
  -1 -19 -17   14.16    8.12
  -1 -19 -17   15.83   11.71
   1  19  17   12.74    7.35
  -1 -19 -18   -1.56    8.98
  -1 -19 -18    8.48    7.31
   1  19  18    7.74    5.93
   1  19  19    9.06    3.88
  -1 -19 -19    3.02    5.54
   1  19  20    1.47    3.49
  -1 -19 -20    4.58    9.93
  -1 -19 -21    7.31    7.38
   1  19  21    8.82    5.27
  -1 -19 -22   11.43    8.21
   1  19  22   -0.53    3.92
   1  19  23   -2.42    3.21
  -1 -19 -23   -2.58    5.95
   1  19  24    4.27    2.95
  -1 -19 -24   -5.10    6.37
  -1 -19 -25   -6.98    5.55
  -1 -19 -26    2.22    4.93
  -1  20  25    9.08    4.22
  -1  20  24   -3.08    3.96
   1 -20 -23    7.67    7.63
  -1  20  23   -0.05    2.83
   1 -20 -22   -0.60    7.30
  -1  20  22    1.73    3.40
   1 -20 -21    6.48    6.99
  -1  20  21    0.38    3.47
  -1  20  20    8.15    4.42
   1 -20 -20    6.31    8.75
   1 -20 -19    3.31    7.76
  -1  20  19   -3.65    4.48
   1 -20 -19   -6.02    5.90
   1 -20 -18    7.67    6.59
  -1  20  18    2.11    5.02
   1 -20 -18   -6.27    6.59
   1 -20 -17    3.42    5.06
   1 -20 -17   13.99    9.47
  -1  20  17    8.56    6.24
   1 -20 -16   -9.85    6.29
   1 -20 -16  -11.77    8.88
  -1  20  16    0.00    3.98
   1 -20 -15   -1.09    6.28
   1 -20 -15   -6.01    6.59
  -1  20  15   -4.44    5.56
   1 -20 -14    4.47    6.32
  -1  20  14    6.49    6.27
   1 -20 -14   14.68   11.16
   1 -20 -13   -7.67    7.68
  -1  20  13   12.75    7.80
  -1  20  12    6.10    6.05
   1 -20 -12   10.07    8.61
   1 -20 -11    6.70    8.64
  -1  20  11   -1.22    4.36
   1 -20 -10   -7.96    8.67
  -1  20  10   -9.63    6.33
   1 -20  -9   -3.32    8.30
  -1  20   9   -1.20    4.43
   1 -20  -8   40.03   13.78
   1 -20  -7    6.96    9.54
  -1 -20   6    4.63    5.30
   1 -20  -6  -13.01    6.61
  -1 -20   5   -8.48    6.99
   1 -20  -5   -6.05    7.72
  -1 -20   5    0.78    5.32
   1 -20  -4  -12.48    9.66
  -1 -20   4    1.03    6.92
  -1 -20   4  -12.75    9.55
   1 -20  -4    2.75    7.20
  -1 -20   3   31.65   10.21
  -1 -20   3   44.47   11.99
   1 -20  -3   59.50   13.81
   1 -20  -3   55.52   13.65
   1 -20  -2    9.01    9.06
   1 -20  -2   19.56   10.61
  -1 -20   2   34.66   11.40
   1 -20  -1  131.36   20.51
  -1 -20   1  110.26   17.86
  -1 -20   1  144.11   23.87
   1 -20  -1  108.55   19.64
   1 -20   0    9.61    8.21
   1 -20   0   17.76   10.56
  -1 -20   0   17.07   12.17
   1 -20   1  115.39   18.34
   1 -20   1   97.83   16.41
   1 -20   2   18.03   11.58
  -1 -20  -2   11.03   12.47
   1 -20   2   32.62   11.72
   1 -20   3   43.17   10.04
   1 -20   3   51.41   12.84
  -1 -20  -3   52.98   13.62
   1 -20   4   -4.35    5.93
   1 -20   4   -1.27    6.26
  -1 -20  -4  -10.27   10.07
   1 -20   5  -11.92    8.08
   1 -20   5   -5.70    6.86
   1 -20   6   13.54    6.50
   1 -20   6   10.11    6.10
   1 -20   7   10.48    6.49
   1 -20   8   13.40    7.88
   1 -20   9    4.46    8.23
   1  20  10   15.20    7.71
   1  20  11   33.98   11.42
   1  20  12   -3.32    4.78
   1  20  13    6.65    6.00
  -1 -20 -13   12.83    8.66
   1  20  14   -1.65    3.58
  -1 -20 -14    2.74    6.32
  -1 -20 -15    2.56    5.94
  -1 -20 -15   -1.33    8.18
   1  20  15    5.12    4.35
  -1 -20 -16    9.08    6.36
   1  20  16   -2.13    4.29
  -1 -20 -16    5.11    9.25
  -1 -20 -17   -0.88    6.93
  -1 -20 -17   -8.92    7.09
   1  20  17   -0.34    3.92
  -1 -20 -18   14.68    6.68
  -1 -20 -18    8.84    8.34
   1  20  18   11.26    4.77
   1  20  19    8.62    5.33
  -1 -20 -19   -2.51    8.13
  -1 -20 -19    2.26    5.63
  -1 -20 -20   24.00   11.92
   1  20  20   11.11    5.35
  -1 -20 -21    6.83    7.49
   1  20  21    4.81    3.43
   1  20  22   12.54    5.11
  -1 -20 -22   14.28    7.68
  -1 -20 -23   -9.93    7.76
   1  20  23    2.55    2.60
  -1 -20 -24   -2.94    5.10
  -1 -20 -25   -5.31    5.33
  -1  21  24    3.02    2.80
  -1  21  23   -1.26    3.59
   1 -21 -22  -13.34    8.74
  -1  21  22   -1.40    3.69
   1 -21 -21   11.22    7.80
  -1  21  21    3.72    4.09
   1 -21 -20   -5.88    7.72
  -1  21  20    7.25    4.58
   1 -21 -19   11.72    4.80
   1 -21 -19   12.89    7.73
  -1  21  19    3.96    3.71
   1 -21 -18  -18.49   11.04
   1 -21 -18  -24.13    8.55
  -1  21  18   -1.11    3.78
   1 -21 -17   -0.93    6.47
  -1  21  17    0.16    3.48
   1 -21 -17    6.17    7.45
  -1  21  16   -4.69    3.59
   1 -21 -16   11.28    6.04
   1 -21 -16    3.30    6.91
   1 -21 -15   26.77    9.24
  -1  21  15   11.90    5.48
   1 -21 -15   34.58   13.17
  -1  21  14    6.56    4.39
   1 -21 -14   -7.02    6.96
  -1  21  13   21.80    8.71
   1 -21 -13   34.16   11.39
  -1  21  12   15.85    7.08
   1 -21 -12    1.47    6.00
   1 -21 -11   -5.61    6.88
  -1  21  11   12.28    6.85
   1 -21 -10   -4.81    6.87
  -1  21  10   -2.37    4.38
   1 -21  -9   51.56   14.49
  -1  21   9   32.13   10.93
  -1  21   8   11.35    6.89
   1 -21  -8   13.58    9.55
   1 -21  -7  104.22   19.40
  -1 -21   6   34.18   10.14
   1 -21  -6   38.88   13.42
   1 -21  -5   17.61   11.23
   1 -21  -5   10.56    9.69
  -1 -21   5    1.30    5.31
   1 -21  -4   17.50    9.38
  -1 -21   4   10.22    7.71
  -1 -21   4   18.16    8.61
   1 -21  -4   23.26   12.07
  -1 -21   3   27.08   10.49
   1 -21  -3   44.50   14.46
   1 -21  -3   49.60   14.45
  -1 -21   3   28.35   10.42
  -1 -21   2   61.56   14.57
   1 -21  -2  103.95   19.80
   1 -21  -2   69.29   16.44
  -1 -21   2   63.61   14.78
   1 -21  -1   83.37   18.26
  -1 -21   1  108.09   19.77
   1 -21  -1   78.22   17.18
  -1 -21   1   76.88   16.82
  -1 -21   0  184.06   25.28
  -1 -21   0  124.71   20.56
   1 -21   0  116.97   19.95
   1 -21   0  117.51   20.66
  -1 -21  -1   18.94   10.05
  -1 -21  -1   28.13   13.59
   1 -21   1   49.83   15.93
  -1 -21  -2   32.43   11.73
  -1 -21  -2   50.24   16.41
   1 -21   2   51.60   14.33
   1 -21   2   55.13   13.51
  -1 -21  -3  -14.24   10.81
   1 -21   3    8.16    7.56
  -1 -21  -3    6.66    9.86
   1 -21   3  -12.84    7.63
   1 -21   4   11.30    7.97
   1 -21   4   12.75    7.99
  -1 -21  -4    3.58    8.79
   1 -21   5    8.99    9.41
  -1 -21  -5   -6.87    7.71
   1 -21   5    0.45    4.66
   1 -21   6  100.79   14.39
   1 -21   6  126.66   18.38
   1 -21   7    8.80    8.68
   1 -21   8   43.21   11.91
   1  21   9    4.52    4.13
   1 -21   9   -3.21    8.54
  -1 -21 -10   -8.20    7.70
   1  21  10   -2.09    3.84
   1  21  11   -4.40    5.25
  -1 -21 -11    3.70    6.04
   1  21  12   17.52    7.73
  -1 -21 -12    5.47    6.39
   1  21  13    1.70    3.56
  -1 -21 -13    3.89    6.46
  -1 -21 -14    4.11    9.22
  -1 -21 -14    5.06    5.75
   1  21  14    8.37    5.54
   1  21  15    0.21    4.28
  -1 -21 -15   -0.13    6.46
  -1 -21 -15    0.47    7.50
   1  21  16    8.63    5.43
  -1 -21 -16   -1.65    5.65
  -1 -21 -16   -6.94    6.67
   1  21  17   12.08    5.17
  -1 -21 -17   22.42    8.81
  -1 -21 -17   26.22    9.28
  -1 -21 -18   42.77   13.51
  -1 -21 -18   26.92    9.06
   1  21  18   23.36    7.44
   1  21  19   43.31    8.78
  -1 -21 -19   69.64   16.02
  -1 -21 -19   65.37   11.04
   1  21  20    5.42    3.79
  -1 -21 -20   -3.98    7.31
   1  21  21   37.04    7.38
  -1 -21 -21   53.12   13.29
   1  21  22    2.50    2.49
  -1 -21 -22   -1.82    4.79
  -1 -21 -23   -1.09    4.68
  -1  22  23   10.96    5.40
  -1  22  22   -1.57    2.48
  -1  22  21   -2.51    2.78
  -1  22  20    3.08    3.55
   1 -22 -19    0.94    4.84
  -1  22  19   -0.59    3.70
   1 -22 -18   13.31    7.01
  -1  22  18   -1.84    3.63
  -1  22  17    2.02    3.59
   1 -22 -17   -0.72    4.64
   1 -22 -17  -11.21    7.60
  -1  22  16    7.80    4.76
   1 -22 -16    0.02    5.30
   1 -22 -15   17.91    8.68
  -1  22  15    4.90    3.83
  -1  22  14   25.44    8.27
   1 -22 -14   18.28    7.68
   1 -22 -13   -1.34    5.95
  -1  22  13   -1.42    3.55
  -1  22  12   26.02    8.82
   1 -22 -12   38.56   11.26
   1 -22 -11   -7.83    8.68
  -1  22  11    4.99    5.91
  -1  22  10    5.53    4.83
   1 -22 -10    6.29    7.55
   1 -22  -9    9.23    7.30
   1 -22  -9    0.40    7.10
  -1  22   9   -0.84    3.96
   1 -22  -8    7.23    7.32
   1 -22  -8   -6.19    6.73
  -1  22   8   -5.40    4.75
   1 -22  -7    4.97    6.31
   1 -22  -7  -13.55    8.16
  -1 -22   6   -4.44    5.76
   1 -22  -6    7.26    7.59
   1 -22  -6   17.32    9.62
  -1 -22   5    6.91    6.12
   1 -22  -5    5.08    9.95
   1 -22  -5   -0.41    7.60
  -1 -22   4    7.95    6.09
   1 -22  -4   19.65   10.38
   1 -22  -4   17.60   11.77
  -1 -22   3   17.18    8.69
   1 -22  -3   11.52   10.22
   1 -22  -3   -6.20    8.70
  -1 -22   3   28.34    9.96
  -1 -22   2   79.64   15.27
   1 -22  -2   83.74   18.19
   1 -22  -2  101.94   19.52
  -1 -22   2   80.93   16.82
  -1 -22   1   58.60   15.52
  -1 -22   1   37.50   12.56
   1 -22  -1   64.74   15.47
   1 -22  -1   63.88   17.54
   1 -22   0   91.20   17.57
  -1 -22   0   66.49   15.87
  -1 -22   0   78.19   15.52
   1 -22   0   71.44   15.03
   1 -22   1   62.23   14.90
  -1 -22  -1   41.58   13.60
  -1 -22  -1   38.17   12.19
   1 -22   1   44.84   13.72
  -1 -22  -2   -8.10    8.79
   1 -22   2    4.27    7.19
   1 -22   2   15.07    8.64
  -1 -22  -2   -4.21    8.30
  -1 -22  -3   -5.66    7.52
   1 -22   3    0.99    7.28
  -1 -22  -3    0.18    8.69
   1 -22   3  -10.41    6.80
  -1 -22  -4   12.58    9.23
   1 -22   4  -12.39    7.62
   1 -22   4  -14.45    6.83
  -1 -22  -4   10.88    9.37
   1 -22   5   30.89    7.54
  -1 -22  -5   48.63   13.09
  -1 -22  -5   36.96   11.78
   1 -22   5   35.04   10.16
   1 -22   6    0.65    6.27
  -1 -22  -6   -7.01    9.56
  -1 -22  -6    4.58    8.04
  -1 -22  -7   40.34   12.83
  -1 -22  -7   42.74   12.07
   1 -22   7   32.71   10.77
  -1 -22  -8    3.32    7.55
  -1 -22  -8    9.87    8.35
   1  22   8   -1.85    4.04
   1 -22   8    5.56    7.27
   1  22   9    2.84    5.37
  -1 -22  -9   -6.62    8.28
   1  22  10    9.29    6.37
  -1 -22 -10   37.94   11.41
  -1 -22 -11  -10.90    8.66
   1  22  11   -7.36    5.92
   1  22  12   34.62    9.13
  -1 -22 -12   32.47   11.61
  -1 -22 -13   -2.75    6.38
   1  22  13    4.16    4.13
  -1 -22 -14   22.51    9.15
   1  22  14    9.44    4.88
  -1 -22 -15  -13.63    9.30
  -1 -22 -15   -3.04    5.77
   1  22  15    0.50    3.58
  -1 -22 -16   17.55    7.50
   1  22  16    5.89    4.03
  -1 -22 -16    2.23    5.87
  -1 -22 -17    7.16    7.43
   1  22  17    4.02    3.91
  -1 -22 -17    2.09    5.56
  -1 -22 -18    6.46    4.20
   1  22  18    6.52    3.79
  -1 -22 -19    0.31    5.27
   1  22  19   -2.46    3.31
  -1 -22 -20   12.21    6.81
   1  22  20    7.33    3.77
  -1 -22 -21    1.93    4.31
   1  22  21    3.29    2.73
  -1  23  22    1.80    2.74
   1 -23 -22   12.16    4.92
   1 -23 -21    2.98    3.88
  -1  23  21    2.86    2.86
   1 -23 -20   16.84    6.69
  -1  23  20    2.52    3.01
  -1  23  19    3.00    4.01
  -1  23  18   -3.56    2.90
  -1  23  17    3.78    3.75
   1 -23 -17   -7.18    6.00
  -1  23  16    2.32    3.68
   1 -23 -16   -0.06    5.23
   1 -23 -15   -5.62    5.52
  -1  23  15   -7.64    4.21
   1 -23 -14   -4.67    6.37
  -1  23  14    1.59    3.33
   1 -23 -13   -1.64    5.48
   1 -23 -13   -0.44    5.94
  -1  23  13    6.12    4.54
  -1  23  12   -4.91    4.37
   1 -23 -12   -6.72    6.38
   1 -23 -12    6.44    7.66
   1 -23 -11  -15.89    8.96
   1 -23 -11   -6.90    7.20
  -1  23  11   -1.69    3.58
   1 -23 -10   -7.12    7.01
  -1  23  10   -6.21    5.41
   1 -23 -10  -16.44    9.38
   1 -23  -9   -3.56    7.31
   1 -23  -9   10.59    9.31
  -1  23   9    1.19    4.23
   1 -23  -8    2.50    6.67
   1 -23  -8  -13.16    8.01
  -1  23   8   -7.13    5.43
   1 -23  -7   -8.98    7.41
  -1  23   7    0.54    4.35
   1 -23  -7   -6.44    7.00
  -1 -23   6    1.07    4.14
   1 -23  -6    1.71    7.26
  -1  23   6    0.00    3.82
   1 -23  -6    1.38    6.09
   1 -23  -5   -8.12    6.14
   1 -23  -5   -2.84    6.18
  -1 -23   5  -11.21    5.88
   1 -23  -4    7.89    7.64
  -1 -23   4   -0.89    4.99
   1 -23  -4    4.61    7.21
   1 -23  -3    2.04    6.01
  -1 -23   3   21.37    9.22
   1 -23  -3    8.74    6.11
  -1 -23   2    7.79    6.52
  -1 -23   2    7.09    7.45
   1 -23  -2   -5.97    9.14
   1 -23  -2   -6.83    7.15
  -1 -23   1    1.25    6.23
   1 -23  -1   -4.24    8.18
  -1 -23   1    1.64    6.64
   1 -23  -1  -11.42    8.81
  -1 -23   0   -3.40    5.67
  -1 -23   0   -9.74    9.08
   1 -23   0   -8.92    8.00
   1 -23   0   -1.16    6.74
   1 -23   1   -6.63    6.93
   1 -23   1   -7.76    7.35
  -1 -23  -1    4.25    6.97
  -1 -23  -1   -5.38    6.82
  -1 -23  -2    2.93    7.66
  -1 -23  -2   -2.28    6.76
   1 -23   2    2.33    5.71
   1 -23   2   -2.92    5.63
  -1 -23  -3   24.90    9.70
  -1 -23  -3   -7.03    7.96
   1 -23   3    7.93    8.10
   1 -23   3   10.53    6.38
   1 -23   4   -1.61    6.45
  -1 -23  -4   -3.30    8.87
  -1 -23  -4    4.64    6.56
  -1 -23  -5    1.40    7.25
  -1 -23  -5    5.39    7.88
   1 -23   5   -8.47    7.59
   1 -23   6    2.45    5.27
  -1 -23  -6   -5.93    6.23
  -1 -23  -7   18.05    8.51
  -1 -23  -7   19.97    9.57
   1  23   7    4.83    5.45
   1 -23   7   10.99    7.29
   1  23   8    1.52    3.66
  -1 -23  -8   13.18    8.78
  -1 -23  -8   20.14    9.81
   1  23   9   37.53   10.17
  -1 -23  -9   52.22   12.94
  -1 -23 -10   28.71   11.66
  -1 -23 -10   39.78   11.96
   1  23  10   23.93    8.54
   1  23  11   70.75   12.66
  -1 -23 -11  105.14   16.05
  -1 -23 -12   19.86    8.30
  -1 -23 -12   33.91   10.84
   1  23  12   19.74    6.65
  -1 -23 -13   19.97    8.29
   1  23  13   25.47    7.45
  -1 -23 -13   32.79   10.35
   1  23  14    8.45    4.84
  -1 -23 -14    1.62    5.44
  -1 -23 -15   -3.75    5.61
   1  23  15    4.57    3.90
  -1 -23 -16   -2.53    5.20
   1  23  16   -0.63    3.01
   1  23  17    2.31    3.30
  -1 -23 -17  -10.14    4.08
  -1 -23 -18   19.29    6.71
  -1 -23 -18   10.15    4.73
  -1 -23 -18   17.77    6.58
   1  23  18    5.73    3.26
  -1 -23 -19    0.88    4.02
  -1 -23 -19   -8.45    5.29
   1  23  19    1.38    2.52
  -1 -23 -20   51.72    8.77
   1  23  20    8.82    4.04
  -1  24  20   -1.33    2.35
   1 -24 -20   10.97    4.39
  -1  24  19    3.71    3.48
   1 -24 -19   -1.58    3.80
   1 -24 -18    9.15    5.23
  -1  24  18    1.73    2.64
   1 -24 -17    6.15    6.13
  -1  24  17    0.41    3.02
   1 -24 -16    8.51    5.58
  -1  24  16    0.64    2.63
   1 -24 -15    7.82    6.22
  -1  24  15    3.64    3.19
   1 -24 -15   -1.45    4.79
  -1  24  14   11.02    5.16
   1 -24 -14   12.44    6.35
   1 -24 -14    2.07    5.65
   1 -24 -13    8.61    6.40
  -1  24  13    6.89    4.60
   1 -24 -13   -3.04    5.80
  -1  24  12    6.89    5.22
   1 -24 -12   12.57    7.46
   1 -24 -12   14.89    7.54
  -1  24  11   -2.40    3.95
   1 -24 -11  -15.46    8.09
   1 -24 -11   -4.25    6.25
   1 -24 -10   30.28   11.09
  -1  24  10    7.90    4.79
   1 -24 -10   18.75    7.95
  -1  24   9    7.46    5.40
   1 -24  -9    5.01    8.45
   1 -24  -9   25.48    9.92
  -1  24   8    7.59    4.99
   1 -24  -8   19.59    9.46
   1 -24  -8   -6.49    8.06
  -1  24   7    0.16    4.09
   1 -24  -7    5.81    9.74
   1 -24  -7  -15.77    7.92
  -1  24   6    7.57    5.19
   1 -24  -6    4.22    5.98
   1 -24  -6   22.54   10.16
  -1 -24   5   -6.18    5.55
   1 -24  -5   -9.15    7.21
  -1  24   5   -0.17    3.43
   1 -24  -4   19.37    9.18
  -1 -24   4    1.88    4.27
   1 -24  -4    4.41    6.06
   1 -24  -3    8.31    8.86
   1 -24  -3   12.33    7.44
  -1 -24   3   13.76    7.46
  -1 -24   2    4.77    6.58
   1 -24  -2   12.64    7.24
   1 -24  -1   -5.03    6.54
   1 -24  -1   16.88    9.19
  -1 -24   1    6.96    7.16
   1 -24   0   18.39    7.99
   1 -24   0   12.66    7.99
  -1 -24   0    2.94    7.93
  -1 -24  -1    4.23    6.02
   1 -24   1   21.12    9.41
   1 -24   1   28.30   10.17
  -1 -24  -1   -7.66    8.32
  -1 -24  -2   -5.11    7.35
   1 -24   2    2.61    7.22
  -1 -24  -2   -8.10    7.57
   1 -24   3    2.10    5.64
  -1 -24  -3  -12.51    9.46
  -1 -24  -3  -18.29    8.93
   1 -24   4  -15.30    7.66
  -1 -24  -4    0.11    6.52
  -1 -24  -4    3.85    6.34
   1 -24   5   -3.40    6.01
  -1 -24  -5  -12.23    6.88
   1  24   6    5.92    4.73
  -1 -24  -6   -8.82    6.97
  -1 -24  -6    4.58    8.26
   1 -24   6    0.75    4.60
  -1 -24  -7   -7.56    5.92
   1  24   7   -2.14    3.73
  -1 -24  -7  -13.01    8.81
  -1 -24  -8   12.94    7.76
  -1 -24  -8   15.97    7.96
   1  24   8    8.20    5.99
  -1 -24  -9    4.21    5.93
  -1 -24  -9    8.64    8.00
   1  24   9    5.64    4.93
  -1 -24 -10   12.80    7.56
   1  24  10   35.87    9.16
  -1 -24 -10   43.71   11.80
  -1 -24 -11   21.25    9.00
   1  24  11   27.72    7.74
   1  24  12   27.48    7.65
  -1 -24 -12   33.72    9.15
  -1 -24 -12   28.77    9.35
  -1 -24 -13   55.59   11.59
  -1 -24 -13   46.58    9.76
   1  24  13   28.05    7.61
  -1 -24 -14    4.36    4.31
   1  24  14    3.68    4.06
  -1 -24 -14    7.98    5.94
   1  24  15    5.65    3.47
  -1 -24 -15   -1.60    4.42
   1  24  16    3.17    2.83
  -1 -24 -16   10.62    5.68
  -1 -24 -17    2.14    4.27
   1  24  17    7.64    4.35
  -1 -24 -17    1.63    3.85
   1  24  18    1.33    2.50
  -1 -24 -18   22.14    6.51
   1  24  19   15.93    4.57
   1 -25 -18   -8.13    3.54
  -1  25  18   -1.30    2.50
   1 -25 -17    9.70    5.03
  -1  25  17    0.89    2.74
   1 -25 -16   -0.04    4.28
  -1  25  16    1.19    3.31
  -1  25  15    5.85    4.58
   1 -25 -15   15.90    5.92
  -1  25  14    1.11    3.66
   1 -25 -14   -0.17    5.15
  -1  25  13   10.21    5.24
   1 -25 -13   27.47    7.51
   1 -25 -13   29.19    7.61
   1 -25 -12    4.68    6.23
  -1  25  12    2.43    4.02
   1 -25 -12    2.75    5.22
   1 -25 -11   27.38    7.82
   1 -25 -11   40.30    9.14
  -1  25  11   17.50    6.64
   1 -25 -10    6.37    6.74
  -1  25  10   -0.42    3.21
   1 -25 -10   13.33    7.50
  -1  25   9   41.50    9.95
   1 -25  -9   52.32   11.41
   1 -25  -9   51.30   10.63
  -1  25   8   -2.67    5.17
   1 -25  -8  -11.31    6.84
   1 -25  -8   10.21    8.74
   1 -25  -7   40.86   10.27
   1 -25  -7   64.55   13.53
  -1  25   7   34.75    9.48
   1 -25  -6    6.97    6.73
   1 -25  -6    6.64    7.03
  -1  25   6   -1.00    3.47
   1 -25  -5    9.83    7.04
   1 -25  -5   13.65    7.76
  -1  25   5   10.63    5.90
   1 -25  -4   10.64    8.05
   1 -25  -4   10.88    7.75
  -1  25   4    6.77    5.53
   1 -25  -3   16.36    7.84
  -1 -25   3   14.22    6.80
   1 -25  -3    9.71    7.26
  -1  25   3   -2.40    3.63
  -1 -25   2   21.95    8.12
   1 -25  -2   13.98    7.46
   1 -25  -2   -3.44    5.64
   1 -25  -1   18.19    9.01
  -1 -25   1   15.81    8.05
   1 -25  -1    9.36    7.54
   1 -25   0    6.19    8.22
  -1 -25   0    0.15    5.09
   1 -25   1    9.00    6.02
  -1 -25  -1   18.96    9.19
   1 -25   2   19.92    7.75
  -1 -25  -2   10.64    8.11
   1 -25   3   16.91    8.20
  -1 -25  -3    8.22    6.59
  -1 -25  -4   -0.25    6.07
   1 -25   4   -1.49    5.55
  -1 -25  -4    7.03    6.57
   1  25   5    1.20    3.22
  -1 -25  -5   -5.01    6.35
  -1 -25  -5   -4.10    5.08
   1  25   6    2.70    4.77
  -1 -25  -6   -6.60    6.53
   1  25   7    8.80    5.72
  -1 -25  -7   -0.63    5.06
  -1 -25  -7    3.05    6.82
  -1 -25  -8   -0.34    5.13
  -1 -25  -8    4.80    6.00
   1  25   8    5.51    3.80
   1  25   9   -5.35    3.89
  -1 -25  -9  -14.32    7.30
  -1 -25  -9  -14.13    7.03
  -1 -25 -10    8.31    5.24
   1  25  10    4.99    4.83
  -1 -25 -10    7.82    5.76
  -1 -25 -11    1.74    4.43
  -1 -25 -11    1.78    5.12
   1  25  11   -4.33    4.37
  -1 -25 -12   10.13    5.13
   1  25  12   17.92    6.08
  -1 -25 -12   10.55    4.89
  -1 -25 -13   -4.73    4.81
  -1 -25 -13   -6.06    4.45
   1  25  13    1.81    3.34
  -1 -25 -14    7.67    4.49
   1  25  14    1.81    3.00
  -1 -25 -14   13.06    5.98
  -1 -25 -15    2.72    4.68
  -1 -25 -15    3.49    3.53
   1  25  15   -0.35    3.23
   1  25  16   -4.33    3.66
   1  25  17    9.14    4.20
  -1  26  16    4.08    3.02
  -1  26  15    1.47    2.75
   1 -26 -15   -1.66    3.49
   1 -26 -14   14.89    5.44
  -1  26  14    4.00    3.46
   1 -26 -13    6.01    4.75
  -1  26  13    0.66    2.63
  -1  26  12    1.91    4.03
   1 -26 -12   11.69    5.21
   1 -26 -11   13.28    6.11
  -1  26  11    0.97    3.22
  -1  26  10   11.29    6.23
   1 -26 -10   38.24    7.72
   1 -26  -9   13.80    7.50
  -1  26   9   -1.68    4.65
   1 -26  -8   57.90   10.40
   1 -26  -8   59.95   11.08
   1 -26  -7   11.42    8.49
  -1  26   7    0.35    4.80
   1 -26  -7   13.47    6.73
   1 -26  -6   35.44    8.33
  -1  26   6   21.98    7.72
   1 -26  -5   -5.81    5.75
  -1  26   5   -2.47    3.20
   1 -26  -5   -3.52    5.64
   1 -26  -4    1.97    5.38
  -1  26   4   -2.98    4.27
   1 -26  -3    4.88    6.48
  -1  26   3   -1.02    3.89
   1 -26  -2    8.95    6.64
  -1  26   2    0.43    3.09
  -1  26   1   -1.47    3.92
   1 -26  -1   -1.55    5.18
  -1 -26   1   -2.87    4.80
   1 -26   0    1.68    4.72
  -1 -26   0   -0.93    4.39
  -1 -26  -1   -1.41    5.00
   1 -26   1   -2.94    6.18
  -1 -26  -2   -1.41    4.84
   1 -26   2   -4.37    4.63
  -1 -26  -3   -3.00    4.72
   1  26   3    0.31    3.26
   1 -26   3   -0.71    4.48
  -1 -26  -4    1.94    5.34
   1  26   4   -0.06    3.90
  -1 -26  -5   39.24    9.92
   1  26   5   30.23    8.32
  -1 -26  -6   -5.64    4.85
   1  26   6    0.57    3.24
  -1 -26  -7   22.73    7.66
   1  26   7   11.70    5.76
  -1 -26  -8   18.19    7.14
   1  26   8    3.63    4.19
  -1 -26  -9   12.54    6.52
   1  26   9    4.86    4.21
  -1 -26 -10    2.78    4.04
   1  26  10   -1.65    3.52
   1  26  11   -0.93    2.84
  -1 -26 -11    0.55    4.02
   1  26  12    0.05    2.97
  -1 -26 -12    1.86    3.85
   1  26  13    2.14    3.11
  -1 -26 -13    8.89    4.62
   1  26  14   -2.26    3.14
   1  26  15    0.98    2.59
  -1  27  14   -3.16    3.22
  -1  27  13    3.31    3.19
  -1  27  12    2.93    3.19
   1 -27 -11   18.58    5.37
  -1  27  11    1.92    3.38
  -1  27  10    2.75    2.50
   1 -27 -10    1.60    3.07
   1 -27  -9   -3.07    3.60
  -1  27   9   -1.63    3.32
   1 -27  -8    1.90    3.77
  -1  27   8    0.52    2.70
   1 -27  -7    2.22    4.13
  -1  27   7   -1.36    3.32
  -1  27   6   -4.95    5.01
   1 -27  -6    3.73    4.32
  -1  27   5   -1.56    4.35
   1 -27  -5   10.99    5.19
  -1  27   4   -1.70    3.82
   1 -27  -4   15.80    6.10
  -1  27   3    5.52    4.83
   1 -27  -3   21.19    6.63
  -1  27   2    0.70    3.49
   1 -27  -2    6.92    5.63
   1 -27  -1   17.24    6.26
  -1  27   1    9.69    6.18
   1 -27   0    9.33    5.48
   1  27   0    9.69    6.46
  -1  27   0   10.09    6.25
   1 -27   1    9.70    5.31
  -1  27  -1    8.45    5.20
   1  27   1    4.57    5.76
   1  27   2   -0.06    3.14
  -1  27  -2    4.69    4.07
  -1 -27  -2    8.19    5.01
  -1 -27  -3    7.82    5.11
   1  27   3    1.89    3.16
  -1  27  -3    3.06    4.43
  -1 -27  -4    0.27    3.84
   1  27   4   -0.66    2.83
   1  27   5   -2.24    4.42
  -1 -27  -5    0.02    3.96
   1  27   6    2.19    3.63
  -1 -27  -6   -0.81    4.17
  -1 -27  -7    1.16    3.64
   1  27   7   -4.19    4.56
   1  27   8   -1.17    2.41
  -1 -27  -8    1.55    4.11
  -1 -27  -9    2.85    3.43
   1  27   9   -1.46    2.89
   1  27  10    1.49    3.04
   1  27  11   -2.04    3.09
   1  27  12    6.61    3.79
  -1  28  10   -3.66    2.86
  -1  28   9    3.39    3.01
  -1  28   8    1.08    2.61
  -1  28   7    3.15    3.06
  -1  28   6   -0.09    2.56
  -1  28   5    9.49    3.94
  -1  28   4    3.94    4.03
   1  28  -4    2.91    3.83
   1  28  -3    1.79    2.75
  -1  28   3   -2.04    2.70
  -1  28   2    2.65    3.12
   1  28  -2    4.58    4.27
   1  28  -1   -3.30    3.23
  -1  28   1   -0.43    2.89
  -1  28   0    3.24    3.36
   1  28   0    0.62    3.14
  -1  28  -1   -0.30    2.49
   1  28   1    3.65    3.43
   1  28   2    2.76    3.02
  -1  28  -2    1.20    3.35
   1  28   3    0.59    3.01
  -1  28  -3   -1.56    2.79
  -1  28  -4    2.20    3.00
   1  28   4   -4.94    3.42
  -1  28  -5    0.03    2.16
   1  28   5   -2.48    2.40
   1  28   6    5.62    4.07
   1  28   7    1.08    3.07
   1  28   8   -2.44    2.19
   1  28   9    5.76    3.33
   1  29  -2    5.80    3.86
   1  29  -1    8.79    4.06
   1  29   0    5.82    3.63
   1  29   1    2.25    3.44
   1  29   2    2.97    2.91
   1  29   3   -5.38    4.03
   2   0 -35   59.75   14.91
   2   0 -34  -10.70   10.40
   2   0 -33    6.78   13.79
   2   0 -32  -16.26   16.90
  -2   0  31   30.93   13.03
  -2   0  30    4.00    7.68
  -2   0  29   -4.99   11.27
  -2   0  28  130.17   29.40
  -2   0  27  488.79   56.47
  -2   0  26  794.12   73.84
  -2   0  25  937.72   82.24
  -2   0  24 1119.27   88.46
  -2   0  23 1139.99   92.97
  -2   0  22 1700.06  110.18
   2   0 -20  761.26  153.70
  -2   0  19   56.03   17.05
   2   0 -19   43.98   35.16
   2   0 -18  861.41  104.46
  -2   0  18  897.37   61.75
  -2   0  17   33.59   12.05
   2   0 -17   28.33   15.35
   2   0 -16 1585.67  104.29
  -2   0  16 1571.17   75.51
   2   0 -15  116.57   26.15
  -2   0  15  124.24   20.24
  -2   0  14 3853.26  111.76
  -2   0  14 3654.68   99.75
  -2   0  13  614.22   38.86
  -2   0  13  616.38   43.67
  -2   0  12 2493.01   74.53
  -2   0  12 2548.96   85.69
  -2   0  11  399.45   26.87
  -2   0  11  399.11   32.09
  -2   0  10  105.22   12.82
  -2   0  10   98.71   15.04
  -2   0   9    5.18    4.31
  -2   0   9    6.32    5.37
  -2   0   8   32.27    6.02
  -2   0   8   36.46    8.17
  -2   0   7  472.91   28.28
  -2   0   7  457.30   20.93
  -2   0   6   25.35    4.63
  -2   0   6   32.45    7.79
  -2   0   6   27.53    8.22
  -2   0   5   46.61    5.67
  -2   0   5   46.57    8.79
  -2   0   4  139.17   12.70
  -2   0   3 2156.15   47.50
  -2   0   2    9.29    5.85
  -2   0   1 5753.00   69.20
  -2   0   0  317.06   16.21
  -2   0   0  341.55   15.49
  -2   0  -2  894.92   28.43
  -2   0  -3  193.75   14.04
  -2   0  -4   65.66    9.81
  -2   0  -5  117.09   15.13
  -2   0  -6    3.22    4.33
  -2   0  -7   -1.86    6.16
  -2   0  -8  118.08   21.04
  -2   0  -9  108.32   19.91
  -2   0 -10 3266.26  126.22
   2   0  11   72.39   16.43
  -2   0 -11   74.51   21.35
   2   0  12 3752.03  113.76
  -2   0 -12 4070.73  150.35
   2   0  13  100.80   20.00
  -2   0 -13   96.44   19.69
   2   0  14 1319.91   74.91
  -2   0 -14 1274.35   84.15
  -2   0 -15   28.75   13.34
   2   0  15   28.04   11.65
   2   0  16   31.21   12.63
   2   0  17   45.05   15.75
   2   0  18  213.47   36.93
   2   0  19  282.35   44.30
   2   0  20  170.54   36.45
   2   0  20  143.28   24.44
   2   0  21   97.79   21.25
   2   0  21  112.26   28.47
   2   0  22    5.34   13.47
   2   0  22    4.40   14.17
   2   0  23   24.97   17.22
   2   0  23   23.02   15.00
   2   0  24   17.62   12.37
   2   0  25  233.89   38.19
   2   0  26  -17.53   14.27
   2   0  27  268.47   38.66
   2   0  28   38.79   16.15
   2   0  29  230.14   33.59
   2   0  30  118.45   23.55
   2   0  31  107.55   18.96
   2   0  32   75.05   13.75
   2   0  33   28.90    9.34
  -2   0 -34   45.51   16.64
   2  -1 -36    6.32    7.66
   2  -1 -35   33.93   14.60
   2   1 -35  -10.81    8.38
   2  -1 -34    8.74   15.30
   2   1 -34   -4.55    9.69
   2  -1 -33    7.08   12.98
   2   1 -33   -5.51   11.19
   2  -1 -32    6.74   18.42
   2   1 -32   49.26   19.81
  -2   1  31    1.90    6.70
  -2  -1  31    9.31    7.87
  -2  -1  30    6.48    6.80
  -2   1  30   19.08   12.78
  -2  -1  29   -3.68    9.16
  -2   1  29  -20.04   14.37
  -2  -1  28   71.96   22.22
  -2   1  28   49.53   17.02
  -2   1  27   82.77   23.53
  -2  -1  27   77.36   18.11
  -2   1  26  285.62   44.95
  -2  -1  26  334.66   46.61
  -2  -1  25  549.89   58.63
  -2   1  25  456.44   58.50
  -2  -1  24  385.19   50.97
  -2   1  24  343.83   50.64
  -2   1  23  705.78   72.83
  -2  -1  23  722.14   69.18
  -2   1  23  628.34   36.00
  -2   1  22  237.75   21.41
  -2   1  22  246.54   42.45
   2  -1 -21  337.76  120.00
  -2   1  21  445.26   50.64
  -2   1  20   48.61   18.43
   2  -1 -20   55.50   42.81
   2  -1 -19   95.55   43.73
  -2   1  19  138.61   24.75
   2   1 -19   63.72   40.36
  -2   1  18    4.06    6.78
   2   1 -18   -3.56   16.52
   2  -1 -18   16.34   18.25
   2   1 -17  285.96   52.66
   2  -1 -17  314.24   54.30
  -2   1  17  335.79   35.99
  -2  -1  17  315.53   34.80
  -2  -1  16  142.87   25.23
   2   1 -16  125.65   34.05
   2  -1 -16  130.15   32.75
  -2   1  16  149.97   25.91
  -2   1  15 1045.62   57.08
   2   1 -15  991.12   72.98
  -2  -1  15 1031.27   61.39
  -2  -1  15  993.03   55.78
   2  -1 -15  939.74   68.35
  -2   1  14  574.37   40.40
   2  -1 -14  520.50   47.73
  -2  -1  14  574.77   44.59
  -2  -1  14  528.40   39.22
  -2  -1  13  570.20   38.28
  -2   1  13  620.61   40.80
  -2  -1  13  605.19   45.28
  -2   1  12  534.61   39.27
  -2  -1  12  514.74   34.94
  -2  -1  12  515.10   39.30
  -2   1  12  495.30   33.46
  -2  -1  11    4.97    4.34
  -2   1  11    6.97    5.79
  -2  -1  11    6.04    5.63
  -2   1  11    5.82    3.18
  -2  -1  10    3.02    3.09
  -2   1  10    2.63    4.20
  -2  -1  10    2.42    2.72
  -2  -1   9  169.77   16.22
  -2  -1   9  185.93   19.80
  -2   1   9  178.66   19.55
  -2  -1   8   61.93   10.31
  -2  -1   8   58.83    8.67
  -2   1   8   55.02    9.89
  -2   1   7  157.39   16.65
  -2  -1   7  157.33   15.30
  -2  -1   7  160.42   13.57
  -2  -1   6   23.54    6.43
  -2   1   6   20.54    6.71
  -2  -1   5   29.03    7.60
  -2   1   5   27.80    6.65
  -2   1   4  361.88   20.56
  -2  -1   4  345.58   19.74
  -2   1   4  355.69   18.94
  -2   1   3   11.72    5.71
  -2   1   3    7.14    5.83
  -2  -1   3    1.62    2.52
  -2  -1   2  898.62   30.61
  -2   1   2  836.48   28.53
  -2   1   1  247.44   14.32
  -2  -1   1  269.86   16.63
  -2  -1   1  260.13   16.05
  -2   1   0 1139.19   27.98
  -2  -1   0 1167.75   34.58
   2  -1   0 1161.73   25.08
  -2  -1  -1    1.78    5.87
  -2   1  -1    0.33    2.97
   2  -1   1    0.06    1.90
  -2   1  -2  235.49   12.85
   2  -1   2  247.77   15.30
  -2  -1  -2  237.07   17.48
  -2  -1  -3   10.70    7.34
   2  -1   3   11.02    4.46
  -2   1  -3    8.68    4.57
  -2  -1  -4   14.29    7.96
  -2   1  -4   15.23    4.58
  -2  -1  -5   33.85   13.67
  -2   1  -5   27.86    7.60
  -2  -1  -6   92.32   18.03
  -2   1  -6   71.45    9.84
  -2   1  -7   42.61    9.02
  -2  -1  -7   51.10   15.16
  -2  -1  -8   72.57   22.01
  -2   1  -8   57.66   10.83
   2  -1   8   55.93   10.99
  -2   1  -9   18.13    6.44
   2  -1   9   22.67    7.77
  -2  -1  -9   25.62   12.09
  -2   1 -10   39.07   12.74
  -2  -1 -10   34.90   22.49
   2  -1  10   42.56   13.10
   2  -1  11 1127.34   59.50
  -2   1 -11 1080.40   58.03
   2  -1  12   39.78   13.40
  -2   1 -12   23.75   11.14
  -2   1 -13  664.49   47.46
   2  -1  13  750.45   53.88
  -2   1 -14   86.98   18.18
   2   1  14  110.12   21.86
  -2  -1 -14  131.71   37.16
   2  -1  14  105.68   21.79
   2   1  15   43.27   14.07
  -2  -1 -15   48.04   20.26
   2  -1  15   46.82   14.58
   2   1  16    8.35    6.50
   2  -1  16    5.98    8.58
  -2  -1 -16   12.63   11.56
   2  -1  17  108.56   25.44
   2   1  17   96.98   23.01
   2  -1  18  240.30   38.61
   2   1  18  260.35   40.22
   2   1  19  172.96   34.90
   2  -1  19  176.30   35.69
   2   1  20  389.98   53.36
   2  -1  20  384.80   53.37
   2   1  20  313.46   35.00
   2   1  20  355.42   27.23
   2   1  21   36.52   13.32
   2  -1  21   35.54   17.20
   2   1  21   30.44   15.49
   2  -1  21   42.15   18.14
   2  -1  22  107.62   25.02
   2   1  22  104.83   27.37
   2   1  22   93.38   19.07
   2   1  23    4.79    7.23
   2  -1  23  -11.36   16.13
   2   1  23    2.47    8.99
   2   1  24   19.71   11.42
   2   1  24   12.53   13.77
   2  -1  24    1.26   12.10
   2   1  25   12.32   10.73
   2  -1  25    5.04   10.97
   2   1  26   94.84   23.93
   2  -1  26  127.45   27.21
   2   1  27   30.78   15.93
   2  -1  27    7.46    9.27
   2  -1  28   57.41   15.35
   2   1  28   82.85   22.69
   2  -1  29   16.06   11.39
   2   1  29    7.78   12.16
   2   1  30   60.72   16.95
   2  -1  30   63.38   17.11
   2  -1  31    4.90    6.32
   2   1  31  -11.56   11.36
   2   1  32   69.35   15.14
   2  -1  32   48.86   11.33
   2  -1  33    5.71    5.80
   2   1  33   -1.04    6.56
  -2  -1 -34    3.59   12.25
  -2   1 -34   21.12   10.56
   2  -2 -36  -14.14    9.70
   2  -2 -35   10.75   12.34
   2  -2 -34    0.83   11.81
   2   2 -34    8.56    9.84
   2   2 -33   -3.71   10.24
   2  -2 -33   43.65   23.97
   2  -2 -32   -8.62   23.52
   2   2 -32    7.28   12.95
  -2   2  32    9.56    8.88
  -2   2  31   -0.76    6.96
   2   2 -31    7.52   15.65
  -2   2  30    4.69    7.98
  -2   2  29    5.33    9.61
  -2   2  28   36.34   14.28
  -2  -2  28   45.28   18.38
  -2   2  27  -11.68   14.33
  -2  -2  27  -16.61   11.63
  -2   2  26   26.33   13.47
  -2  -2  26   18.26   14.87
   2  -2 -25   22.28   12.98
  -2   2  25    8.13   15.06
  -2  -2  25   19.92   12.61
  -2   2  24    4.47   21.02
  -2  -2  24    8.20   18.57
   2  -2 -24   35.41   18.15
  -2   2  24   26.77   11.33
   2  -2 -23   22.11   15.73
  -2   2  23   21.01   11.14
  -2   2  23   15.43   19.70
  -2  -2  23    8.52   18.85
  -2   2  22   27.06    9.98
  -2   2  22   -6.62   16.77
   2  -2 -21   58.98   51.34
  -2   2  20   28.73   15.23
   2  -2 -20   19.14   25.76
  -2   2  19   82.84   19.96
   2  -2 -19   61.84   34.75
   2  -2 -18   18.03   19.31
  -2   2  18   25.75   12.56
   2   2 -18   11.36   15.48
  -2   2  17   28.55   11.55
   2   2 -17   14.64   12.74
   2  -2 -17   18.44   11.54
  -2   2  16   63.00   16.59
   2  -2 -16   45.75   17.99
   2   2 -16   53.67   22.78
  -2  -2  16   62.80   18.19
  -2  -2  15  203.37   27.30
  -2   2  15  208.70   26.61
   2   2 -15  201.53   33.17
   2  -2 -15  182.62   30.79
  -2  -2  14   77.71   17.95
   2  -2 -14   59.38   17.06
  -2   2  14   67.16   13.48
  -2  -2  13  234.19   27.45
   2  -2 -13  248.83   32.28
  -2  -2  12  558.81   40.25
   2  -2 -12  522.93   41.32
  -2  -2  11  144.32   19.66
  -2  -2  10  517.97   34.85
  -2  -2   9  253.23   24.69
  -2   2   9  243.95   23.07
  -2   2   8  826.51   39.76
  -2  -2   8  761.19   34.54
  -2  -2   7  409.22   24.11
  -2   2   7  414.66   26.21
  -2   2   6 1156.23   41.44
  -2  -2   6 1133.63   38.88
  -2   2   5  478.65   24.72
  -2  -2   5  524.30   25.62
  -2   2   4    5.98    3.85
  -2  -2   4   11.52    5.72
  -2  -2   3   -0.54    3.92
  -2   2   3   -0.56    2.71
  -2   2   2  145.58   13.01
  -2   2   2  145.62    9.92
  -2  -2   2  159.01   13.96
  -2  -2   2  170.65   15.65
  -2  -2   1   49.61   10.55
  -2   2   1   39.28    4.32
  -2  -2   1   44.74    8.48
  -2   2   1   40.67    6.33
  -2  -2   0   48.97    8.61
  -2   2   0   46.28    6.01
   2  -2   1    3.47    1.82
  -2   2  -1    0.03    2.73
  -2  -2  -1   -0.36    3.76
   2  -2   2    6.77    3.56
  -2  -2  -2    9.10    5.74
  -2   2  -2    7.44    2.55
  -2  -2  -3   75.61   13.37
  -2   2  -3   68.05    6.14
   2  -2   3   73.19    9.63
  -2   2  -4  576.24   19.53
  -2  -2  -4  591.56   43.41
  -2  -2  -5  119.87   21.74
  -2   2  -5  120.66    9.23
  -2   2  -6  248.85   13.62
  -2  -2  -6  222.96   32.87
  -2  -2  -7  103.59   26.27
  -2   2  -7  122.32   10.95
   2  -2   8   22.97    7.50
  -2  -2  -8   18.91   15.55
  -2   2  -8   20.15    5.56
  -2   2  -9  219.38   17.05
   2  -2   9  231.45   24.51
  -2  -2  -9  168.07   38.85
   2  -2  10    1.54    4.80
  -2  -2 -10  -12.58   28.95
  -2   2 -10    0.60    5.77
  -2  -2 -11  690.84   96.59
   2  -2  11  875.99   52.63
  -2   2 -11  764.43   37.43
  -2  -2 -12   33.16   21.93
  -2   2 -12   16.56    5.17
   2  -2  12   18.12    7.11
  -2  -2 -13  936.71  119.05
   2  -2  13  903.40   59.40
  -2  -2 -14  106.11   43.04
   2  -2  14   92.63   20.07
   2  -2  15   10.49    7.72
  -2  -2 -15   11.99   15.96
  -2  -2 -16   -6.35   12.55
   2   2  16   -0.47    4.29
   2  -2  16    4.03    5.67
   2   2  17  453.39   50.85
  -2  -2 -17  462.84   73.06
   2  -2  17  431.29   49.99
   2  -2  18   91.33   24.64
   2   2  18   94.65   23.73
   2   2  19  333.78   47.06
   2  -2  19  333.62   48.77
   2   2  20   56.07    9.94
   2   2  20   50.16   18.21
   2   2  20   45.41   16.13
   2   2  21   94.46   26.54
   2   2  21   77.93   18.78
   2  -2  21   71.47   19.95
   2   2  21   71.53   13.24
   2   2  22   -0.13   10.61
   2  -2  22    0.97   10.10
   2   2  22    3.37    9.51
   2   2  23   29.78   13.37
   2  -2  23   30.84   14.97
   2   2  23   39.10   20.13
   2   2  24   45.94   17.80
   2  -2  24   44.85   16.86
   2  -2  25   13.42   15.08
   2   2  25   -6.21    9.03
   2   2  26    8.92   11.65
   2  -2  26   31.03   16.78
   2  -2  27   -6.40   12.71
   2   2  27    1.68    8.91
   2   2  28   16.93   13.17
   2  -2  28   25.75   13.76
   2   2  29   18.10   11.94
   2  -2  29  -15.24   12.87
   2   2  30  174.06   27.11
   2  -2  30  137.36   21.34
   2   2  31   41.54   13.84
   2  -2  31   40.32   11.07
   2   2  32   94.50   16.89
   2   2  33   27.71   10.08
  -2  -2 -34    8.15   12.93
   2  -3 -36   -0.96    8.00
   2  -3 -35   -7.27   10.81
   2  -3 -34  -23.00   16.36
   2  -3 -33   27.09   18.85
   2  -3 -32  -19.72   20.83
  -2   3  32    6.74    6.49
   2   3 -32   -3.75   11.34
   2   3 -31   35.34   15.49
  -2   3  31   24.61   10.98
  -2   3  30   23.87   15.91
  -2   3  29   72.76   21.47
  -2   3  28    8.43    9.11
  -2   3  27  168.17   34.71
   2  -3 -27  188.07   30.04
   2  -3 -26   26.90   13.61
  -2   3  26    2.25   11.52
  -2   3  25  130.22   31.02
   2  -3 -25  151.78   26.18
  -2   3  25  106.90   14.07
  -2   3  24   67.23   12.26
  -2   3  24   63.01   22.71
   2  -3 -24   89.34   21.97
  -2   3  23   42.32    9.03
   2  -3 -23   61.32   14.34
  -2   3  23   50.54   19.68
  -2   3  22  108.29   14.18
   2  -3 -22  108.64   55.32
  -2   3  22  139.86   28.60
   2  -3 -22  131.49   22.24
   2  -3 -21   69.07   64.05
   2  -3 -20   17.08   27.53
  -2   3  20   49.57   17.35
  -2   3  19   40.75   14.11
   2  -3 -19   37.53   25.47
  -2   3  18    2.30    3.38
   2  -3 -18    0.58   12.09
  -2   3  17    5.28    5.38
  -2  -3  17   -0.36    3.75
   2  -3 -17    3.81    7.67
   2  -3 -16    3.83    8.78
  -2  -3  16    5.44    6.47
   2   3 -16    9.34   13.28
  -2   3  16    5.42    3.34
   2  -3 -15   72.45   20.99
  -2  -3  15   66.12   15.84
  -2  -3  14  263.52   31.05
   2  -3 -14  243.50   33.69
   2  -3 -13  918.54   60.91
  -2  -3  13  932.64   54.90
   2  -3 -12  212.90   27.58
  -2  -3  12  222.58   25.52
   2  -3 -11  610.51   43.97
  -2  -3  11  629.89   40.90
   2  -3 -10  180.01   22.41
  -2  -3   9  171.98   17.84
  -2  -3   8  930.18   37.90
  -2  -3   7   82.00   10.75
  -2  -3   6  574.28   28.15
  -2  -3   5   71.13   11.11
  -2  -3   4    9.04    4.66
  -2  -3   3   28.25    8.07
  -2  -3   3   27.58    6.64
  -2  -3   2  579.51   28.12
  -2  -3   2  655.93   35.49
  -2  -3   1   24.49    7.05
  -2  -3   1   32.99   11.33
  -2  -3   0  338.61   22.74
  -2  -3  -1  219.39   21.88
  -2  -3  -2   20.01   12.75
  -2  -3  -3  210.01   25.39
  -2  -3  -4 1895.38   90.60
  -2  -3  -5   16.01   12.34
  -2  -3  -6    8.51   11.44
  -2   3  -7  171.98    8.82
  -2  -3  -7   84.58   28.20
  -2   3  -8   79.82    6.87
   2  -3   8   66.77   12.55
  -2  -3  -9    7.76   22.66
   2  -3   9   -1.46    3.31
  -2   3  -9    1.87    2.58
  -2   3 -10 1043.40   31.97
   2  -3  10  994.71   54.25
   2  -3  11  192.45   24.94
  -2  -3 -11   38.25   18.64
   2  -3  12  919.50   57.37
  -2  -3 -12  226.52   63.92
   2  -3  13  158.60   25.15
  -2  -3 -13   45.71   29.83
  -2  -3 -14   81.44   43.70
   2  -3  14  187.18   28.71
  -2  -3 -15   33.75   22.89
   2  -3  15   65.19   17.83
   2  -3  16   40.60   15.03
  -2  -3 -16   40.09   24.89
   2   3  17  545.60   55.88
   2  -3  17  534.20   55.86
  -2  -3 -17  527.73   95.97
  -2  -3 -18  100.36   36.56
   2   3  18  112.36   26.03
   2   3  19  496.20   57.57
   2   3  20   12.83    7.20
   2   3  20   -4.40   11.25
   2   3  20    5.22    9.67
   2   3  21   62.77   22.05
   2   3  21   58.65   16.60
   2  -3  21   67.80   19.31
   2   3  21   64.29   13.21
   2   3  22    7.24   12.31
   2   3  22    8.69    9.45
   2  -3  22    5.09   10.50
   2   3  23   -7.39   10.99
   2   3  23   14.20   13.53
   2  -3  23   26.03   18.26
   2   3  24    2.78   12.08
   2  -3  24   25.25   17.39
   2   3  25   73.44   18.79
   2  -3  25   78.95   23.21
   2  -3  26   -5.28   11.81
   2   3  26    7.20    9.29
   2  -3  27  -11.69   13.05
   2   3  27   -3.62    7.64
   2  -3  28   -2.72   11.03
   2   3  28   10.38    8.79
   2  -3  29  170.93   23.85
   2   3  29  219.82   32.77
   2  -3  30   11.70    7.71
   2   3  30   -6.02    8.87
   2   3  31  257.13   30.87
   2   3  32   45.42   11.21
  -2   3 -33   54.01   14.70
   2   3  33   61.44   13.52
  -2  -3 -34   25.30   16.08
   2  -4 -36   21.83   11.57
   2  -4 -35  -23.74   14.96
   2  -4 -34    8.33   14.34
   2  -4 -33   12.28   15.86
   2  -4 -32   21.62   21.33
  -2   4  31   11.74    7.65
   2  -4 -31   55.23   29.62
   2   4 -30  -14.29   16.64
  -2   4  30   -2.43    8.25
  -2   4  29   14.86   12.89
  -2   4  28   -1.34    9.22
   2  -4 -27    8.42    9.66
  -2   4  27   13.23   10.93
   2  -4 -26   21.79   13.87
  -2   4  26   16.71    7.37
  -2   4  26   16.54   14.49
  -2   4  25   19.13    5.67
  -2   4  25   18.02   13.29
   2  -4 -25   29.65   12.99
  -2   4  24   55.67   10.09
   2  -4 -24   65.36   17.26
  -2   4  24   66.20   18.24
  -2   4  23    9.20    5.58
  -2   4  23   23.16   14.69
   2  -4 -23   32.38   16.47
   2  -4 -23   -7.10   37.74
   2  -4 -22    0.86   43.67
  -2   4  22   16.97    6.76
   2  -4 -22   12.65   10.36
  -2   4  22   32.30   20.10
  -2   4  21    5.71   13.11
   2  -4 -21   -2.95   25.30
   2  -4 -20    9.35   27.21
  -2   4  20    9.27   12.60
   2  -4 -19   -7.72   18.30
  -2   4  19    2.17    6.00
  -2  -4  18    2.42    5.41
  -2   4  18    5.39    6.02
   2  -4 -18    8.70   15.41
  -2  -4  17    6.60    5.08
   2  -4 -17   10.48   14.11
  -2  -4  16   98.20   20.49
   2  -4 -16   91.40   25.57
  -2  -4  15   -3.55    6.88
   2  -4 -15   -5.93   11.11
   2  -4 -14   18.35   10.12
  -2  -4  14   28.56   11.07
   2  -4 -13    1.55    5.37
  -2  -4  13    8.68    7.50
   2  -4 -12  108.78   20.88
  -2  -4  12  100.20   17.70
   2  -4 -11    4.97    3.64
   2  -4 -10   77.82   16.02
   2  -4  -9  161.13   21.76
  -2  -4   9  150.47   15.51
  -2  -4   8   57.07   10.07
   2  -4  -8   55.55   12.25
  -2  -4   7  308.95   21.12
  -2  -4   6    7.04    2.78
  -2  -4   5   52.15    8.68
  -2  -4   4  450.37   25.54
  -2  -4   3   65.95   12.48
  -2  -4   3   63.71   10.05
  -2  -4   2  160.64   16.50
  -2  -4   2  160.47   20.37
  -2  -4   1  257.32   21.28
  -2  -4   0   27.09    9.35
  -2  -4  -1   55.85   12.12
   2  -4   1   57.80    5.75
  -2  -4  -2   65.86   21.68
  -2  -4  -3    4.71    8.01
   2  -4   4  152.57    9.02
  -2  -4  -4  131.68   26.16
  -2  -4  -5  100.01   25.76
   2  -4   5  140.35   10.11
  -2  -4  -6   92.01   23.05
   2  -4   6  146.11   11.64
   2  -4   7   53.29    7.53
  -2  -4  -7   36.46   18.82
  -2  -4  -8   23.47   18.84
   2  -4   8   24.78    8.73
  -2  -4  -9   12.03   14.46
   2  -4   9   19.50    7.04
  -2  -4 -10    9.67   20.44
   2  -4  10    5.37    5.08
  -2  -4 -11   74.74   32.23
   2  -4  11   94.81   17.90
  -2  -4 -12   31.53   31.07
   2  -4  12   48.32   14.69
  -2  -4 -13   64.85   36.68
   2  -4  13  103.04   20.68
  -2  -4 -14  -14.43   32.44
  -2  -4 -15   -1.16   22.77
  -2  -4 -16    0.64   26.88
  -2  -4 -17    5.13   32.90
  -2  -4 -18  137.50   50.39
   2   4  18  384.94   48.76
  -2  -4 -19    3.69   24.91
   2   4  19   -6.32    8.34
   2   4  20   85.96   24.79
   2   4  20   88.32   20.59
   2   4  20  111.77   17.05
   2   4  21    9.95    7.43
   2   4  21   20.91    9.15
   2  -4  21   22.40   17.18
   2   4  21   21.21   16.28
   2  -4  22   -3.51   10.83
   2   4  22   15.96    9.34
   2   4  22   -9.58    6.63
   2   4  22    7.38    9.78
   2   4  23   23.58   13.68
   2  -4  23   12.21   13.11
   2   4  23    2.48    9.80
  -2  -4 -24    3.39    9.62
   2   4  24   13.36   11.70
   2  -4  24    3.96   12.54
   2   4  25    3.02    9.50
   2  -4  25   10.18   12.39
  -2  -4 -25   -9.08    9.27
   2   4  26    5.15    6.64
   2  -4  26   -2.16    9.41
   2   4  27   14.77   10.46
   2  -4  27   16.08    9.85
   2   4  28    7.99    7.56
   2   4  29    9.58    8.55
   2   4  30   36.51   11.59
   2   4  31    4.51    8.03
   2   4  32    8.42    8.73
   2   4  33  -10.16    8.01
  -2  -4 -34   -2.29   12.07
   2  -5 -36  -14.13   11.08
   2  -5 -35    9.28    8.03
   2  -5 -34    6.99   10.27
   2  -5 -33   23.62   15.64
   2  -5 -32   -7.77   12.15
   2  -5 -31   40.45   22.16
  -2   5  31   14.33    8.76
  -2   5  30   -1.35    9.28
  -2   5  29   11.02    8.37
  -2   5  28    9.37   10.46
   2  -5 -28   -6.67    8.49
  -2   5  27   69.08   12.63
   2  -5 -27   68.15   19.11
  -2   5  27   68.96   19.98
  -2   5  26   11.56    6.41
  -2   5  26   10.45   10.78
   2  -5 -26   15.84   10.99
  -2   5  25    2.26    4.41
   2  -5 -25   -0.19    9.08
  -2   5  25   18.17   11.27
   2  -5 -24   -8.69   13.22
  -2   5  24   -2.55    9.69
  -2   5  24    6.45    5.49
   2  -5 -23   33.24   46.29
  -2   5  23   -1.62    4.28
   2  -5 -23   10.40   10.52
  -2   5  23    3.55    8.04
   2  -5 -22   32.83   27.96
  -2   5  22   32.38    9.86
  -2   5  22   31.88   14.01
   2  -5 -22   30.28   14.99
   2  -5 -21   15.87   24.77
  -2   5  21   23.52   12.14
  -2   5  21   10.48    6.01
   2  -5 -21   24.52   13.80
  -2   5  20    8.75    6.09
   2  -5 -20   13.47   30.44
   2  -5 -19   -1.53   18.29
  -2   5  19   -2.08    5.29
  -2  -5  19    2.56    6.66
  -2  -5  18    6.75    8.42
   2  -5 -18    2.12   13.22
  -2  -5  17    1.97    5.92
   2  -5 -17    1.67    7.25
  -2  -5  16    5.48    8.42
   2  -5 -16    3.15    8.10
   2  -5 -15   10.61    8.90
  -2  -5  15   17.87    8.09
  -2  -5  14   91.41   19.04
   2  -5 -14   78.49   21.76
   2  -5 -13   58.84   18.90
  -2  -5  13   64.76   16.43
   2  -5 -12  195.24   30.15
   2  -5 -11   31.66   12.97
   2  -5 -10  662.18   49.30
  -2  -5  10  676.62   33.98
  -2  -5   9   70.68   10.54
   2  -5  -9   62.90   14.58
   2  -5  -8  193.17   24.48
  -2  -5   8  182.43   17.27
   2  -5  -7  103.84   16.62
  -2  -5   7   87.25   11.72
  -2  -5   6   16.69    5.47
   2  -5  -6   19.52    7.09
  -2  -5   5    8.83    5.63
   2  -5  -5    4.20    4.23
  -2  -5   4    2.87    3.13
  -2  -5   4    1.54    4.70
   2  -5  -4    2.73    3.32
   2  -5  -3    7.35    4.42
  -2  -5   3    7.52    5.97
  -2  -5   3   12.30    6.09
  -2  -5   2  229.42   21.96
   2  -5  -2  216.68   19.59
  -2  -5   2  231.16   28.59
   2  -5  -1  474.60   26.91
  -2  -5   1  479.89   33.96
  -2  -5   0   68.77   15.16
   2  -5   0   68.43   10.03
  -2  -5  -1  436.35   38.56
   2  -5   1  428.84   20.94
   2  -5   2    3.90    2.93
  -2  -5  -2   -0.27    7.35
  -2  -5  -3   -2.63    7.63
   2  -5   3   -5.23    4.45
  -2  -5  -4    3.97    9.42
  -2  -5  -5   86.96   24.94
   2  -5   5   79.64    7.81
  -2  -5  -6    2.43    7.72
   2  -5   6    0.36    2.93
  -2  -5  -7   37.88   19.00
   2  -5   7   31.30    5.84
   2  -5   8   51.88    7.97
  -2  -5  -8   41.57   16.68
  -2  -5  -9   19.03   16.41
  -2  -5 -10  463.25   73.91
  -2  -5 -11    6.73   21.53
  -2  -5 -12  837.45  110.36
  -2  -5 -13   -1.38   22.18
  -2  -5 -14   65.35   31.88
  -2  -5 -15    4.29   26.68
  -2  -5 -16  -12.61   34.37
  -2  -5 -17    8.05   30.77
  -2  -5 -18    7.51   26.87
   2   5  19  127.63   19.74
   2   5  19  135.51   29.86
   2   5  20    2.29    8.35
  -2  -5 -20    1.03   28.97
   2   5  20    4.48    7.91
   2   5  20    4.94    8.03
   2   5  21   45.71   11.93
   2   5  21   50.88   20.09
   2   5  21   58.01   16.27
   2   5  22   18.69   14.27
   2   5  22   -0.95    7.91
   2   5  22   -0.64    5.80
   2   5  23   15.57    7.47
   2   5  23   20.60   11.75
   2   5  23   21.30   14.53
   2   5  24   -2.27   11.04
  -2  -5 -24   12.41    8.84
   2   5  25   28.60   13.99
  -2  -5 -25   56.29   18.80
  -2  -5 -26   -2.42    9.57
   2   5  26   -2.48    6.80
   2   5  27    2.42    7.36
  -2  -5 -27   -6.07    7.45
   2   5  28   -8.39    8.69
   2   5  29   40.69   12.51
   2   5  30    7.66    9.19
   2   5  31   68.54   14.98
   2   5  32   29.97   10.00
   2   5  33   25.54    8.49
  -2  -5 -34    3.41    9.77
   2  -6 -36   12.95    8.49
   2  -6 -35   -2.24    8.74
   2  -6 -34   46.79   18.01
   2  -6 -33    2.72   11.74
   2  -6 -32   33.27   16.89
   2  -6 -31    4.29   11.75
  -2   6  31    3.87    6.02
  -2   6  30   78.13   17.38
  -2   6  29   28.22   11.71
  -2   6  28   83.13   13.17
   2  -6 -28  129.20   28.23
  -2   6  28   89.29   20.48
  -2   6  27   48.69   10.45
   2  -6 -27   72.08   22.42
  -2   6  27   47.49   15.94
   2  -6 -26   72.90   22.81
  -2   6  26   43.16    9.70
  -2   6  26   38.47   15.65
  -2   6  25   19.34    9.96
   2  -6 -25   25.66   15.72
  -2   6  25   23.32    7.60
   2  -6 -24    7.86   32.03
   2  -6 -24    6.80   10.82
  -2   6  24    8.70    6.46
  -2   6  24   10.24   11.75
   2  -6 -23   26.85   42.28
  -2   6  23   34.16   15.55
   2  -6 -23   56.82   22.95
  -2   6  23   24.35    8.86
   2  -6 -22   14.13   33.08
  -2   6  22   11.49    5.80
  -2   6  22    5.26    7.05
   2  -6 -22   16.12   17.60
   2  -6 -21    8.65   18.94
  -2   6  21   37.73    7.14
   2  -6 -21   51.52   19.97
  -2   6  21   46.02   16.53
   2  -6 -20    5.46   19.84
  -2   6  20   33.76   18.70
   2  -6 -19  -12.46   12.35
  -2  -6  19    9.27    7.07
  -2  -6  18   -6.06    6.53
   2  -6 -18   -2.44   15.51
  -2  -6  17   -2.68    6.00
   2  -6 -17    5.20    8.53
  -2  -6  16    2.38    6.81
   2  -6 -16    7.91   11.63
   2  -6 -15   24.45   14.94
  -2  -6  15   24.69   10.74
   2  -6 -14   76.48   21.37
  -2  -6  14   89.51   18.55
   2  -6 -13  386.27   47.79
  -2  -6  13  409.65   38.35
   2  -6 -12  173.30   30.22
   2  -6 -11  961.69   67.63
  -2  -6  10  366.23   25.70
   2  -6 -10  365.00   39.61
   2  -6  -9  706.81   52.41
  -2  -6   9  674.18   33.90
  -2  -6   8   70.65   10.89
   2  -6  -8   70.35   15.86
   2  -6  -7  255.82   28.71
  -2  -6   7  243.06   19.93
  -2  -6   6   -0.81    4.17
   2  -6  -6    0.98    4.70
  -2  -6   5  196.83   21.35
   2  -6  -5  194.53   23.48
   2  -6  -4    2.61    3.67
  -2  -6   4    9.51    4.93
  -2  -6   4    7.23    4.29
   2  -6  -3    1.77    3.39
  -2  -6   3    2.30    3.36
  -2  -6   3    1.58    5.80
   2  -6  -2    1.20    3.76
  -2  -6   2    7.67    8.40
  -2  -6   2    1.70    4.20
   2  -6  -1    7.11    3.43
  -2  -6   1    7.32    5.39
  -2  -6   0    9.37    6.80
   2  -6   0   14.32    5.55
   2  -6   1    3.28    3.74
  -2  -6  -1    0.06    7.00
  -2  -6  -2    0.50    7.15
   2  -6   2    4.33    5.52
   2  -6   2    1.31    2.87
  -2  -6  -3  106.46   23.86
   2  -6   3  113.55   11.11
  -2  -6  -4   28.90   14.81
  -2  -6  -5  164.64   32.08
  -2  -6  -6    0.09    8.77
   2  -6   6   -1.81    3.30
  -2  -6  -7   -4.23    8.67
   2  -6   7    1.31    2.79
  -2  -6  -8   86.32   24.94
   2  -6   8   80.32   10.24
   2  -6   9  632.36   30.68
  -2  -6  -9  792.85   85.75
   2  -6  10   -0.23    4.27
  -2  -6 -10    2.70   14.90
  -2  -6 -11 1191.24  116.00
  -2  -6 -12   17.04   16.25
  -2  -6 -13  621.35   93.61
  -2  -6 -14   -2.66   19.88
  -2  -6 -15   39.54   29.94
  -2  -6 -16   95.82   44.00
  -2  -6 -17   81.84   33.15
  -2  -6 -18  318.80   82.27
   2   6  19  161.87   18.99
   2   6  19  144.97   22.90
  -2  -6 -19  105.14   58.52
  -2  -6 -20  218.10   70.92
   2   6  20  314.25   48.95
   2   6  20  375.33   31.21
   2   6  20  313.98   35.84
   2   6  21    4.53    6.23
   2   6  21    2.64    7.84
   2   6  21   14.44    7.58
   2   6  22    2.17    7.26
   2   6  22    9.92    6.80
   2   6  22   11.70   10.21
   2   6  23    4.72    7.88
   2   6  23   13.17   10.36
  -2  -6 -24  108.30   24.81
   2   6  24   99.62   22.32
  -2  -6 -25  -15.91   10.33
   2   6  25    0.34    9.96
   2   6  26   31.69   13.35
  -2  -6 -26   26.96   11.06
  -2  -6 -27   -7.11   11.99
   2   6  27   -3.64    7.75
   2   6  28   49.83   14.58
  -2  -6 -28   65.04   17.99
   2   6  29   11.09    7.78
   2   6  30  255.39   29.49
   2   6  31   50.24   12.67
   2   6  32  214.35   23.25
  -2  -6 -33   93.80   24.67
   2   6  33   55.90   10.92
  -2  -6 -34   14.53    8.86
   2  -7 -35    0.66    7.00
   2  -7 -34   26.02   12.38
   2  -7 -33   13.73   12.94
   2  -7 -32    8.84    9.61
   2  -7 -31   21.59   12.26
  -2   7  31   31.19    9.97
   2  -7 -30    6.66   11.42
  -2   7  30   -2.72    6.89
  -2   7  29   37.51   11.67
   2  -7 -29   59.28   19.07
  -2   7  28   20.25    8.41
  -2   7  28   13.93   10.63
   2  -7 -28   10.74   10.56
   2  -7 -27    1.20   12.07
  -2   7  27    7.28    8.18
  -2   7  27   15.19    5.93
  -2   7  26   23.94    6.99
  -2   7  26   42.22   15.28
   2  -7 -26   34.38   18.47
  -2   7  25    4.45   10.20
   2  -7 -25   -7.45   10.07
  -2   7  25    4.22    4.63
  -2   7  24    8.06    4.96
  -2   7  24    7.33    7.12
   2  -7 -24    3.12   13.26
  -2   7  23   14.55   12.54
  -2   7  23   -0.29    5.01
   2  -7 -23   -5.49   20.74
   2  -7 -23  -10.59   12.13
   2  -7 -22    3.14   17.71
  -2   7  22   -4.51   10.70
  -2   7  22   -5.29    6.26
   2  -7 -22    6.89   13.14
   2  -7 -21   -2.67   18.22
  -2   7  21    4.23    8.48
  -2   7  21    5.54    3.99
   2  -7 -21    0.90    9.35
   2  -7 -20   -5.50   19.86
  -2   7  20    1.92   11.13
  -2  -7  20   -6.74   10.77
  -2   7  20   -0.04    5.02
   2  -7 -20   -5.14   14.30
  -2  -7  19    6.34    6.74
   2  -7 -19   15.97   22.76
  -2  -7  18    4.39    5.59
   2  -7 -18   -6.49   15.71
  -2  -7  17    7.38    8.12
   2  -7 -17   -5.51   18.26
  -2  -7  16    5.84    7.46
   2  -7 -16    9.48   12.01
  -2  -7  15    0.61    4.63
   2  -7 -15   -2.53    9.22
  -2  -7  14   23.48   10.73
   2  -7 -14   11.78    9.45
   2  -7 -13   -4.51   10.02
   2  -7 -12  383.46   49.67
  -2  -7  11  160.76   18.52
   2  -7 -11  150.42   30.09
  -2  -7  10  418.72   28.31
   2  -7 -10  428.99   47.59
   2  -7  -9  334.31   40.32
  -2  -7   9  330.55   24.62
  -2  -7   8    5.05    5.49
   2  -7  -8   -6.02    8.90
  -2  -7   7   91.58   12.90
   2  -7  -7   80.80   18.60
  -2  -7   6  130.77   15.87
   2  -7  -6  141.47   23.01
   2  -7  -5    0.37    5.59
  -2  -7   5    2.31    3.26
   2  -7  -4   32.68   10.28
  -2  -7   4   42.95   11.91
  -2  -7   4   32.82    8.64
   2  -7  -3   -1.38    7.11
  -2  -7   3    1.96    5.03
  -2  -7   3   11.76    8.20
  -2  -7   2  106.15   17.58
  -2  -7   2  100.61   21.68
   2  -7  -2   97.38   16.40
  -2  -7   1   12.15   10.23
   2  -7  -1    3.61    4.24
   2  -7   0   31.91   10.65
  -2  -7   0   32.82   11.67
   2  -7   1  172.20   18.80
  -2  -7  -1  165.50   26.79
   2  -7   1  118.00   19.80
  -2  -7  -2    2.69    6.57
   2  -7   2   -4.37    5.14
   2  -7   2   -2.86    6.00
   2  -7   3   -2.10    2.84
  -2  -7  -3    2.74    7.01
  -2  -7  -4  122.73   26.66
  -2  -7  -5   22.25   13.47
  -2  -7  -6   -3.32   12.61
  -2  -7  -7   40.89   19.93
   2  -7   7   32.89    7.78
   2  -7   8   10.78    3.93
  -2  -7  -8   15.47   11.75
  -2  -7  -9  160.88   34.93
   2  -7   9  144.66   15.69
  -2  -7 -10  532.65   71.12
   2  -7  10  455.14   29.98
  -2  -7 -11   80.96   29.57
  -2  -7 -12  772.27   91.94
  -2  -7 -13   -7.69   16.15
  -2  -7 -14  106.09   35.52
  -2  -7 -15   23.49   23.17
  -2  -7 -16   69.82   31.32
  -2  -7 -17    5.51   28.92
   2   7  18  493.01   34.55
   2   7  18  435.14   37.13
  -2  -7 -18  544.07   94.59
   2   7  19   61.21   13.08
  -2  -7 -19   71.75   37.52
   2   7  19   45.08   12.44
   2   7  20  257.96   30.91
  -2  -7 -20  275.59   77.58
   2   7  20  290.76   27.71
   2   7  21   18.80   15.36
  -2  -7 -21   40.70   22.47
   2   7  21   40.75   14.87
   2   7  21   16.70    9.59
   2   7  22   26.75   11.33
   2   7  22   19.35   12.85
   2   7  22   19.14    9.13
   2   7  23   56.89   18.00
   2   7  23   86.64   17.62
  -2  -7 -24  123.91   29.78
   2   7  24   52.13   15.33
   2   7  25   77.72   18.60
  -2  -7 -25   86.99   24.63
  -2  -7 -26    9.79   12.82
   2   7  26   -0.46    5.39
   2   7  27   -5.01    6.49
  -2  -7 -27  -10.98   10.41
  -2  -7 -28    1.28    8.13
   2   7  28    0.00    4.56
  -2  -7 -29   92.79   21.29
   2   7  29   61.78   15.09
   2   7  30   11.54    7.35
   2   7  31   97.19   16.36
   2   7  32   17.91    7.53
  -2  -7 -33   68.80   18.49
   2   7  33   40.20   10.11
  -2  -7 -34    5.20    7.58
   2  -8 -35   24.54    9.60
   2  -8 -34   17.74    9.37
   2  -8 -33  111.88   21.68
   2  -8 -32   10.08    9.31
   2  -8 -31  215.77   33.27
   2  -8 -30   23.65   14.67
  -2   8  30    4.38    4.87
  -2   8  29  107.85   15.00
   2  -8 -29  120.45   28.94
   2  -8 -29   87.13   22.30
  -2   8  29   94.57   19.00
   2  -8 -28   -7.16    9.96
  -2   8  28   -0.99    4.30
  -2   8  28  -10.61    8.41
   2  -8 -27  -15.76   18.72
  -2   8  27    1.15    4.47
  -2   8  27    1.54    6.45
  -2   8  26   11.68    6.41
  -2   8  26   16.80    8.98
  -2   8  25   24.92   10.95
  -2   8  25   27.14    6.92
   2  -8 -25   17.02   18.59
   2  -8 -24   49.35   19.65
  -2   8  24   53.95   10.80
  -2   8  24   49.01   15.44
   2  -8 -23   -7.72   36.86
   2  -8 -23    5.14   17.54
  -2   8  23   -0.28    4.38
  -2   8  23    2.95    8.52
  -2   8  22    7.42    9.27
   2  -8 -22   13.47   19.88
  -2   8  22    8.93    6.48
   2  -8 -22    4.74   14.19
   2  -8 -21    3.44   20.12
   2  -8 -21   14.17   15.67
  -2   8  21   -7.39    9.03
  -2   8  21    2.38    6.31
   2  -8 -20    0.62    9.75
   2  -8 -20    2.16   13.81
  -2   8  20    3.87    5.75
  -2   8  20   -8.70   13.41
  -2   8  20  -32.75   15.28
  -2  -8  20    5.84   10.46
  -2   8  19   -1.27    8.50
  -2  -8  19    8.58   11.87
   2  -8 -19   13.77   13.47
   2  -8 -19   20.77   23.50
   2  -8 -18    7.50   15.89
  -2  -8  18   49.83   17.40
  -2  -8  17   14.51   11.79
   2  -8 -17   12.42   18.39
   2  -8 -16    2.65   11.17
  -2  -8  16    4.56    4.30
  -2  -8  15    5.59    6.57
   2  -8 -15   -4.93   12.30
  -2  -8  14   -0.24    4.01
   2  -8 -14   -0.83   14.44
   2  -8 -13   48.95   21.52
   2  -8 -12   78.19   25.22
   2  -8 -11    4.76    7.72
  -2  -8  10  574.85   34.79
   2  -8 -10  616.92   64.70
   2  -8  -9  926.25   75.67
  -2  -8   9  850.86   41.76
  -2  -8   8  701.39   39.22
   2  -8  -8  736.77   65.37
   2  -8  -7 2606.62  115.92
  -2  -8   7 2430.19   74.07
  -2  -8   6   81.18   12.57
   2  -8  -6   93.49   24.21
  -2  -8   5 1364.48   61.84
   2  -8  -5 1290.15   75.54
  -2  -8   5 1308.18   73.54
  -2  -8   4  122.06   23.61
  -2  -8   4  112.24   18.71
   2  -8  -4  111.04   23.02
   2  -8  -3  135.76   23.16
  -2  -8   3  150.92   25.42
  -2  -8   3  150.69   22.44
   2  -8  -2   96.61   19.44
  -2  -8   2  117.26   22.86
  -2  -8   2  109.65   19.70
  -2  -8   1    4.91    6.06
   2  -8  -1    2.34    7.25
  -2  -8   1    0.68    9.60
  -2  -8   0   -3.65    5.92
   2  -8   0   -5.01   10.06
   2  -8   1   52.44   15.06
  -2  -8  -1   71.67   16.45
   2  -8   1   91.18   14.43
   2  -8   2   43.03   10.35
   2  -8   2   40.79    9.46
  -2  -8  -2   39.69   13.85
  -2  -8  -3  791.06   64.38
   2  -8   3  652.88   30.96
   2  -8   4  280.76   15.06
  -2  -8  -4  372.02   46.18
  -2  -8  -5  973.15   74.41
  -2  -8  -6 1037.26   80.96
  -2  -8  -7  214.55   37.65
  -2  -8  -8  418.85   54.97
   2  -8   8  394.41   25.43
  -2  -8  -9  177.18   37.45
   2  -8   9  144.59   15.75
  -2  -8 -10   10.33   15.21
  -2  -8 -11  150.27   36.96
  -2  -8 -12    8.24   12.12
  -2  -8 -13   -2.74   13.54
  -2  -8 -14   78.39   28.60
  -2  -8 -15   -6.40   23.47
  -2  -8 -16  596.44   88.17
  -2  -8 -17  358.93   68.51
   2   8  18  612.57   48.13
  -2  -8 -18  740.63  103.53
   2   8  18  680.22   42.36
   2   8  19 1027.74   62.40
   2   8  19  919.46   53.20
   2   8  20  237.10   30.45
  -2  -8 -20  311.65   71.19
   2   8  20  236.75   25.66
   2   8  21  727.50   54.45
   2   8  21  661.86   44.11
  -2  -8 -21  748.30  116.16
   2   8  22   67.59   16.71
   2   8  22   50.97   11.74
   2   8  22   89.58   30.94
   2   8  23  212.59   26.31
   2   8  23  217.57   32.78
  -2  -8 -24   42.03   18.58
   2   8  24   36.47   12.20
   2   8  24   34.32   10.08
   2   8  25   67.57   17.73
  -2  -8 -25   57.84   23.17
  -2  -8 -26   22.56   15.30
   2   8  26   20.91    9.91
   2   8  27   27.24   11.83
  -2  -8 -27   17.83   15.41
  -2  -8 -28    6.59   11.05
   2   8  28   -5.43    5.01
  -2  -8 -29   -5.01   12.09
   2   8  29    1.21    4.69
   2   8  30    3.13    5.26
  -2  -8 -30   13.64   10.93
   2   8  31    4.37    4.73
  -2  -8 -32    3.76    9.83
   2   8  32   11.29    6.53
  -2  -8 -33   16.18    9.43
   2  -9 -35   18.20    8.93
   2  -9 -34   44.17   12.48
   2  -9 -33   10.75    9.31
   2  -9 -32  148.61   25.55
   2  -9 -31    7.42   14.15
   2  -9 -30  227.78   33.75
   2  -9 -29   22.47   16.54
  -2   9  29   -4.89    5.13
   2  -9 -29    1.80   13.67
  -2   9  29    0.77    4.48
   2  -9 -28   68.32   22.36
  -2   9  28   62.84   12.10
   2  -9 -28   35.72   14.05
  -2   9  28   47.90   13.82
  -2   9  27    9.90    4.90
   2  -9 -27    0.54   13.57
  -2   9  27   -6.77    7.13
  -2   9  26    8.53    4.68
  -2   9  26    7.90    8.67
   2  -9 -26   -4.27   15.33
   2  -9 -25   36.74   16.69
  -2   9  25   62.57   11.46
  -2   9  25   58.29   16.43
  -2   9  24   61.80   11.77
  -2   9  24   52.63   15.53
   2  -9 -24   28.87   14.38
   2  -9 -23   34.33   15.97
  -2   9  23   74.58   12.46
  -2   9  23   64.84   16.23
   2  -9 -22  -11.45   32.52
  -2   9  22   -1.48    5.74
   2  -9 -22  -12.83   18.52
  -2   9  22   -7.00    7.16
   2  -9 -21  -19.70   22.18
  -2   9  21  -17.98    9.03
   2  -9 -21   15.41   18.95
  -2   9  21  -21.22   12.24
  -2   9  20    3.37    4.81
   2  -9 -20  -23.44   16.36
   2  -9 -20  -33.54   31.52
  -2   9  20  -26.32   12.44
  -2  -9  20   -9.79   14.13
  -2   9  20   -2.32    9.52
   2  -9 -19   24.47   18.14
  -2   9  19   23.91    6.47
   2  -9 -19    8.86   24.56
  -2  -9  19   38.82   15.87
  -2   9  19   31.34   12.33
  -2  -9  18    8.46    9.14
   2  -9 -18   14.15   17.92
   2  -9 -17   29.68   28.86
  -2  -9  17   25.12   14.05
   2  -9 -16   -7.13   15.97
  -2  -9  16    1.38    8.80
  -2  -9  15   10.92    8.03
   2  -9 -15  -14.05   21.33
   2  -9 -14    6.10   15.29
   2  -9 -13    0.20    8.27
   2  -9 -12   10.30   10.42
   2  -9 -11  117.18   35.74
   2  -9 -10  173.48   40.11
  -2  -9   9  658.24   39.26
   2  -9  -9  688.13   76.76
   2  -9  -8 2113.02  124.58
  -2  -9   8 2009.93   70.27
   2  -9  -7  715.39   70.74
  -2  -9   7  715.93   43.25
  -2  -9   6 2706.74   88.16
   2  -9  -6 2546.23  126.12
  -2  -9   5  112.18   23.00
  -2  -9   5  119.09   29.55
   2  -9  -5  145.83   36.54
   2  -9  -4  371.49   50.04
  -2  -9   4  485.83   40.08
  -2  -9   4  469.77   46.29
   2  -9  -3   43.96   15.87
  -2  -9   3   52.19   13.16
  -2  -9   3   48.51   15.07
   2  -9  -2    1.13   11.06
  -2  -9   2   -0.24    8.57
  -2  -9   2    5.87    6.88
   2  -9  -1   -7.91   10.64
  -2  -9   1  -10.23   12.24
  -2  -9   1   -6.44   10.20
   2  -9   0    7.68    5.71
  -2  -9   0   20.67   11.75
   2  -9   1    9.87    7.49
   2  -9   1   25.44    7.00
  -2  -9  -1   32.56   12.39
   2  -9   2  401.73   30.97
  -2  -9  -2  454.35   48.99
   2  -9   2  414.62   31.94
   2  -9   3  292.29   23.13
  -2  -9  -3  322.31   43.80
  -2  -9  -4 2166.66  111.21
  -2  -9  -5 1652.92   98.97
  -2  -9  -6 1220.01   87.28
  -2  -9  -7 1521.00  101.20
  -2  -9  -8  184.10   36.66
  -2  -9  -9  133.96   32.88
  -2  -9 -10   12.45   12.24
  -2  -9 -11    9.82   13.04
  -2  -9 -12    0.90    9.50
  -2  -9 -13   -1.94    7.38
  -2  -9 -14   -5.76    9.53
  -2  -9 -15  560.74   79.19
  -2  -9 -16  100.08   32.35
   2   9  17 1146.22   65.75
   2   9  17 1298.39   60.87
  -2  -9 -17 1387.87  134.26
   2   9  18  472.54   37.63
   2   9  18  487.87   42.28
  -2  -9 -18  516.98   81.25
   2   9  19  802.23   58.57
   2   9  19  786.63   49.54
   2   9  20  682.24   53.51
  -2  -9 -20  755.74  108.29
   2   9  20  645.92   45.39
   2   9  21  232.32   27.06
   2   9  21  217.31   30.91
  -2  -9 -21  277.32   67.94
   2   9  22  466.14   45.48
   2   9  22  388.69   36.48
   2   9  23   33.90   12.79
   2   9  23   37.03   13.91
  -2  -9 -24   94.43   26.62
   2   9  24  148.20   25.47
   2   9  24  118.85   20.13
  -2  -9 -25    7.22   13.89
   2   9  25    6.44    5.86
  -2  -9 -26   15.45   12.51
   2   9  26   35.61   12.38
   2   9  27    8.09    6.46
  -2  -9 -27   -2.08   13.37
  -2  -9 -28   14.70   13.21
   2   9  28    8.43    7.36
  -2  -9 -29   11.95   11.14
   2   9  29   19.47    8.57
  -2  -9 -30   19.82   11.84
   2   9  30   -8.57    7.05
   2   9  31   -5.97    5.88
   2   9  32    3.87    5.53
  -2  -9 -32    9.10    8.46
  -2  -9 -33    8.26    7.19
   2 -10 -34   -6.08    6.89
   2 -10 -33   -0.42    6.49
   2 -10 -32    2.24   10.40
   2 -10 -31   29.68   14.36
   2 -10 -30   20.65   12.83
  -2  10  29   23.41    8.46
   2 -10 -29   -0.35   12.24
   2 -10 -29   26.17   17.80
   2 -10 -28    6.59   11.43
  -2  10  28   13.27    6.79
  -2  10  28    5.63    4.71
   2 -10 -28   11.18   11.79
   2 -10 -27   21.71   18.00
   2 -10 -27    9.13   14.76
  -2  10  27   10.49    4.51
  -2  10  27    9.71    8.36
   2 -10 -26   -3.82   12.03
  -2  10  26    0.32    4.89
  -2  10  26    3.83    3.99
  -2  10  25   69.04   13.21
  -2  10  25   63.73   16.51
   2 -10 -25   42.83   22.13
  -2  10  24  101.07   15.84
  -2  10  24   93.29   20.27
   2 -10 -24   55.08   22.13
   2 -10 -23   12.50   12.19
  -2  10  23   37.24    9.91
  -2  10  23   40.43   14.16
   2 -10 -22   35.39   17.25
  -2  10  22   51.77   14.59
  -2  10  22   35.04    9.41
   2 -10 -21   13.07   14.16
   2 -10 -21    4.31   16.10
  -2  10  21   10.68    7.82
  -2  10  21    5.69    5.71
   2 -10 -20   -1.60   12.38
  -2  10  20   -7.03    7.26
  -2  10  20   -8.33   11.92
   2 -10 -20   12.21   21.36
  -2  10  20    7.68    8.41
  -2 -10  19    7.70   10.64
  -2  10  19    9.04    5.37
   2 -10 -19   -4.22   13.66
   2 -10 -19    2.99   13.00
  -2  10  19    4.97    7.51
  -2 -10  18    1.08    7.75
   2 -10 -18    8.98   13.73
  -2  10  18   -4.87    7.03
   2 -10 -18   11.92   13.60
  -2  10  18    5.23    8.99
   2 -10 -17   -4.09   12.93
  -2 -10  17   -3.01    7.76
   2 -10 -16   65.81   34.58
  -2 -10  16   75.15   21.31
   2 -10 -15   15.89   18.98
  -2 -10  15   15.21   11.38
   2 -10 -14   33.88   23.45
   2 -10 -13   99.42   37.31
   2 -10 -12   16.52   14.79
   2 -10 -11   56.74   24.86
   2 -10 -10  -15.40   20.35
   2 -10  -9   18.77   16.19
   2 -10  -8    9.50    8.82
  -2 -10   8   11.63    4.17
  -2 -10   7  224.07   26.03
   2 -10  -7  233.94   47.48
   2 -10  -6    2.29   12.12
  -2 -10   6    4.71    4.40
   2 -10  -5  -12.24   13.13
  -2 -10   5  -13.64    9.91
  -2 -10   5    4.61    5.76
   2 -10  -4    8.07   10.86
  -2 -10   4   -8.71   10.01
  -2 -10   4   -4.09    5.44
  -2 -10   3   97.28   20.26
   2 -10  -3   60.37   20.75
  -2 -10   3   89.52   22.07
  -2 -10   2    0.58    6.32
  -2 -10   2   -1.75   10.11
  -2 -10   1  324.73   40.43
  -2 -10   1  341.60   42.43
   2 -10  -1  263.84   36.12
  -2 -10   0    4.34    7.98
   2 -10   0    5.58    7.84
  -2 -10  -1  231.80   35.30
   2 -10   1  192.59   24.61
   2 -10   1  186.46   24.01
   2 -10   2   19.43    6.31
   2 -10   2    9.36    7.20
  -2 -10  -2    2.06    7.70
   2 -10   3   -0.99    5.71
  -2 -10  -3    7.78   11.46
  -2 -10  -4  189.86   34.32
  -2 -10  -5  105.31   25.55
  -2 -10  -6  157.79   31.62
  -2 -10  -7   94.04   25.05
  -2 -10  -8   -6.48   11.75
  -2 -10  -9   -2.46    9.15
  -2 -10 -10   27.33   13.20
  -2 -10 -11    6.36    9.69
  -2 -10 -12  108.31   31.90
  -2 -10 -13   20.64   12.76
  -2 -10 -14   -1.45    8.16
  -2 -10 -15   11.67   11.99
  -2 -10 -16   95.30   35.10
   2  10  16   95.80   19.05
   2  10  17    3.17    9.26
  -2 -10 -17   13.68   12.95
   2  10  17   13.37    9.35
   2  10  17    4.55    4.31
   2  10  18  216.41   20.98
   2  10  18  191.77   27.60
   2  10  18  234.80   28.56
  -2 -10 -18  244.36   56.39
   2  10  19   40.03    9.67
  -2 -10 -19   60.91   34.73
   2  10  19   60.21   16.94
   2  10  19   39.15   13.02
   2  10  20   34.73   15.40
  -2 -10 -20   30.97   20.20
   2  10  20   46.95   15.26
   2  10  20   49.70   10.69
   2  10  21   63.84   15.04
   2  10  21   60.86   16.65
   2  10  22   -0.90    6.16
   2  10  22   -6.09    8.98
   2  10  23   10.26    7.85
   2  10  23   -5.30    9.14
   2  10  24    2.43    7.14
  -2 -10 -24   13.19   12.50
   2  10  24   -0.37    5.90
   2  10  25   -1.18    6.34
  -2 -10 -25   17.21   13.15
  -2 -10 -26    9.53   11.45
   2  10  26   10.43    8.73
   2  10  27   14.51    9.24
  -2 -10 -27   26.60   16.96
  -2 -10 -28    0.84    9.20
   2  10  28   18.71    8.96
   2  10  29    2.69    6.29
  -2 -10 -29   11.73   13.82
  -2 -10 -30    4.34   10.72
   2  10  30   -3.74    4.01
  -2 -10 -31    6.53   11.46
   2  10  31    6.06    4.57
  -2 -10 -32    9.67    7.84
   2 -11 -33   -2.67    7.08
   2 -11 -32   14.82    9.72
   2 -11 -31   12.17   11.00
   2 -11 -30    1.41    8.23
  -2  11  29   12.39    6.10
   2 -11 -29   14.63    9.89
   2 -11 -29    5.22   10.18
  -2  11  28    0.81    4.89
   2 -11 -28   -1.63   11.74
   2 -11 -28   -6.03   11.65
   2 -11 -27    6.17   10.27
  -2  11  27   17.25    7.36
  -2  11  27   11.22    7.47
   2 -11 -27   15.29   13.95
   2 -11 -26    6.19   12.22
  -2  11  26    3.95    4.15
   2 -11 -26   14.69   13.90
  -2  11  26    0.12    5.52
   2 -11 -25   11.34   12.94
  -2  11  25    5.90    4.80
  -2  11  25    3.94    6.92
   2 -11 -25   -7.48   12.29
  -2  11  24   -8.24    9.04
   2 -11 -24   -4.14    9.90
  -2  11  24    3.00    4.58
  -2  11  23    0.64    4.52
   2 -11 -23   -7.43   12.25
  -2  11  23   -4.82    9.11
  -2  11  22   -4.16    4.52
   2 -11 -22    3.61   10.81
  -2  11  22   -5.45    9.26
  -2  11  21    9.70    7.48
   2 -11 -21   -5.13   12.98
   2 -11 -21    6.35   18.23
  -2  11  21    9.89   10.73
  -2  11  20   -8.71    7.31
   2 -11 -20   26.00   20.04
  -2  11  20    1.23    6.32
  -2  11  20   -1.69    6.50
   2 -11 -20    8.56   18.83
  -2  11  19   -1.74    4.94
   2 -11 -19    9.81   17.11
   2 -11 -19  -15.19   14.08
  -2  11  19   -3.78    8.02
  -2  11  18   -2.89    9.95
   2 -11 -18    7.80   19.60
  -2  11  18    6.27    5.59
   2 -11 -18  -12.84   12.55
   2 -11 -17    6.96   16.24
  -2 -11  17   -4.04    8.66
  -2  11  17   -4.34    9.35
  -2  11  17    5.08    7.66
   2 -11 -16   -4.28   24.26
  -2 -11  16    4.57    8.17
   2 -11 -15   -7.03   12.63
  -2 -11  15   11.73    6.27
   2 -11 -14   17.44   23.97
   2 -11 -13   13.78   19.61
   2 -11 -12  107.71   41.53
   2 -11 -11  -17.43   21.44
   2 -11 -10  340.64   67.57
   2 -11  -9    9.22   11.32
   2 -11  -8  136.33   38.74
  -2 -11   7  -10.19    7.24
   2 -11  -7  -17.39   15.14
  -2 -11   6   53.96   14.34
   2 -11  -6   34.21   22.26
   2 -11  -5   51.77   21.00
  -2 -11   5   68.61   20.43
  -2 -11   5   54.36   15.09
   2 -11  -4   11.69   11.06
  -2 -11   4   11.11   10.64
  -2 -11   4   15.54    8.70
   2 -11  -3   76.15   27.31
  -2 -11   3  111.32   25.78
  -2 -11   3   92.55   21.54
   2 -11  -2  130.00   31.64
  -2 -11   2  154.67   28.88
  -2 -11   2  168.35   32.16
   2 -11  -1   77.39   19.73
  -2 -11   1   81.52   22.06
  -2 -11   1   94.41   21.64
  -2 -11   0   88.36   22.03
   2 -11   0   90.27   18.80
  -2 -11   0   94.49   26.74
   2 -11   0   86.65   18.64
   2 -11   1   10.97    8.16
   2 -11   1    8.96    9.67
  -2 -11  -1   19.75   12.40
   2 -11   2  117.10   19.93
   2 -11   2   98.93   16.84
  -2 -11  -2  106.02   25.09
  -2 -11  -3  -12.51   12.50
  -2 -11  -4    7.66    9.76
  -2 -11  -5    2.69    8.76
  -2 -11  -6   59.87   19.48
  -2 -11  -7   25.57   14.75
  -2 -11  -8   -1.10    7.57
  -2 -11  -9  117.06   31.27
  -2 -11 -10   97.42   30.82
  -2 -11 -11    8.43    7.38
  -2 -11 -12  256.41   48.45
  -2 -11 -13   -6.34   11.79
  -2 -11 -14   50.87   23.13
  -2 -11 -15    2.08   12.88
   2  11  16  -14.05   12.03
   2  11  16   -4.48    4.48
   2  11  16    7.59    9.50
  -2 -11 -16   -5.33   16.15
   2  11  17   33.85   14.18
   2  11  17   42.63   12.11
  -2 -11 -17   40.08   25.87
   2  11  17   43.54   12.87
   2  11  18    3.11    7.43
   2  11  18   -5.59    6.83
   2  11  18    3.88    9.84
  -2 -11 -18    6.96   17.72
  -2 -11 -19  112.19   37.45
   2  11  19   85.05   12.63
   2  11  19   74.63   14.85
   2  11  19   95.13   21.23
   2  11  20  -14.52    9.02
   2  11  20    2.65    4.47
   2  11  20    8.96   10.19
   2  11  21   50.04   16.17
   2  11  21   38.24   11.65
   2  11  21   56.89   11.73
   2  11  22   12.52    8.03
   2  11  22   42.92   15.71
   2  11  23    5.91    7.09
   2  11  23   -6.21    8.43
   2  11  24   10.31    8.05
   2  11  24    7.11    8.04
  -2 -11 -24   30.62   15.85
   2  11  25    6.88    6.02
  -2 -11 -25   -1.32    8.38
   2  11  26   -1.06    5.02
  -2 -11 -26    0.11   10.78
  -2 -11 -27   15.74   10.97
   2  11  27    5.29    7.07
   2  11  28    6.42    6.55
  -2 -11 -28    3.62    8.97
   2  11  29   17.59    7.59
  -2 -11 -29   10.12   10.04
  -2 -11 -30    7.45    9.66
  -2 -11 -30    1.11    8.25
   2  11  30   -1.19    3.88
  -2 -11 -31   31.70   12.24
  -2 -11 -32   27.52    9.11
   2 -12 -33   35.90   10.11
   2 -12 -32   23.53   10.12
   2 -12 -31    8.62    9.07
   2 -12 -30    5.40    7.67
   2 -12 -29   12.65   12.51
   2 -12 -29    9.40    9.00
  -2  12  29    2.51    5.41
   2 -12 -28   15.45   12.70
   2 -12 -28   26.51   15.31
  -2  12  28   15.57    7.76
  -2  12  27    0.00    4.51
   2 -12 -27   -8.17   11.18
   2 -12 -27    2.67   11.04
   2 -12 -26   29.99   12.78
  -2  12  26   27.29   11.56
   2 -12 -26   24.42   12.30
  -2  12  26   20.68    8.67
  -2  12  25   22.97    9.59
   2 -12 -25   37.58   20.42
  -2  12  25   31.12    9.90
   2 -12 -25   12.04   15.10
  -2  12  24   52.66   11.64
   2 -12 -24   73.49   24.26
  -2  12  24   58.36   15.82
   2 -12 -24   58.31   20.77
  -2  12  23   60.34   12.81
   2 -12 -23   54.53   22.87
   2 -12 -23   55.30   21.80
  -2  12  23   43.93   14.62
  -2  12  22   51.74   12.44
  -2  12  22   53.00   15.92
   2 -12 -22   47.36   20.29
   2 -12 -21   41.83   17.90
  -2  12  21   29.01   11.22
  -2  12  21   25.18    8.78
   2 -12 -20   -4.48   17.78
  -2  12  20    0.53    4.93
   2 -12 -20   14.02   13.56
  -2  12  20    2.28    7.34
  -2  12  19    5.92    6.35
   2 -12 -19   14.13   16.10
   2 -12 -19   -7.67   12.68
  -2  12  19    2.44    6.04
  -2  12  18   -7.52    9.65
   2 -12 -18    1.92   10.91
  -2  12  18    5.56    5.43
   2 -12 -18   -3.69   19.69
   2 -12 -17    0.52   12.47
  -2  12  17    6.85    6.32
  -2  12  17    1.30    5.94
   2 -12 -17    5.25   10.24
  -2  12  16   35.73    8.98
  -2  12  16   22.09    8.90
  -2 -12  16   31.22   16.55
   2 -12 -16   55.86   27.67
   2 -12 -15   12.60   17.61
  -2  12  15   15.76    8.84
  -2 -12  15   10.02   15.52
   2 -12 -14  138.32   50.40
   2 -12 -13   -5.79   12.00
   2 -12 -12   95.60   40.30
   2 -12 -11   44.64   25.29
   2 -12 -10   70.07   29.66
   2 -12  -9   85.00   33.95
   2 -12  -8   -0.75   17.25
   2 -12  -7   77.46   27.79
  -2 -12   6   27.12   11.12
   2 -12  -6   40.10   19.99
  -2 -12   5   96.88   24.63
   2 -12  -5   59.39   22.62
  -2 -12   5   86.78   18.39
  -2 -12   4    4.88    5.54
   2 -12  -4    1.83    7.68
  -2 -12   4   -4.39    8.33
  -2 -12   3   34.20   14.24
   2 -12  -3   40.33   16.88
  -2 -12   3   33.40   13.88
  -2 -12   2    9.37    9.61
  -2 -12   2    3.48    8.40
  -2 -12   1  242.72   37.76
  -2 -12   1  244.65   37.17
   2 -12  -1  234.39   30.54
   2 -12   0   48.65   14.13
  -2 -12   0   48.47   17.15
   2 -12   0   53.48   14.91
  -2 -12   0   49.53   17.08
   2 -12   1  108.47   18.95
   2 -12   1  100.83   19.93
  -2 -12  -1   88.77   21.92
  -2 -12  -2   -7.24   10.71
   2 -12   2    0.63    4.86
  -2 -12  -3   28.73   12.95
  -2 -12  -4   88.51   23.37
  -2 -12  -5  147.72   31.78
  -2 -12  -6   74.21   22.50
  -2 -12  -7   10.81   10.08
  -2 -12  -8   32.55   17.64
  -2 -12  -9   77.73   25.08
  -2 -12 -10   23.20   13.50
  -2 -12 -11  225.35   47.63
  -2 -12 -12   69.23   24.70
  -2 -12 -13    2.06    9.23
   2  12  14   12.84    8.94
  -2 -12 -14    1.50   11.58
  -2 -12 -15    0.46    8.68
   2  12  15    7.06    6.21
   2  12  15   10.00    9.19
   2  12  15    3.54    7.13
   2  12  16   69.80   18.53
   2  12  16   59.49   12.29
  -2 -12 -16   61.76   26.52
   2  12  16   69.38   16.10
   2  12  17   -1.14    4.87
   2  12  17   -8.41    8.82
  -2 -12 -17   -2.02   14.57
   2  12  17   -8.96   10.64
  -2 -12 -18  152.44   41.22
   2  12  18  142.03   21.51
   2  12  18  136.52   23.76
   2  12  18  162.19   19.47
   2  12  19   -9.35    8.15
   2  12  19  -25.75   12.68
   2  12  19  -13.95   12.84
   2  12  20  133.32   22.04
   2  12  20  147.25   18.77
   2  12  20  142.93   27.19
   2  12  21   18.13    9.20
   2  12  21    8.74    6.58
   2  12  21   14.95    7.35
   2  12  22   21.78    9.94
   2  12  22    3.40    6.84
   2  12  22   13.12    7.30
   2  12  23   17.92    8.71
   2  12  23   28.71   11.28
   2  12  24    1.53    6.63
  -2 -12 -24    2.41   10.57
   2  12  24    6.66    7.07
  -2 -12 -25    7.05   10.56
   2  12  25    2.48    6.43
  -2 -12 -26  -11.83   11.61
   2  12  26    0.12    6.19
  -2 -12 -27   13.86   13.22
   2  12  27   19.42   10.09
   2  12  28   13.43    6.74
  -2 -12 -28   32.69   13.61
  -2 -12 -29   -7.57    7.99
   2  12  29    5.87    4.89
  -2 -12 -29    9.59   11.42
  -2 -12 -30   60.27   14.66
  -2 -12 -30   34.39   12.19
  -2 -12 -31    4.41    5.69
   2 -13 -32    6.33    5.30
   2 -13 -31    7.50    7.64
   2 -13 -30   12.15    8.71
  -2  13  29    5.49    5.00
   2 -13 -29   -8.53    9.89
  -2  13  28   -4.06    4.42
   2 -13 -28   -2.97    8.61
   2 -13 -27   -6.00   10.55
  -2  13  27    5.33    4.79
   2 -13 -27    2.43    8.29
   2 -13 -26   33.49   16.44
  -2  13  26   12.32    7.83
   2 -13 -26   26.62   12.03
  -2  13  25   12.54    5.70
   2 -13 -25   17.24   13.55
   2 -13 -25   15.20   13.15
  -2  13  24   21.81    9.56
  -2  13  24   15.37    7.57
   2 -13 -24   26.69   14.28
   2 -13 -24   26.37   13.73
   2 -13 -23   41.88   19.20
  -2  13  23   28.08   10.27
  -2  13  23   21.19   10.85
   2 -13 -23   28.04   13.77
   2 -13 -22   20.75   13.38
   2 -13 -22    4.11   15.83
  -2  13  22   19.89    9.01
  -2  13  22   11.25    7.25
  -2  13  21   13.07    9.54
   2 -13 -21   12.82   12.08
   2 -13 -21   13.61   12.06
  -2  13  21    4.30    6.73
   2 -13 -20    9.85   10.95
  -2  13  20    3.55    5.38
   2 -13 -20    2.26   11.47
  -2  13  20   12.15    8.89
   2 -13 -19   10.21   16.25
  -2  13  19   20.86   10.75
  -2  13  19    5.41    6.23
   2 -13 -19   16.76   16.05
   2 -13 -18    1.47   13.93
  -2  13  18    4.93    5.81
   2 -13 -18   14.55   15.39
   2 -13 -18    9.57   12.59
  -2  13  18    4.68    9.80
   2 -13 -17    3.01   22.01
   2 -13 -17   -2.69   12.29
  -2  13  17   -5.33    7.19
  -2  13  17   -3.98    7.93
   2 -13 -17   -9.94   11.62
   2 -13 -16   13.47   18.98
  -2  13  16   29.98   10.94
  -2  13  16   26.59    9.42
   2 -13 -15    4.67   13.29
  -2  13  15    7.35    6.20
  -2  13  15    6.38    7.62
   2 -13 -14   72.91   36.14
  -2  13  14   78.30   17.53
   2 -13 -13   -0.62   14.06
   2 -13 -12   32.47   22.92
   2 -13 -11    1.86   10.35
   2 -13 -10   20.55   19.49
   2 -13  -9  -11.06   13.25
   2 -13  -8   16.13   17.19
   2 -13  -7   21.41   20.18
   2 -13  -6   27.05   17.87
  -2 -13   5    0.56    4.37
   2 -13  -5    2.19    8.80
  -2 -13   4   -0.98    7.21
   2 -13  -4   -0.32    6.87
  -2 -13   4    2.51    6.47
  -2 -13   3    3.22    5.05
   2 -13  -3   -1.36    6.87
  -2 -13   3    7.52    8.85
  -2 -13   2    2.06    6.75
  -2 -13   2   -0.13    8.10
   2 -13  -2   -0.53    7.06
   2 -13  -1    3.76    4.86
   2 -13  -1    5.25    6.52
  -2 -13   1   10.44    9.01
  -2 -13   1   -2.39   10.28
  -2 -13   0    2.55    7.18
  -2 -13   0   11.07    8.39
   2 -13   0    3.54    5.40
   2 -13   0   13.42    7.98
   2 -13   1   40.08   13.57
  -2 -13  -1   23.64   12.88
  -2 -13  -1   20.18   11.02
  -2 -13  -2    0.13    8.56
  -2 -13  -3   43.50   15.83
  -2 -13  -4    3.28    7.81
  -2 -13  -5   95.83   25.03
  -2 -13  -6   96.28   25.99
  -2 -13  -7   48.24   20.41
  -2 -13  -8   36.17   16.20
  -2 -13  -9   40.16   19.80
  -2 -13 -10   -2.17   11.10
  -2 -13 -11    4.15   13.05
  -2 -13 -12   16.28   18.58
  -2 -13 -13   -8.30   13.02
   2  13  13  -23.52   10.82
   2  13  13   -8.91    7.49
  -2 -13 -14    8.69   11.99
   2  13  14   10.13    8.30
   2  13  14   15.29   10.35
   2  13  15    7.75    8.76
   2  13  15    2.31    7.95
   2  13  15   10.17    6.38
  -2 -13 -15    0.66   10.47
   2  13  16    7.12    8.18
   2  13  16   14.45   12.90
   2  13  16   17.39   11.17
  -2 -13 -16    3.60   15.29
   2  13  17   29.45   11.66
   2  13  17   30.99   10.65
  -2 -13 -17   49.78   20.29
   2  13  17   40.18   12.47
   2  13  18   -5.92    8.19
   2  13  18   -1.82    7.19
   2  13  18  -16.78   11.81
   2  13  19   62.37   13.45
   2  13  19   62.06   17.73
   2  13  19   52.66   13.73
   2  13  20   20.32    8.61
   2  13  20   17.25   10.49
   2  13  20   26.59   10.16
   2  13  21   10.22    9.24
   2  13  21   13.18    6.18
   2  13  21    6.99    8.52
   2  13  22   19.07   10.87
   2  13  22   14.42    8.02
   2  13  22   10.27    6.83
   2  13  23    8.81    5.00
  -2 -13 -23   -2.30    8.94
   2  13  23  -10.24    7.73
   2  13  23    3.01    6.15
   2  13  24   -4.24    6.22
  -2 -13 -24    6.88   11.37
   2  13  24    8.64    8.39
  -2 -13 -25    1.40    8.99
   2  13  25    6.48    7.62
  -2 -13 -26   -9.83   10.72
   2  13  26    8.44    7.29
  -2 -13 -27   -9.82   13.60
   2  13  27    0.04    4.89
  -2 -13 -27   -8.47   10.14
  -2 -13 -28   18.96   12.27
  -2 -13 -28   -7.06    9.11
   2  13  28    8.78    6.40
  -2 -13 -29    5.45    6.52
  -2 -13 -29   10.22    9.84
  -2 -13 -30   18.53    8.77
  -2 -13 -30   -4.87    7.40
   2 -14 -31    0.78    5.95
   2 -14 -30   22.48   10.08
  -2  14  29    8.72    5.26
   2 -14 -29   25.60   11.51
   2 -14 -28    9.22    9.74
   2 -14 -28    7.33    8.69
  -2  14  28    7.96    4.82
  -2  14  27    2.95    4.10
   2 -14 -27    7.83    7.46
   2 -14 -27    5.40    6.72
  -2  14  26   -3.79    5.39
   2 -14 -26   -2.86    9.16
   2 -14 -26   -4.28    9.23
  -2  14  25    3.16    6.00
   2 -14 -25   11.85    9.52
   2 -14 -25   -1.42    9.19
   2 -14 -24    6.25   12.79
  -2  14  24   -5.24    6.47
   2 -14 -24   17.34   13.63
   2 -14 -23    6.62   11.09
  -2  14  23   -6.53    6.70
   2 -14 -23    2.33   10.45
  -2  14  22    6.69    6.03
   2 -14 -22   -7.07   12.78
   2 -14 -22  -16.33   15.90
   2 -14 -21    3.04    9.20
  -2  14  21    4.16    6.41
  -2  14  21    5.72    6.47
   2 -14 -21    0.25    9.51
  -2  14  20    6.94    6.10
   2 -14 -20    2.19   10.20
   2 -14 -20   14.61   13.91
  -2  14  20   -7.94    9.13
   2 -14 -19   28.09   14.53
   2 -14 -19   18.17   15.53
  -2  14  19   18.09    9.61
  -2  14  19   12.15    9.62
   2 -14 -18   23.83   15.13
  -2  14  18    2.81    6.94
  -2  14  18   21.84    9.07
  -2  14  17    3.45    6.96
  -2  14  17   -2.68    8.21
   2 -14 -17   -0.72   12.33
   2 -14 -16   14.38   19.92
  -2  14  16   13.71    5.82
  -2  14  16   14.59    8.57
   2 -14 -16    4.71    8.59
  -2  14  15   23.90    9.12
   2 -14 -15   19.15   11.88
  -2  14  15   29.49   10.13
   2 -14 -15   42.07   12.56
   2 -14 -15   31.92   25.13
   2 -14 -14   -1.13   12.00
  -2  14  14   -0.47    6.58
   2 -14 -13   94.68   35.33
  -2  14  13   73.52   17.49
   2 -14 -12   29.20   18.03
  -2  14  12   20.91   10.20
   2 -14 -11  141.30   43.54
   2 -14 -10   92.24   33.77
   2 -14  -9   69.46   27.10
   2 -14  -8  116.89   33.66
   2 -14  -7   25.69   16.13
   2 -14  -6   33.93   18.44
   2 -14  -5    7.73   10.11
   2 -14  -4   -6.56    9.51
  -2 -14   4    3.91    6.29
  -2 -14   4    2.55    6.77
   2 -14  -3   15.18   12.38
  -2 -14   3    9.95    5.38
  -2 -14   3    1.24    6.14
   2 -14  -2    4.70    7.88
  -2 -14   2    9.11    6.78
  -2 -14   2   10.56    6.49
   2 -14  -1    0.81    7.33
  -2 -14   1    4.13   10.70
   2 -14  -1   -0.17    4.85
  -2 -14   1    4.75    5.47
  -2 -14   0    2.27    5.34
  -2 -14   0   -2.26    5.85
  -2 -14  -1    1.59    8.48
  -2 -14  -1   17.22   12.77
  -2 -14  -2    7.28    9.09
  -2 -14  -2    2.09   10.09
  -2 -14  -3    0.93    9.90
  -2 -14  -4   60.25   20.88
  -2 -14  -5    4.67    5.84
  -2 -14  -6   28.24   17.51
  -2 -14  -7   20.72   12.65
  -2 -14  -8    5.06    8.90
  -2 -14  -9   89.65   28.09
  -2 -14 -10  -16.71   18.41
   2 -14  11  236.87   25.10
  -2 -14 -11  277.44   51.24
   2  14  12   -0.90    6.14
   2  14  12    2.16    5.74
  -2 -14 -12  -10.53   17.95
   2  14  13  161.90   22.04
  -2 -14 -13  240.81   49.81
   2  14  13  191.07   24.01
  -2 -14 -14    1.68   10.54
   2  14  14    4.67    5.96
   2  14  14  -14.78   11.06
   2  14  15   15.20    8.99
   2  14  15   11.44    7.48
  -2 -14 -15   23.46   23.70
   2  14  16   -6.19    7.54
   2  14  16    2.89    6.46
  -2 -14 -16  -11.48   16.35
   2  14  16  -12.68    7.34
   2  14  17   39.31   13.15
   2  14  17   43.56   11.86
   2  14  17   39.13   13.17
   2  14  18   30.70   11.01
   2  14  18   34.13    9.14
   2  14  18   51.34   14.05
   2  14  19   40.51   12.22
   2  14  19   37.09   11.35
   2  14  19   37.70   12.65
   2  14  20   30.87    9.92
   2  14  20   20.67    8.73
   2  14  20   23.47   10.29
   2  14  21    0.26    5.45
   2  14  21    8.93    7.48
   2  14  21    3.06    4.76
   2  14  22    4.61    7.96
   2  14  22   -9.99    5.96
   2  14  22    5.10    5.29
   2  14  23    5.64    6.60
   2  14  23   -6.93    5.54
   2  14  23   -2.72    5.99
  -2 -14 -23   -0.24    8.96
   2  14  24    5.06    5.70
  -2 -14 -24   -8.17   11.02
   2  14  25    0.95    5.51
  -2 -14 -25    6.84    9.22
   2  14  26    4.67    5.62
  -2 -14 -26   10.41    9.99
  -2 -14 -26   -7.72   11.08
   2  14  27   -1.37    4.68
  -2 -14 -27   10.37    9.64
  -2 -14 -27    0.75    7.07
  -2 -14 -28   20.82   10.87
  -2 -14 -28   21.08    9.08
  -2 -14 -29   -5.63    5.22
  -2 -14 -29    7.61    6.31
   2 -15 -29   35.20   10.80
  -2  15  29   20.70    7.15
  -2  15  28   12.03    5.88
   2 -15 -28   19.10    9.85
   2 -15 -28    3.41    6.00
   2 -15 -27   17.03   10.95
   2 -15 -27   20.12   11.48
  -2  15  27    8.15    6.26
   2 -15 -26   10.79    8.54
   2 -15 -26    4.70    8.23
  -2  15  26    5.03    4.29
  -2  15  25   -2.24    5.76
   2 -15 -25  -17.57   10.89
   2 -15 -25   -2.33    8.17
   2 -15 -24    4.72   10.39
   2 -15 -24  -13.34    9.03
  -2  15  24    3.77    4.32
   2 -15 -23  -16.34   13.66
   2 -15 -23   -4.45    7.33
  -2  15  23    3.92    5.53
   2 -15 -22    6.21    8.00
  -2  15  22    1.84    4.66
   2 -15 -22   -0.02   10.43
   2 -15 -21    0.53   10.95
   2 -15 -21  -12.41    9.74
  -2  15  21   -1.51    4.95
  -2  15  20   -3.42    7.64
   2 -15 -20    1.23    7.61
   2 -15 -19   -6.67   10.26
  -2  15  19    9.09    6.89
  -2  15  18   -9.81    9.13
   2 -15 -18    0.92    7.76
   2 -15 -17   -8.30   10.93
  -2  15  17    1.77    6.96
   2 -15 -16    3.90    6.12
  -2  15  16   12.98    8.43
   2 -15 -16    1.65    7.94
   2 -15 -15   13.70   23.65
   2 -15 -15   24.56   12.54
   2 -15 -15   11.63    9.91
  -2  15  15    6.03    7.90
   2 -15 -14   80.24   36.22
  -2  15  14   43.28   12.50
   2 -15 -14   40.36   14.13
   2 -15 -14   37.62    8.84
  -2  15  13   29.80   13.37
   2 -15 -13   45.39   13.20
   2 -15 -13   19.91   22.72
   2 -15 -13   48.25   15.40
  -2  15  12   94.40   18.61
   2 -15 -12  112.21   37.53
  -2  15  11  118.57   21.33
   2 -15 -11  144.35   41.75
   2 -15 -10   51.64   27.45
   2 -15  -9  149.11   38.50
   2 -15  -8   95.74   32.47
   2 -15  -7   23.41   19.66
   2 -15  -6   35.36   17.20
   2 -15  -5   10.41   11.55
   2 -15  -4   -1.93    9.01
  -2 -15   4    5.69    7.63
   2 -15  -3   20.35   10.00
  -2 -15   3    9.46   11.24
  -2 -15   3   -2.66   10.01
   2 -15  -2   15.77   10.67
  -2 -15   2    8.82   12.22
  -2 -15   2   10.48   12.13
  -2 -15   1   24.29   11.42
  -2 -15   1   26.52   12.74
  -2 -15   0    7.01   11.19
  -2 -15   0    7.43    7.36
  -2 -15  -1   13.25    9.56
  -2 -15  -1   16.46   13.20
  -2 -15  -2  -13.15   14.66
  -2 -15  -2    6.55    5.92
  -2 -15  -3   -4.46    9.19
  -2 -15  -3  -10.65   14.12
  -2 -15  -4   89.88   26.19
  -2 -15  -5   -9.38   12.03
  -2 -15  -6   -6.97   10.29
  -2 -15  -7   -3.41    8.64
  -2 -15  -8   70.37   24.98
  -2 -15  -9   -6.63   13.88
   2 -15   9   14.14   11.18
   2  15  10  222.94   23.51
   2 -15  10  301.89   29.11
  -2 -15 -10  321.09   57.00
   2  15  11  -11.95    7.89
  -2 -15 -11   10.73   13.06
   2 -15  11   -2.14    7.40
   2  15  12  213.48   27.02
   2  15  12  225.00   25.27
  -2 -15 -12  290.52   55.13
   2  15  13    3.76    5.87
   2  15  13    3.03    7.30
  -2 -15 -13   -4.91   14.86
   2  15  14   51.38   13.46
   2  15  14   51.07   13.08
   2  15  15    2.16    5.77
   2  15  15    6.79    7.18
   2  15  16   18.54   10.42
   2  15  16   14.93    8.60
   2  15  17   60.86   13.72
   2  15  17   50.73   12.55
   2  15  18  102.25   17.25
   2  15  18   94.54   18.68
   2  15  18   95.30   17.60
   2  15  19  106.87   17.68
   2  15  19   95.41   19.15
   2  15  19   87.54   15.86
   2  15  20   38.37   10.32
   2  15  20   47.79   12.40
   2  15  20   42.67   12.71
   2  15  21    1.55    4.85
   2  15  21    7.80    7.43
   2  15  21    8.89    6.11
   2  15  22    0.01    5.36
   2  15  22    0.27    5.34
   2  15  22    1.51    5.90
  -2 -15 -22   11.90   10.19
  -2 -15 -23    8.51    9.08
   2  15  23    9.33    5.50
   2  15  23   10.54    8.09
   2  15  23   -0.47    4.17
   2  15  24    4.19    5.21
  -2 -15 -24   17.09   12.77
   2  15  25   17.36    7.58
  -2 -15 -25   22.48   11.40
  -2 -15 -26    3.63    8.40
  -2 -15 -27  -12.96   11.48
  -2 -15 -28    5.22    8.03
  -2 -15 -29   75.86   14.41
  -2  16  29   11.49    4.74
  -2  16  28   -1.37    3.76
   2 -16 -27   32.85   12.28
  -2  16  27   19.06    6.94
  -2  16  26   10.47    4.74
   2 -16 -26    4.72    9.05
  -2  16  25   14.58    6.65
   2 -16 -25   21.48   11.59
   2 -16 -24    1.58    8.63
  -2  16  24   15.95    7.18
  -2  16  23    7.28    4.89
   2 -16 -23   10.35   10.47
   2 -16 -22   64.43   18.35
  -2  16  22   32.32   10.29
   2 -16 -21   -3.79    8.97
  -2  16  21   -5.77    7.58
  -2  16  20   28.77    9.98
   2 -16 -20   32.39   14.23
   2 -16 -19    2.50    8.34
  -2  16  19    1.22    4.99
   2 -16 -18   31.55   11.81
  -2  16  18   44.46   12.48
   2 -16 -17    7.70    6.67
   2 -16 -17   -0.20    8.84
  -2  16  17   -0.92    5.16
  -2  16  16   43.77   13.52
   2 -16 -16   43.36   11.75
   2 -16 -16   63.35   18.76
  -2  16  15   23.66    9.76
   2 -16 -15   18.87    9.99
   2 -16 -15    7.36    6.26
   2 -16 -15    8.11   17.71
  -2  16  14   57.30   16.88
   2 -16 -14   66.11   14.79
   2 -16 -14   32.48   24.19
   2 -16 -14   71.17   18.86
   2 -16 -13   70.06   16.01
   2 -16 -13   46.48   26.97
  -2  16  13   53.57   15.16
   2 -16 -13   60.94   16.62
   2 -16 -12   -0.06    6.37
   2 -16 -12    9.68   13.24
  -2  16  12   -3.29    6.17
   2 -16 -12   -1.80    6.77
   2 -16 -11   63.36   30.72
   2 -16 -11   71.57   16.65
   2 -16 -11   84.77   20.97
  -2  16  11   59.86   15.99
   2 -16 -10   47.96   11.05
   2 -16 -10   32.78   23.02
   2 -16  -9   15.97    9.78
   2 -16  -8   54.41   24.03
   2 -16  -7    3.90   11.56
   2 -16  -6   32.03   17.50
   2 -16  -5   -0.39   10.96
   2 -16  -4   -6.47   10.10
  -2 -16   3   42.56   16.80
  -2 -16   2   25.59   16.96
  -2 -16   1   72.97   23.66
  -2 -16   1   75.35   21.99
  -2 -16   0   71.93   23.63
  -2 -16   0   66.00   23.65
  -2 -16  -1   75.35   26.14
  -2 -16  -1   53.78   19.73
  -2 -16  -2   32.82   17.19
  -2 -16  -2   25.78   15.18
  -2 -16  -3   21.62   11.48
  -2 -16  -3   43.10   21.62
  -2 -16  -4    5.33    7.17
  -2 -16  -4   -2.48   11.60
  -2 -16  -5   21.33   14.48
  -2 -16  -6   -0.76    7.09
   2 -16   6   25.66   11.06
  -2 -16  -7   19.04   15.32
   2 -16   7   -6.17   10.27
   2 -16   8   44.31   13.21
  -2 -16  -8   44.79   19.34
   2 -16   9    8.30    7.20
   2  16   9   -3.08    9.24
  -2 -16  -9    2.75   11.38
   2 -16  10  121.19   20.36
  -2 -16 -10  125.67   35.66
   2  16  10   91.22   15.06
   2 -16  11  112.30   17.91
  -2 -16 -11  122.16   35.92
   2  16  11   94.88   18.96
   2  16  11   93.78   16.46
   2  16  12   63.32   13.36
   2  16  12   71.33   16.34
  -2 -16 -12   66.56   27.55
   2  16  13  100.21   17.29
  -2 -16 -13  149.45   43.48
   2  16  13  110.28   18.61
   2  16  14   21.40    8.65
   2  16  14   20.96    7.06
   2  16  15   -8.94    6.57
   2  16  15    1.77    6.42
   2  16  16   27.04    9.75
   2  16  16   26.19    9.55
   2  16  17   47.51   11.67
   2  16  17   51.93   12.39
   2  16  18   31.93    9.99
   2  16  18   36.40   11.19
   2  16  19   63.80   12.92
   2  16  19   53.11   12.06
   2  16  20   -5.87    5.89
   2  16  20   10.93    4.62
   2  16  20   15.94    8.58
   2  16  21    3.82    4.99
   2  16  21   10.57    6.61
  -2 -16 -21   13.67   10.04
   2  16  21   12.57    7.02
  -2 -16 -22   -0.34   10.10
   2  16  22   -4.89    6.51
   2  16  22  -10.66    7.11
   2  16  22    9.14    6.06
  -2 -16 -23   -1.84    7.09
   2  16  23    8.48    5.15
  -2 -16 -24   31.35   14.03
  -2 -16 -25   22.85   11.38
  -2 -16 -26   11.80    7.67
  -2 -16 -27    7.28    6.95
  -2 -16 -28   18.13    8.21
  -2  17  28   11.79    4.45
  -2  17  27   27.74    7.74
   2 -17 -26   73.45   17.09
  -2  17  26   40.95    9.08
  -2  17  25   55.39   10.71
   2 -17 -25   72.98   16.46
  -2  17  24   69.32   13.50
   2 -17 -24  116.94   22.63
  -2  17  23  107.71   16.67
   2 -17 -23  148.79   24.66
  -2  17  22   40.18   11.43
   2 -17 -22   58.62   17.86
  -2  17  21   86.08   16.23
   2 -17 -21   90.25   20.50
  -2  17  20   18.01    8.27
   2 -17 -20   20.62   11.43
   2 -17 -19   63.32   17.24
  -2  17  19   54.26   13.81
   2 -17 -18    5.77    8.90
   2 -17 -18   11.40    7.57
  -2  17  18   -0.50    4.53
  -2  17  17  156.97   22.97
   2 -17 -17  165.64   20.13
   2 -17 -17  183.62   28.74
  -2  17  16   -0.60    6.96
   2 -17 -16    3.01    8.44
   2 -17 -16  -20.14    9.71
   2 -17 -15  237.76   25.29
  -2  17  15  225.14   27.15
   2 -17 -15  275.79   34.12
   2 -17 -14   88.73   22.32
  -2  17  14  101.97   22.38
   2 -17 -14  110.83   20.95
   2 -17 -13   85.18   18.51
   2 -17 -13   77.78   34.00
  -2  17  13   71.99   15.46
   2 -17 -13   76.07   13.97
   2 -17 -12   68.03   15.43
   2 -17 -12   30.32   21.52
  -2  17  12   28.33    9.13
   2 -17 -12   64.52   17.93
   2 -17 -11   47.51   28.34
  -2  17  11   35.10   14.06
   2 -17 -11   49.36   13.62
   2 -17 -10    1.00   13.49
  -2  17  10   15.23    8.30
   2 -17  -9    1.88    8.33
   2 -17  -9   -3.49    5.84
   2 -17  -8    2.26    6.81
   2 -17  -8   18.74   14.66
   2 -17  -7   14.56   14.42
   2 -17  -7    9.58    7.06
   2 -17  -6   13.33   10.43
   2 -17  -6   13.47    8.30
   2 -17  -5   -1.63    5.57
   2 -17  -5   -1.03    9.13
   2 -17  -4   68.21   15.01
   2 -17  -3  149.10   18.72
  -2 -17   2  311.03   46.20
   2 -17  -2  291.02   26.04
   2 -17  -1   19.42    7.90
   2 -17  -1   79.58   14.03
  -2 -17   1   54.69   21.71
  -2 -17   0  290.61   49.75
   2 -17   0  236.52   24.42
  -2 -17   0  334.45   53.32
   2 -17   0  270.45   23.76
  -2 -17  -1   55.22   22.12
  -2 -17  -1   45.79   18.52
   2 -17   2   96.33   15.27
   2 -17   2  117.74   18.41
  -2 -17  -2  126.63   34.74
  -2 -17  -2  109.08   29.41
  -2 -17  -3   16.79   11.01
   2 -17   3    7.74    7.33
   2 -17   3   16.38    7.64
  -2 -17  -3    1.26   13.02
   2 -17   4   64.95   14.86
  -2 -17  -4   50.83   24.62
  -2 -17  -4   50.71   18.70
   2 -17   4   49.15   11.25
  -2 -17  -5    7.65   10.87
   2 -17   5    9.82    7.68
  -2 -17  -5   -7.50   18.14
   2 -17   5   15.37   10.26
  -2 -17  -6    8.70   13.97
   2 -17   6   11.78    5.88
   2 -17   6   11.65    7.96
  -2 -17  -7   44.54   20.49
   2 -17   7   38.42   12.26
  -2 -17  -8   33.87   18.07
   2 -17   8   -3.58    8.21
   2 -17   9  146.07   21.89
  -2 -17  -9  142.35   38.96
   2 -17  10   22.18   11.30
  -2 -17 -10    7.01   14.09
  -2 -17 -11  268.23   52.90
   2  17  11  220.27   28.05
   2 -17  11  274.42   29.00
   2  17  11  202.79   23.86
   2  17  12  -13.83    7.71
   2  17  12   -6.93    6.38
   2  17  13  209.00   25.26
   2  17  13  170.05   22.11
   2  17  14    7.39    6.80
   2  17  14   -0.48    5.56
   2  17  15   56.13   13.99
   2  17  15   40.23   12.70
   2  17  16   12.84    8.28
   2  17  16  -11.13    8.27
   2  17  17   -8.85    7.44
   2  17  17    5.63    7.16
   2  17  18    8.81    5.67
   2  17  18    8.84    6.64
   2  17  19    1.21    4.67
   2  17  19   -1.62    3.96
  -2 -17 -20   14.36    9.93
   2  17  20   16.80    8.30
   2  17  20   16.45    7.19
   2  17  21   -1.54    5.20
  -2 -17 -21   -7.46    8.32
   2  17  21   -1.18    5.05
   2  17  22    1.83    4.30
   2  17  22   -1.02    4.49
  -2 -17 -23   -8.38    7.37
   2  17  23    9.11    4.67
  -2 -17 -24   15.58   10.41
  -2 -17 -25   -1.83    6.91
  -2 -17 -26   61.02   14.43
  -2 -17 -27   20.64    8.65
  -2 -17 -28   51.34   11.27
  -2  18  28    3.37    3.18
  -2  18  27    5.87    3.17
  -2  18  26   14.35    5.46
  -2  18  25   23.65    7.07
   2 -18 -25   37.82   12.11
  -2  18  24   44.61   10.23
   2 -18 -24   61.13   15.50
  -2  18  23   37.10    9.70
   2 -18 -23   58.94   16.21
  -2  18  22   54.98   12.40
   2 -18 -22   62.53   17.28
   2 -18 -21   26.66   12.76
  -2  18  21   11.72    6.50
   2 -18 -20   14.78   11.22
  -2  18  20    8.73    5.63
  -2  18  19   -1.91    5.15
   2 -18 -19   -9.40   10.72
  -2  18  18    0.67    5.04
   2 -18 -18   13.10    6.46
   2 -18 -18   -7.25    7.77
   2 -18 -17    5.68    6.67
  -2  18  17   -4.16    6.25
   2 -18 -17    1.90    6.53
   2 -18 -16   23.65    9.98
  -2  18  16   24.68    9.34
   2 -18 -16   39.55   15.18
  -2  18  15    1.89    4.79
   2 -18 -15   -1.24    7.94
   2 -18 -15    4.77    6.45
   2 -18 -14   96.45   20.06
  -2  18  14   82.10   16.87
   2 -18 -14   87.29   16.36
   2 -18 -13   39.96   15.43
  -2  18  13   31.37   11.61
   2 -18 -13   68.62   15.40
  -2  18  12   37.69   11.21
   2 -18 -12   56.53   13.92
   2 -18 -12   32.95   11.71
  -2  18  11   -3.17    6.76
   2 -18 -11   10.43    9.56
   2 -18 -11   -1.34   10.18
   2 -18 -10    9.01   15.03
  -2  18  10   -2.25    5.96
   2 -18 -10    8.88    8.79
   2 -18  -9    1.28    7.24
   2 -18  -9    3.17    8.76
   2 -18  -8   20.52   18.38
   2 -18  -8   16.84    9.91
   2 -18  -7   10.46    8.54
   2 -18  -7   49.83   13.43
   2 -18  -6  -14.68    9.89
   2 -18  -5    2.43    6.14
   2 -18  -4   -5.21    8.51
   2 -18  -3   52.67   12.11
   2 -18  -2   34.74   13.04
   2 -18  -2   39.42   11.22
  -2 -18   2    5.38   12.90
   2 -18  -1  172.26   19.88
  -2 -18   1  185.99   36.11
   2 -18  -1  161.44   20.97
   2 -18   0   14.32   11.60
  -2 -18   0   20.63   16.82
  -2 -18  -1   60.59   20.94
   2 -18   1   84.19   16.62
   2 -18   1   65.76   13.90
   2 -18   2  -14.76    8.69
  -2 -18  -2   -2.96   10.26
  -2 -18  -2   -5.11   14.10
   2 -18   2  -12.45    6.96
   2 -18   3   -4.87    8.60
  -2 -18  -3    5.97   15.75
  -2 -18  -3   -7.74   11.77
   2 -18   3   -8.14    7.39
  -2 -18  -4    5.37    9.23
   2 -18   4    6.28    4.68
   2 -18   4    1.49    8.26
  -2 -18  -5   19.76   16.63
   2 -18   5   17.24    7.45
   2 -18   5    6.63    6.94
  -2 -18  -5   -1.67   13.52
  -2 -18  -6   23.98   22.50
  -2 -18  -6   22.66   17.32
   2 -18   6   31.92    9.43
   2 -18   6   15.84    9.79
   2 -18   7    3.44    7.93
  -2 -18  -7   -5.81   15.36
  -2 -18  -7   -0.11    9.06
   2 -18   8  -26.44   12.09
  -2 -18  -8   -3.53   11.59
   2 -18   9   47.52   13.94
  -2 -18  -9   29.78   13.69
   2 -18  10   56.17   12.74
   2  18  11   32.63   11.00
   2  18  12   86.28   16.90
   2  18  13   -0.90    6.06
   2  18  13    0.23    5.50
   2  18  14   12.21    7.98
   2  18  14   11.85    6.86
   2  18  15  -17.20    8.55
   2  18  15   -3.94    6.40
   2  18  16   24.08    9.66
   2  18  16   11.41    8.53
   2  18  17    8.17    7.12
   2  18  17   -2.57    5.86
   2  18  18   32.38   10.19
   2  18  18   37.03   10.05
   2  18  19    1.19    3.85
  -2 -18 -19   -2.94    8.77
   2  18  19    4.06    6.15
   2  18  20   29.81    9.45
  -2 -18 -20   24.38   11.01
   2  18  20   19.35    7.56
   2  18  21    5.99    4.52
  -2 -18 -21   19.57   12.07
   2  18  21   12.80    7.37
   2  18  22   -3.10    3.07
  -2 -18 -22   -4.32    8.87
   2  18  23    1.10    3.29
  -2 -18 -23    0.28    6.49
  -2 -18 -24   11.72    8.04
  -2 -18 -25   14.95    8.39
  -2 -18 -26   -2.40    6.38
  -2 -18 -27   21.23    7.70
  -2  19  27   -1.38    2.57
  -2  19  26    2.35    3.03
  -2  19  25   -1.69    3.29
  -2  19  24    1.36    3.70
   2 -19 -24   -7.25    6.88
   2 -19 -23   -2.08    6.31
  -2  19  23   -5.45    5.28
  -2  19  22    3.25    4.38
   2 -19 -22    8.86    9.94
   2 -19 -21    4.96    7.22
  -2  19  21   -0.44    4.64
   2 -19 -20   10.71    8.86
  -2  19  20    5.35    5.50
   2 -19 -19   13.70    9.10
  -2  19  19    7.64    5.79
   2 -19 -18    9.11   10.32
   2 -19 -18    5.15    6.73
  -2  19  18   14.50    7.68
  -2  19  17    8.97    5.18
   2 -19 -17   16.85    7.99
   2 -19 -17   12.89   10.91
   2 -19 -16    0.11    6.36
   2 -19 -16   -0.20    6.52
  -2  19  16    6.94    6.30
  -2  19  15    3.60    4.45
   2 -19 -15   13.68   11.53
   2 -19 -15   -7.25    7.04
  -2  19  14    6.14    5.44
   2 -19 -14    3.48    5.84
   2 -19 -14   10.96    9.63
  -2  19  13   -5.87    5.91
   2 -19 -13   -0.18    5.83
   2 -19 -13   -8.01    9.67
   2 -19 -12  -13.77    9.28
  -2  19  12   -0.48    5.60
   2 -19 -11   12.00    9.01
  -2  19  11    4.73    6.09
   2 -19 -10   18.54   10.25
  -2  19  10   11.78    7.81
   2 -19  -9   14.64    9.67
  -2  19   9    8.23    6.83
   2 -19  -8   24.11   11.41
   2 -19  -7   24.22   10.52
  -2 -19   6   15.48    6.92
   2 -19  -6   23.89   10.03
  -2 -19   5  -12.53    8.96
   2 -19  -5    0.31    5.90
   2 -19  -4   25.24   10.46
   2 -19  -4   23.20    9.57
   2 -19  -3   20.61    9.07
   2 -19  -3   30.25   11.29
   2 -19  -2   33.81   12.56
   2 -19  -2   15.49    8.90
  -2 -19   1   12.93   10.00
   2 -19  -1   34.06   13.08
   2 -19  -1   28.40    9.38
   2 -19   0   20.25   11.37
  -2 -19   0   15.72   16.83
   2 -19   0   -3.10    6.77
   2 -19   1   73.76   16.11
   2 -19   1   58.91   12.36
  -2 -19  -1   61.52   26.30
   2 -19   2   41.01   13.88
  -2 -19  -2   26.78   18.10
   2 -19   2   24.72    8.92
  -2 -19  -2   16.13   10.02
   2 -19   3   33.66    9.59
   2 -19   3   45.68   12.55
   2 -19   4   11.24    6.96
  -2 -19  -4   12.37   11.04
  -2 -19  -4   12.49   14.29
   2 -19   4   30.80   10.52
   2 -19   5   51.63   11.98
   2 -19   5   57.62   13.41
  -2 -19  -5   43.70   21.78
  -2 -19  -5   64.25   23.63
  -2 -19  -6   32.23   20.59
   2 -19   6   56.03   11.55
   2 -19   6   67.41   14.90
  -2 -19  -6   52.05   23.15
   2 -19   7   67.72   14.50
   2 -19   8   23.61    9.86
   2 -19   9   45.52   12.61
   2 -19  10    2.90    6.27
   2  19  10    1.87    4.84
   2  19  11   -6.30    5.78
   2  19  12    0.27    4.25
   2  19  13   -3.24    5.55
   2  19  14   -4.09    4.76
   2  19  15    9.22    6.20
   2  19  16    1.30    4.45
   2  19  17   23.74    8.15
  -2 -19 -17   41.90   10.66
  -2 -19 -18    5.75    8.82
   2  19  18    4.13    5.35
  -2 -19 -18    3.51    5.31
   2  19  19   14.96    7.66
  -2 -19 -19   35.60   10.63
  -2 -19 -19   24.34   11.77
   2  19  20    4.31    4.48
  -2 -19 -20    1.70    7.59
   2  19  21    2.44    4.04
  -2 -19 -21    5.46    6.62
   2  19  22    9.14    4.59
  -2 -19 -22   11.03    9.09
  -2 -19 -23   19.97   10.18
  -2 -19 -24   -9.51    7.42
  -2 -19 -25    0.25    5.02
  -2 -19 -26   -6.29    5.46
  -2  20  26    9.03    5.14
  -2  20  25    3.56    3.27
  -2  20  24   11.76    5.28
  -2  20  23    9.01    4.37
   2 -20 -22   -3.51    7.61
  -2  20  22    4.31    3.89
   2 -20 -21  -10.64    8.77
  -2  20  21    1.14    3.88
  -2  20  20    5.62    5.07
   2 -20 -20   -7.32    9.59
  -2  20  19    2.62    4.06
   2 -20 -19   -4.75    7.58
   2 -20 -18    0.61    6.73
  -2  20  18    9.45    5.98
   2 -20 -18    4.14    5.41
   2 -20 -17    0.12    7.51
   2 -20 -17   -6.72    6.10
  -2  20  17    2.00    3.60
   2 -20 -16   14.72    8.94
  -2  20  16   12.50    5.86
   2 -20 -16   10.29    5.54
  -2  20  15    5.18    5.03
   2 -20 -15   -8.21    6.73
   2 -20 -15  -16.43   10.32
  -2  20  14    7.59    4.82
   2 -20 -14   11.58    6.03
   2 -20 -13    9.97    8.20
  -2  20  13   -7.67    5.91
  -2  20  12   13.73    7.79
   2 -20 -12   21.26    9.40
   2 -20 -11   -5.52    7.89
  -2  20  11   -5.82    5.31
  -2  20  10    5.59    6.01
   2 -20 -10    5.14    6.97
   2 -20  -9   23.16    9.36
  -2  20   9   11.89    6.49
   2 -20  -8   -8.91    9.57
   2 -20  -7   22.33    9.43
  -2 -20   6    5.14    7.63
   2 -20  -6   -5.95   10.82
   2 -20  -5   -8.12    6.98
  -2 -20   5  -15.30    8.46
   2 -20  -5   -2.23    6.31
  -2 -20   4   -8.64    7.20
   2 -20  -4   -8.43    8.21
   2 -20  -4   -0.09    7.19
   2 -20  -3   11.98    9.60
   2 -20  -3   18.19    7.61
   2 -20  -2   18.89   10.33
   2 -20  -2   18.73    8.58
   2 -20  -1    9.33    6.71
   2 -20  -1  -10.79    8.56
   2 -20   0   31.45   10.20
   2 -20   0   15.62    9.66
   2 -20   1    9.33    9.07
   2 -20   1   -3.53    6.46
   2 -20   2   -7.81    8.79
   2 -20   2   -2.06    5.27
  -2 -20  -3  -27.08   14.79
   2 -20   3   -2.63    5.64
   2 -20   3  -10.05    9.53
   2 -20   4   -6.81    8.75
  -2 -20  -4   -8.82    9.46
   2 -20   4   -0.26    4.81
   2 -20   5   -6.52    6.45
   2 -20   5    0.49    5.53
   2 -20   6   10.65    6.84
   2 -20   7  -11.08    8.19
   2 -20   8   -6.30    7.25
   2 -20   9    7.08    7.56
   2  20  10   12.52    7.84
   2  20  11   11.47    6.59
   2  20  12    5.07    6.01
   2  20  13    1.78    4.09
   2  20  14    3.27    4.08
   2  20  15   -5.02    4.43
   2  20  16    0.05    5.17
  -2 -20 -16    1.89    5.85
  -2 -20 -16    1.62    8.30
  -2 -20 -17    2.96    6.67
   2  20  17   -1.23    3.71
  -2 -20 -17   -0.02    6.49
  -2 -20 -18   27.11   11.49
   2  20  18   23.52    6.97
  -2 -20 -18   39.01   10.77
  -2 -20 -19   14.45    9.05
   2  20  19    2.67    3.42
  -2 -20 -19   18.50    8.06
   2  20  20    8.59    4.00
  -2 -20 -20  -12.14    7.93
  -2 -20 -21   11.73    8.14
   2  20  21    5.45    3.77
  -2 -20 -22   -5.33    6.33
   2  20  22   -1.07    2.57
  -2 -20 -23    8.53    6.11
  -2 -20 -24    0.57    5.23
  -2 -20 -25   -5.42    4.51
  -2  21  25    5.37    3.79
  -2  21  24    5.44    2.93
  -2  21  23    6.05    4.31
  -2  21  22   -3.22    2.73
  -2  21  21    4.75    3.76
  -2  21  20   -6.23    4.56
   2 -21 -20   -6.24    6.53
   2 -21 -19   -5.65    7.80
  -2  21  19    8.02    5.37
   2 -21 -18  -18.17   10.19
  -2  21  18   -8.36    4.91
   2 -21 -17   -2.12    7.79
  -2  21  17   -8.49    4.32
   2 -21 -17    4.32    5.48
   2 -21 -16   -9.15    9.48
  -2  21  16    0.00    4.11
   2 -21 -16    0.42    5.35
  -2  21  15    7.57    5.91
   2 -21 -15   -2.61    6.31
  -2  21  14    4.40    4.39
   2 -21 -14    0.12    5.21
  -2  21  13    3.00    4.23
   2 -21 -13   21.85    9.46
  -2  21  12    6.94    5.18
   2 -21 -12   -2.24    7.36
   2 -21 -11    8.46    6.88
  -2  21  11   -2.05    4.85
  -2  21  10    2.16    5.21
   2 -21 -10   13.97    9.04
   2 -21  -9    5.97    6.04
  -2  21   9   -5.80    3.91
  -2  21   8   46.18   11.85
   2 -21  -8   64.79   16.00
   2 -21  -7   23.34   12.84
   2 -21  -7   38.53   13.45
  -2 -21   6   71.26   12.91
   2 -21  -6   86.00   17.90
   2 -21  -6   93.17   17.77
   2 -21  -5    6.81    7.67
   2 -21  -5   15.50   11.97
  -2 -21   5   13.17    7.10
   2 -21  -4    6.92    8.48
   2 -21  -4   -2.01    8.17
   2 -21  -3   -5.16    8.51
   2 -21  -3   13.16    9.21
  -2 -21   3    2.23    6.86
   2 -21  -2   23.11    9.39
   2 -21  -2    4.60    7.48
  -2 -21   2   15.06    8.30
   2 -21  -1   -4.00    6.89
   2 -21  -1  -17.83    8.89
  -2 -21   1   -3.66    8.89
   2 -21   0   19.43    9.41
   2 -21   0   31.87   11.12
   2 -21   1    6.38    7.09
   2 -21   1   13.45    8.10
   2 -21   2    8.66    6.85
   2 -21   2   -4.90    6.46
  -2 -21  -3   23.71   11.72
   2 -21   3   17.33    8.50
   2 -21   3   15.30    9.15
   2 -21   4   61.02   11.72
   2 -21   4   86.38   16.44
   2 -21   5   74.49   15.55
  -2 -21  -5   64.73   13.97
  -2 -21  -6   22.87   11.47
   2 -21   6   47.50   12.07
   2 -21   7   72.29   15.60
   2 -21   8    2.75    7.20
   2  21   9   -4.33    4.08
   2 -21   9   12.00    7.42
   2  21  10    8.04    5.77
   2  21  11    3.48    5.56
   2  21  12    0.25    5.17
   2  21  13   -0.51    4.88
  -2 -21 -13   -1.48    6.21
  -2 -21 -14    2.80    5.65
   2  21  14    0.30    4.44
  -2 -21 -14   -2.88    6.54
  -2 -21 -15    4.56    6.01
   2  21  15    4.19    4.94
  -2 -21 -15   21.40    8.14
  -2 -21 -16   -0.65    6.53
  -2 -21 -16    2.84    5.66
   2  21  16   -0.25    4.09
  -2 -21 -17   53.92   14.15
   2  21  17   45.54    9.32
  -2 -21 -17   80.78   14.11
  -2 -21 -18   -5.77    6.85
   2  21  18   -0.10    3.02
  -2 -21 -19   52.50   13.64
   2  21  19   35.46    7.77
  -2 -21 -19   58.98   10.24
   2  21  20    9.00    4.81
  -2 -21 -20   15.95    8.55
   2  21  21    3.14    3.65
  -2 -21 -21   11.84    7.89
  -2 -21 -22   14.83    7.09
  -2 -21 -23    0.77    4.25
  -2  22  24    9.01    3.94
   2 -22 -24   19.81    5.63
  -2  22  23   -0.29    2.86
  -2  22  22   -0.43    2.51
  -2  22  21   -1.36    2.60
  -2  22  20    1.73    3.29
  -2  22  19    1.64    2.75
  -2  22  18    3.47    4.28
  -2  22  17   -2.92    3.28
   2 -22 -17   11.01    7.04
  -2  22  16    4.27    4.73
   2 -22 -16    6.08    5.40
  -2  22  15   -7.64    5.05
   2 -22 -15    2.90    4.99
  -2  22  14    8.47    4.85
   2 -22 -14   17.66    8.61
   2 -22 -13   42.11   11.24
  -2  22  13   11.79    6.56
  -2  22  12    7.24    5.86
   2 -22 -12    5.36    7.57
  -2  22  11   11.73    6.67
   2 -22 -11   33.69   11.72
   2 -22 -10    6.47    7.95
  -2  22  10   -3.31    4.74
   2 -22 -10   -8.55    6.65
   2 -22  -9    4.21    6.49
   2 -22  -9   -4.99    7.30
  -2  22   9   -2.95    4.95
   2 -22  -8   -3.52    6.90
  -2  22   8    1.11    5.19
   2 -22  -8    0.06    5.84
  -2  22   7    8.12    5.46
   2 -22  -7    5.21    7.78
   2 -22  -7   21.85   10.91
   2 -22  -6   17.66   10.94
   2 -22  -6    5.39    8.04
  -2 -22   6  -13.74    8.81
   2 -22  -5   12.35    8.50
  -2 -22   5  -11.55    7.36
   2 -22  -5   -1.01    8.25
  -2 -22   4   -9.74    7.16
   2 -22  -4   -6.10    8.45
   2 -22  -4    3.02    9.21
   2 -22  -3   15.01    6.59
   2 -22  -3    3.37    8.14
  -2 -22   3   12.15    8.89
   2 -22  -2   -0.05    6.60
   2 -22  -2    8.39    9.00
  -2 -22   2    9.15    9.00
   2 -22  -1   42.00   11.80
   2 -22  -1   34.92   11.31
  -2 -22   1   39.09   11.48
  -2 -22   0   -2.16    7.07
   2 -22   0   32.84   11.50
   2 -22   0   15.67   10.05
  -2 -22  -1   29.20   10.32
   2 -22   1   27.98    9.56
   2 -22   1   27.07   10.41
   2 -22   2    6.17    7.51
   2 -22   2    4.60    5.71
   2 -22   3  -10.89    8.28
   2 -22   3   -7.48    6.42
  -2 -22  -4   15.06    8.84
   2 -22   4    7.27    6.94
  -2 -22  -5   11.36    8.58
   2 -22   5   19.23    9.77
  -2 -22  -6   12.20    8.29
   2 -22   6   23.27    7.52
  -2 -22  -7   26.34   10.12
   2 -22   7   19.99    7.13
   2  22   8   12.63    7.25
   2 -22   8   15.74    6.83
  -2 -22  -8   16.88   10.64
   2  22   9   13.22    7.50
  -2 -22 -10    6.47    8.68
   2  22  10   -3.46    5.29
   2  22  11    9.13    5.61
  -2 -22 -11   14.11    8.59
   2  22  12   11.61    6.59
  -2 -22 -12   16.27    9.27
  -2 -22 -13  -14.74    9.27
   2  22  13    6.01    4.12
  -2 -22 -14    0.99    5.91
  -2 -22 -14    1.49    5.73
   2  22  14    2.52    4.25
  -2 -22 -15   -0.04    6.55
   2  22  15    5.97    4.61
  -2 -22 -15   -1.66    5.17
  -2 -22 -16   12.59    8.58
   2  22  16    1.36    3.62
  -2 -22 -16    3.03    5.16
  -2 -22 -17   -6.37    5.48
  -2 -22 -17    1.51    5.02
   2  22  17    1.57    3.36
   2  22  18    4.88    4.31
  -2 -22 -18    5.48    4.86
  -2 -22 -18   15.53    6.85
   2  22  19    3.99    2.66
  -2 -22 -19   13.91    7.19
   2  22  20   -0.85    2.40
  -2 -22 -20  -11.63    6.53
  -2 -22 -21    6.47    5.13
  -2  23  22    0.80    2.92
   2 -23 -22    6.39    4.16
  -2  23  21   -1.14    2.66
   2 -23 -21   -3.42    3.76
   2 -23 -20  -10.64    5.59
  -2  23  20    3.85    2.90
   2 -23 -19    3.10    4.56
  -2  23  19   -0.03    3.17
   2 -23 -18   12.12    7.08
  -2  23  18   -2.69    4.15
  -2  23  17    0.97    2.67
   2 -23 -17   -1.30    4.95
   2 -23 -16    4.41    5.43
  -2  23  16   -2.74    3.14
  -2  23  15    4.22    5.35
   2 -23 -15   -4.84    5.30
  -2  23  14    2.67    3.19
   2 -23 -14   11.36    6.70
   2 -23 -13   -7.36    6.72
  -2  23  13    2.26    3.61
   2 -23 -13    2.32    5.08
   2 -23 -12   18.10    8.33
  -2  23  12   17.48    7.33
   2 -23 -12   29.60    9.63
   2 -23 -11    9.24    7.79
   2 -23 -11    1.60    7.01
  -2  23  11    2.39    4.19
   2 -23 -10   60.08   14.10
  -2  23  10   21.87    7.57
   2 -23 -10   48.95   12.96
   2 -23  -9   23.06    9.87
  -2  23   9    9.45    5.65
   2 -23  -9   19.20    9.28
   2 -23  -8   -9.73    7.58
  -2  23   8   -2.96    4.75
   2 -23  -8    3.51    7.53
   2 -23  -7   -3.78    6.70
   2 -23  -7    1.60    6.40
  -2  23   7   -5.12    5.45
   2 -23  -6    3.34    6.53
  -2 -23   6   -0.33    4.88
   2 -23  -6   16.90    8.93
  -2  23   6   -0.07    3.62
   2 -23  -5  -10.90    8.86
  -2 -23   5    4.93    5.65
   2 -23  -5    7.75    7.17
   2 -23  -4    0.27    6.24
  -2 -23   4   -4.16    6.57
   2 -23  -4    7.91    7.31
   2 -23  -3   -9.59    8.57
  -2 -23   3   -4.13    5.24
   2 -23  -3    2.75    6.87
   2 -23  -2    4.45    6.03
  -2 -23   2    5.75    7.75
   2 -23  -2    0.49    6.38
   2 -23  -1  -12.73    8.83
   2 -23  -1    5.82    6.83
  -2 -23   1    4.99    5.81
   2 -23   0    1.10    5.80
  -2 -23   0    9.55    6.96
   2 -23   0   16.47    8.23
   2 -23   1    9.46    6.17
   2 -23   1    5.56    6.90
  -2 -23  -1   -3.05    7.33
   2 -23   2    1.29    6.52
  -2 -23  -2   -0.27    7.03
   2 -23   3    3.59    6.57
  -2 -23  -3    8.42    7.13
   2 -23   4    2.48    6.75
  -2 -23  -4   -6.18    8.49
  -2 -23  -5   -8.73    9.36
   2 -23   5    4.58    5.80
  -2 -23  -6  -12.52    9.88
   2 -23   6   -8.86    6.43
  -2 -23  -7   -0.18    5.52
   2 -23   7    7.91    7.11
  -2 -23  -7    0.79    7.69
   2  23   7    5.18    4.90
   2  23   8   14.37    7.36
  -2 -23  -8   -0.37    7.09
  -2 -23  -8    6.92    7.94
  -2 -23  -9  -10.91    7.27
  -2 -23  -9    1.80    6.03
   2  23   9   -2.78    3.62
   2  23  10   26.15    7.84
  -2 -23 -10   22.56    6.53
  -2 -23 -11    2.50    5.68
   2  23  11    6.96    5.56
  -2 -23 -11    0.31    6.76
  -2 -23 -12   61.87   11.72
   2  23  12   32.57    8.63
  -2 -23 -12   69.47   13.61
   2  23  13    3.78    4.83
  -2 -23 -13   -5.32    6.14
  -2 -23 -13    0.95    5.99
  -2 -23 -14   10.15    6.39
   2  23  14    3.57    3.94
  -2 -23 -15   -5.45    5.59
  -2 -23 -15   -2.70    4.37
   2  23  15    1.49    2.92
  -2 -23 -16   -4.08    5.82
  -2 -23 -16    2.37    4.65
   2  23  16   -1.19    3.00
  -2 -23 -16    0.50    3.95
  -2 -23 -17   -7.32    5.32
   2  23  17    1.38    3.55
  -2 -23 -17    2.16    4.34
  -2 -23 -17    9.79    6.58
  -2 -23 -18   13.05    5.30
   2  23  18    7.13    3.52
  -2 -23 -18   24.40    6.08
  -2 -23 -18   10.11    4.68
  -2 -23 -19    9.11    5.09
   2  23  19    8.26    3.06
  -2  24  21   -1.11    2.51
   2 -24 -20    2.81    3.65
  -2  24  20    0.10    2.89
   2 -24 -19    7.50    4.46
  -2  24  19   -1.72    3.30
  -2  24  18   -1.49    3.15
   2 -24 -18   11.49    5.67
  -2  24  17   -2.11    3.64
   2 -24 -17   11.24    5.93
   2 -24 -16    0.53    5.74
  -2  24  16   -1.95    3.80
   2 -24 -15    3.89    5.86
  -2  24  15    0.19    3.93
   2 -24 -14   21.55    8.22
  -2  24  14    5.87    4.15
  -2  24  13    5.02    3.51
   2 -24 -13   12.34    9.08
   2 -24 -13    8.44    6.62
   2 -24 -12   24.62    8.37
   2 -24 -12   22.94    8.07
  -2  24  12   18.40    6.57
   2 -24 -11   -4.49    6.20
  -2  24  11    3.09    4.06
   2 -24 -11   -2.49    6.04
  -2  24  10   14.81    6.32
   2 -24 -10   32.17    9.52
   2 -24 -10   36.64   10.31
  -2  24   9    9.38    5.49
   2 -24  -9   15.79    9.51
   2 -24  -9   -5.42    6.24
  -2  24   8   12.08    6.69
   2 -24  -8   23.46    9.79
   2 -24  -8   14.96    8.29
   2 -24  -7   -2.59    5.69
   2 -24  -7    1.34    6.07
  -2  24   7    0.86    3.69
  -2  24   6   -0.60    4.04
   2 -24  -6   15.59    9.81
   2 -24  -6    4.38    6.94
   2 -24  -5   17.15    8.55
   2 -24  -5   27.58   11.76
  -2 -24   5    7.22    5.42
  -2  24   5    6.51    5.92
  -2 -24   4   -9.41    6.68
   2 -24  -4   12.60    9.64
   2 -24  -4   17.36    9.15
  -2  24   4   -3.21    3.58
  -2 -24   3   -5.63    5.97
   2 -24  -3   10.00    7.99
   2 -24  -3   24.38    9.58
   2 -24  -2   13.10    8.79
  -2 -24   2   17.10    8.98
   2 -24  -2   -9.88    7.27
   2 -24  -1    5.68    5.96
  -2 -24   1    7.84    7.27
   2 -24  -1    8.72    6.62
  -2 -24   0   -2.07    6.98
   2 -24   0    8.00    7.05
   2 -24   1   10.73    7.10
  -2 -24  -1   -0.97    5.73
   2 -24   2   12.41    7.71
  -2 -24  -2    7.64    7.84
  -2 -24  -3   11.96    7.24
   2 -24   3   -3.10    5.37
   2 -24   4   -0.93    5.72
  -2 -24  -4   -4.07    5.54
  -2 -24  -5   13.06    8.61
   2 -24   5   -6.21    5.66
   2  24   6   -5.62    5.14
   2 -24   6    0.19    6.03
  -2 -24  -6  -10.25    8.36
   2  24   7   -2.73    4.20
  -2 -24  -7   -0.97    6.43
   2  24   8    1.47    3.62
  -2 -24  -8  -28.98    9.97
   2  24   9   10.97    4.88
  -2 -24  -9    3.44    6.63
  -2 -24  -9    4.93    5.79
   2  24  10    6.52    4.79
  -2 -24 -10   -3.25    6.54
   2  24  11   28.48    7.83
  -2 -24 -11   24.36    7.23
   2  24  12   -2.86    3.58
  -2 -24 -12   -4.23    5.42
  -2 -24 -13   14.82    6.61
   2  24  13    7.90    4.30
  -2 -24 -14  -12.11    5.97
   2  24  14   -0.31    3.08
  -2 -24 -14   -5.00    4.41
  -2 -24 -15    5.52    4.63
  -2 -24 -15    1.74    3.63
   2  24  15   -6.25    3.90
  -2 -24 -16    1.31    3.98
   2  24  16    0.88    2.60
   2  24  17   15.75    5.15
  -2 -24 -17   18.33    5.51
  -2  25  19    2.86    3.08
   2 -25 -18    1.50    3.09
  -2  25  18    1.83    2.67
   2 -25 -17   -3.61    3.42
  -2  25  17   -0.62    3.70
  -2  25  16    2.66    3.18
   2 -25 -16    6.21    4.09
  -2  25  15   -0.03    3.54
   2 -25 -15    2.38    4.51
  -2  25  14   -0.61    2.94
   2 -25 -14   -4.61    4.63
   2 -25 -13   10.43    5.90
  -2  25  13    6.22    4.91
  -2  25  12   -1.98    3.67
   2 -25 -12  -14.05    6.38
  -2  25  11   19.28    6.87
   2 -25 -11   23.60    7.86
  -2  25  10   -4.32    4.09
   2 -25 -10    0.55    5.94
   2 -25  -9   24.82    9.50
   2 -25  -9   18.88    8.25
  -2  25   9   14.27    6.35
  -2  25   8    9.37    5.78
   2 -25  -8   26.30    9.67
   2 -25  -8   25.06    9.55
  -2  25   7   13.23    6.61
   2 -25  -7   26.23    9.88
   2 -25  -7   26.26    9.63
   2 -25  -6   29.90    9.30
  -2  25   6   17.77    7.51
   2 -25  -6   33.47   11.01
   2 -25  -5   -3.55    5.36
  -2  25   5   -1.44    3.74
  -2 -25   5   -0.53    3.96
   2 -25  -5    5.98    6.65
  -2  25   4   22.95    7.78
  -2 -25   4   16.97    6.98
   2 -25  -4   10.57    6.34
  -2  25   3    6.74    5.88
   2 -25  -3    2.90    6.85
  -2 -25   3   -3.58    4.27
  -2 -25   2    5.77    5.34
  -2  25   2   17.11    8.09
   2 -25  -2   19.27    8.11
  -2 -25   1    4.27    5.14
   2 -25  -1   13.22    8.08
  -2 -25   0    8.66    5.29
   2 -25   0   23.72    8.33
  -2 -25  -1    5.47    6.19
   2 -25   1    6.96    6.85
   2 -25   2   10.45    6.83
  -2 -25  -2    9.84    6.98
  -2 -25  -3   -2.57    6.19
   2 -25   3    0.54    5.49
   2 -25   4    7.29    5.24
  -2 -25  -4    3.61    6.27
  -2 -25  -5    0.17    5.76
   2  25   5    1.40    3.39
   2 -25   5    5.00    4.58
  -2 -25  -6    3.55    7.26
   2  25   6    4.01    4.02
   2  25   7    3.62    3.22
  -2 -25  -7   -1.96    5.19
   2  25   8    1.08    3.20
  -2 -25  -8   12.98    7.57
   2  25   9   -1.78    3.66
  -2 -25  -9   -9.14    5.21
  -2 -25 -10    8.50    5.32
   2  25  10    2.04    2.93
  -2 -25 -11    0.70    4.48
   2  25  11   -1.41    3.23
  -2 -25 -12   14.20    5.62
   2  25  12    9.70    4.44
  -2 -25 -13    9.24    5.14
   2  25  13    7.83    4.11
  -2 -25 -14    3.72    3.99
   2  25  14   -3.39    2.42
   2  25  15    3.16    3.19
  -2 -25 -15   13.15    4.39
  -2 -25 -16    6.68    3.59
   2  25  16   10.22    3.93
  -2  26  17   -4.62    2.82
  -2  26  16    0.58    2.87
   2 -26 -15   22.85    5.50
  -2  26  15    5.91    3.82
   2 -26 -14   -5.04    4.57
  -2  26  14    5.55    4.19
   2 -26 -13   -5.61    4.34
  -2  26  13   -1.51    3.75
  -2  26  12   -0.71    2.57
   2 -26 -12   16.62    5.99
  -2  26  11    2.67    3.83
   2 -26 -11    3.88    4.95
   2 -26 -10   24.99    7.59
  -2  26  10    2.31    4.23
   2 -26  -9   41.66    9.37
  -2  26   9    2.61    3.67
  -2  26   8    2.68    4.14
   2 -26  -8    5.57    7.13
  -2  26   7   15.17    6.87
   2 -26  -7   54.33   10.60
   2 -26  -6   10.14    7.71
  -2  26   6   -1.35    3.45
   2 -26  -5   18.00    7.53
  -2  26   5   10.96    6.74
  -2  26   4    1.47    3.27
   2 -26  -4    9.47    6.48
  -2 -26   3    1.86    3.75
   2 -26  -3   -1.99    5.73
  -2  26   3    1.35    3.57
  -2 -26   2    2.54    4.19
  -2  26   2   -1.13    3.71
   2 -26  -2   -5.58    5.71
  -2 -26   1    1.04    3.99
   2 -26  -1   -7.26    6.25
  -2  26   1   -5.31    5.52
  -2 -26   0    8.64    5.47
  -2  26   0   -1.59    3.92
   2 -26   0   -3.36    4.63
   2 -26   1   -2.67    5.44
  -2 -26  -1    1.50    4.85
  -2  26  -1   -0.68    4.41
   2 -26   2    2.34    4.48
  -2 -26  -2    2.58    4.56
  -2 -26  -3   13.14    6.63
   2 -26   3   -2.01    4.48
   2  26   3    7.28    5.28
   2  26   4    5.43    4.90
  -2 -26  -4   18.75    6.90
   2  26   5    7.32    5.17
  -2 -26  -5    7.32    6.22
   2  26   6   10.96    5.59
  -2 -26  -6   21.57    7.59
  -2 -26  -7   -7.37    5.60
   2  26   7    0.04    3.01
  -2 -26  -8   14.25    6.32
   2  26   8    4.54    4.73
  -2 -26  -9    3.79    5.23
   2  26   9   -0.78    2.83
   2  26  10    2.50    3.57
  -2 -26 -10   -2.86    4.05
   2  26  11    0.24    2.77
  -2 -26 -11   -0.94    3.52
  -2 -26 -12  -10.64    4.20
   2  26  12   -3.24    3.14
   2  26  13    0.21    2.48
  -2 -26 -13    2.35    3.58
   2  26  14    0.46    2.97
  -2 -26 -14    5.34    3.51
  -2  27  14    2.54    2.29
  -2  27  13    4.49    3.04
   2 -27 -12   14.15    4.77
  -2  27  12    0.82    2.50
   2 -27 -11   17.87    5.42
  -2  27  11    1.79    2.72
   2 -27 -10    0.75    3.89
  -2  27  10   -2.91    3.04
   2 -27  -9   -1.30    3.99
  -2  27   9    1.83    2.80
   2 -27  -8   14.03    5.37
  -2  27   8    0.61    2.57
  -2  27   7   -2.05    3.74
   2 -27  -7    1.06    3.81
  -2  27   6   -3.54    4.77
   2 -27  -6   -7.11    4.73
   2 -27  -5    3.75    4.08
  -2  27   5   -0.81    2.90
  -2  27   4   -2.75    3.59
   2 -27  -4   13.06    5.34
   2 -27  -3   15.70    6.21
  -2  27   3   -3.04    4.35
  -2  27   2    6.88    4.58
   2 -27  -2   20.90    6.62
  -2  27   1    0.85    3.17
   2 -27  -1    4.51    5.32
   2 -27   0    3.84    4.62
  -2  27   0    5.42    4.00
  -2 -27   0   -5.40    4.03
  -2  27  -1   -0.81    3.03
  -2 -27  -1   -5.95    4.46
   2  27   1    0.38    3.39
   2  27   2   -2.01    3.55
  -2  27  -2    3.78    3.55
  -2  27  -3    0.20    3.96
  -2 -27  -3   -0.74    3.75
   2  27   3    0.23    2.68
  -2 -27  -4    3.21    3.86
   2  27   4    0.44    4.04
  -2  27  -4   -3.76    3.12
  -2  27  -5    5.27    4.45
   2  27   5    0.29    3.08
  -2 -27  -5   -4.04    4.39
  -2 -27  -6   11.09    5.25
   2  27   6    4.28    4.38
  -2  27  -6   -0.99    2.97
   2  27   7    0.87    3.41
  -2 -27  -7    7.41    4.62
   2  27   8    1.27    2.49
  -2 -27  -8    1.66    3.61
   2  27   9    0.45    2.97
  -2 -27  -9    2.99    3.64
   2  27  10   -1.09    2.33
  -2 -27 -10    0.48    3.01
  -2 -27 -11   20.02    5.92
   2  27  11    4.90    3.81
  -2  28  10    1.23    2.00
  -2  28   9    4.09    3.59
  -2  28   8    4.32    3.43
  -2  28   7    4.16    3.32
  -2  28   6    3.32    2.70
   2 -28  -5   13.77    5.08
  -2  28   5    4.88    4.05
  -2  28   4    1.96    4.01
   2 -28  -4    8.10    3.87
  -2  28   3    5.81    4.06
   2 -28  -3    2.42    3.57
   2  28  -3    0.87    2.78
  -2  28   2    4.69    4.20
   2  28  -2    2.59    3.56
   2 -28  -2    9.61    4.41
  -2  28   1    6.71    3.84
   2  28  -1    4.17    4.21
  -2  28   0    4.23    3.89
   2  28   0    0.19    2.78
  -2  28  -1    7.39    4.26
   2  28   1    3.75    3.86
  -2  28  -2    0.46    3.18
   2  28   2    1.67    3.21
  -2  28  -3    4.58    2.54
   2  28   3   -1.92    3.16
   2  28   4    1.15    2.43
   2  28   5    2.34    2.45
   2  28   6   -1.28    2.13
   2  28   7    0.23    2.04
   2  28   8    0.97    2.45
   2  29  -3    0.60    2.65
   2  29  -2    1.90    2.27
   2  29  -1   -3.42    3.33
   2  29   0   -4.52    3.20
   2  29   1   -0.60    2.63
   2  29   2   -3.45    2.90
   3   0 -36   33.82   11.29
   3   0 -35   50.94   14.59
   3   0 -34   -4.49    9.96
   3   0 -33   29.69   18.04
   3   0 -32   29.35   23.60
   3   0 -31   64.32   30.41
  -3   0  30   18.79   11.52
   3   0 -30   18.58   19.70
  -3   0  29   15.35   12.03
  -3   0  28  242.00   37.79
  -3   0  27  -15.91   14.89
  -3   0  26 1437.65   95.05
  -3   0  25    7.22   17.00
  -3   0  24 2149.74  124.02
  -3   0  23   74.43   23.80
  -3   0  22 1938.88   62.44
   3   0 -21  118.05   54.24
   3   0 -20  632.62   92.90
   3   0 -19   38.90   21.80
   3   0 -18  318.65   49.94
   3   0 -17  206.98   37.27
  -3   0  16  358.26   33.71
   3   0 -16  329.36   41.19
  -3   0  16  350.19   37.99
  -3   0  15 1405.03   62.80
  -3   0  15 1430.62   74.22
  -3   0  14  228.95   26.73
  -3   0  14  302.13   37.89
  -3   0  13 2470.90   74.99
  -3   0  13 2508.28   90.69
  -3   0  12  141.07   17.67
  -3   0  12  138.89   21.06
  -3   0  11  839.49   38.18
  -3   0  11  813.38   47.42
  -3   0  10  212.49   20.00
  -3   0  10  198.40   23.63
  -3   0   9  434.33   31.43
  -3   0   9  462.44   24.26
  -3   0   8  271.04   23.89
  -3   0   7  304.00   23.97
  -3   0   6   74.12   13.08
  -3   0   5    7.06    5.49
  -3   0   4  245.70   19.64
  -3   0   3   50.54    9.69
  -3   0   2  177.50   15.88
  -3   0   1  237.54   17.75
  -3   0   0   74.55   11.99
  -3   0   0   84.53   11.90
  -3   0  -1  115.02   12.99
  -3   0  -2   26.42    6.42
  -3   0  -3   24.47    9.48
  -3   0  -4    7.21    4.39
  -3   0  -5   -0.63    5.56
  -3   0  -6  382.40   26.06
  -3   0  -7  255.14   22.08
  -3   0  -8  958.50   44.84
  -3   0  -9 1897.75   68.85
  -3   0 -10 2806.64   86.76
  -3   0 -11 2598.37   86.48
   3   0  11 2723.85   95.76
   3   0  12 1531.94   76.09
  -3   0 -12 1449.81   66.70
   3   0  13 1340.14   73.92
  -3   0 -13 1181.17   62.16
  -3   0 -14  192.12   25.40
   3   0  14  204.90   30.81
   3   0  15  345.02   41.34
   3   0  16   29.89   13.19
   3   0  17   58.84   17.68
   3   0  18    6.13    8.31
   3   0  19    2.05    4.95
   3   0  20    2.57    7.19
   3   0  20   -6.65   12.84
   3   0  21   22.99   12.00
   3   0  21   31.88   16.28
   3   0  22    8.78   13.33
   3   0  22   11.63    8.96
   3   0  23  263.43   47.48
   3   0  23  235.22   33.76
   3   0  24   43.33   14.65
   3   0  25  156.14   29.67
   3   0  26  169.99   30.96
   3   0  27   29.61   15.01
   3   0  28  187.15   30.41
   3   0  29   -0.22    9.45
   3   0  30  170.15   25.42
   3   0  31   12.61    8.02
   3   0  32  120.12   18.88
   3   0  33   -0.85    4.55
  -3   0 -34   68.79   17.10
   3  -1 -36   43.24   12.56
   3  -1 -35   -0.53    9.19
   3   1 -35   -8.17    8.22
   3   1 -34    1.18    8.07
   3  -1 -34    2.22   11.46
   3   1 -33    3.75   13.32
   3  -1 -33  -16.61   16.00
   3  -1 -32   27.58   18.58
   3   1 -32   46.89   22.99
   3  -1 -31   10.02   18.53
   3   1 -31   30.06   19.88
  -3   1  30    9.17    7.66
  -3  -1  30   11.76    9.58
   3  -1 -30    1.64   25.36
  -3   1  29    9.53    9.00
  -3  -1  29    4.48    9.70
  -3   1  28   29.71   16.79
  -3  -1  28   38.03   18.90
  -3   1  27  298.95   43.65
  -3  -1  27  301.50   40.68
  -3   1  26    3.21   16.50
  -3  -1  26   27.76   14.88
  -3   1  25  601.80   67.08
  -3  -1  25  751.80   64.38
   3  -1 -24   77.71   20.93
  -3   1  24   38.12   28.25
  -3  -1  24   87.70   33.51
  -3   1  23  694.74   71.08
  -3   1  23  732.24   38.22
  -3  -1  23  739.09   66.31
   3  -1 -23  877.95   55.07
  -3   1  22   43.63   24.15
   3  -1 -22   29.22   31.93
  -3   1  22   75.48   16.03
   3  -1 -21  351.16   81.01
   3  -1 -20   29.12   27.59
   3   1 -20    6.48   20.38
   3   1 -19   46.28   20.48
   3  -1 -19   73.66   27.00
   3   1 -18   -4.62   10.51
   3  -1 -18    6.91    6.70
  -3   1  18    1.24    3.95
   3   1 -17   63.75   25.74
  -3   1  17   26.20   15.38
   3  -1 -17   22.29   19.71
  -3  -1  17   46.01   17.79
  -3   1  16  152.11   21.90
  -3  -1  16  150.19   25.55
   3  -1 -16  137.20   28.81
  -3  -1  15    2.05    6.24
  -3   1  15    7.56    7.75
  -3  -1  14  803.32   54.71
  -3   1  14  833.85   54.48
  -3   1  14  793.07   44.82
  -3   1  13   36.39   14.27
  -3   1  13   57.22   18.35
  -3   1  12  594.61   33.74
  -3   1  12  597.47   42.43
  -3  -1  12  558.21   41.82
  -3   1  11  113.83   18.34
  -3  -1  11  106.31   17.76
  -3   1  11  103.36   13.35
  -3   1  10   46.81    8.78
  -3  -1  10   51.84   12.86
  -3   1  10   51.65   12.22
  -3  -1   9   95.32   15.29
  -3   1   9   98.14   15.48
  -3  -1   9   97.15   15.22
  -3   1   9   95.74   10.70
  -3   1   8  315.34   25.50
  -3   1   8  308.97   16.63
  -3  -1   8  309.75   24.35
  -3   1   7   86.67    7.79
  -3   1   7   81.02   12.70
  -3  -1   7   83.26   12.70
  -3   1   6  240.93   20.09
  -3  -1   6  245.49   22.66
  -3   1   6  251.66   10.45
  -3   1   6  245.98   21.37
  -3   1   5  970.37   39.83
  -3   1   5  959.75   35.97
  -3  -1   5  956.28   38.87
  -3   1   4    3.89    4.87
  -3  -1   4    3.07    3.96
  -3   1   3   30.25    8.46
  -3  -1   3   33.69    7.91
  -3   1   2   44.82    7.67
  -3  -1   2   47.11    9.06
   3  -1  -1   32.54    4.74
  -3   1   1   36.69    7.74
  -3  -1   1   37.47    8.50
  -3  -1   1   35.11    7.47
  -3  -1   0   96.85   12.59
   3  -1   0   87.60    8.73
  -3  -1   0   98.13   13.04
  -3   1   0   90.00   10.14
   3  -1   1    3.63    3.29
  -3   1  -1    3.29    4.58
  -3   1  -1    3.90    3.75
  -3  -1  -1   14.34    6.67
   3  -1   2   34.38    6.59
  -3  -1  -2   32.63    6.17
  -3   1  -2   33.91    5.72
   3  -1   3 1042.45   38.95
  -3  -1  -3 1047.12   42.87
  -3   1  -3 1021.01   36.07
   3  -1   4   40.45    7.98
  -3  -1  -4   39.21    7.65
  -3   1  -4   41.40    6.25
  -3  -1  -5   71.63   11.15
   3  -1   5   71.49   11.71
  -3   1  -5   77.20    9.70
  -3  -1  -6  111.69   16.27
  -3   1  -6  106.68   12.69
   3  -1   6  105.26   14.98
  -3  -1  -7   64.60   13.38
   3  -1   7   61.26   12.27
  -3   1  -7   62.09   10.20
   3  -1   8   58.94   12.66
  -3  -1  -8   55.28   13.01
  -3   1  -8   59.20   10.73
   3  -1   9 1067.23   54.70
  -3   1  -9 1000.89   42.63
  -3  -1  -9 1079.45   60.81
  -3   1 -10  952.83   44.22
   3  -1  10 1015.66   56.64
  -3  -1 -10 1078.34   64.39
  -3   1 -11  455.58   30.97
  -3  -1 -11  510.81   46.46
   3  -1  11  493.32   41.54
  -3  -1 -12 1479.31   79.78
   3  -1  12 1414.65   73.15
  -3   1 -12 1286.15   54.66
   3  -1  13   33.75   13.17
   3   1  13   29.47   12.67
  -3  -1 -13   24.26    6.45
   3   1  14   55.91   16.26
   3  -1  14   52.60   16.07
  -3  -1 -14   46.28   15.43
   3  -1  15    3.06    5.97
  -3  -1 -15    5.63    6.61
   3   1  15    6.17    7.42
   3   1  16    0.03    7.15
   3  -1  16   -0.92    4.59
   3   1  17   55.10   18.61
   3  -1  17   54.59   18.89
   3   1  18    4.50    6.63
   3  -1  18    3.86    7.28
   3   1  19    1.84    9.67
   3   1  19    3.88    9.52
   3  -1  19    8.36    6.34
   3  -1  20   -3.30   10.84
   3  -1  20   -0.28    8.01
   3   1  20   -6.73   13.02
   3   1  20    1.22   10.86
   3   1  20   -8.53    7.05
   3  -1  21    5.79    9.55
   3   1  21   -4.57    7.80
   3  -1  21    9.50   11.03
   3   1  21   -0.49    8.05
   3   1  22    1.25    7.12
   3  -1  22    5.43    9.93
   3   1  22   -1.48    8.19
   3   1  23   24.20   13.43
   3   1  23   16.00   10.71
   3  -1  23    6.79   10.22
   3  -1  24   27.51   12.22
   3   1  24   39.31   17.00
   3   1  25   38.36   15.32
   3  -1  25   33.30   16.09
   3   1  26   13.46    8.46
   3  -1  26    2.50   10.37
   3  -1  27   51.11   18.22
   3   1  27   31.49   13.41
   3   1  28    6.51    8.23
   3  -1  28   14.66   11.47
   3  -1  29   54.85   15.88
   3   1  29   51.06   17.33
   3   1  30   23.99   11.81
   3  -1  30   32.68   10.76
   3   1  31   70.45   16.23
   3  -1  31   53.71   13.13
   3  -1  32  -12.07    7.83
   3   1  32   -7.57    8.83
   3   1  33   30.71    9.54
  -3  -1 -34   -2.04   10.59
   3  -2 -36   -8.86   11.56
   3  -2 -35   10.32   12.37
   3  -2 -34   30.18   14.42
   3   2 -34    1.00    7.10
   3   2 -33    9.65   10.64
   3  -2 -33   11.84   17.39
   3   2 -32  -11.20   15.75
   3  -2 -32   -9.54   14.72
   3   2 -31    2.67   14.89
   3  -2 -31    7.21   26.08
   3  -2 -30    3.40   20.89
   3   2 -30   25.40   19.61
  -3   2  30   20.44   11.51
  -3   2  29    9.35   13.28
  -3   2  28  -10.78   15.63
  -3   2  27   22.00   19.04
  -3   2  26  -13.40   13.79
  -3   2  25   19.90   20.99
   3  -2 -25   51.87   17.28
  -3   2  25   69.95   14.97
  -3   2  24   66.08   20.93
  -3   2  24    9.33   16.41
   3  -2 -24   61.31   22.02
  -3   2  23   16.11   10.23
  -3   2  23   11.72   14.21
   3  -2 -23   20.73   12.83
  -3   2  22   71.06   13.95
  -3   2  22   68.93   30.46
   3  -2 -22   54.34   39.23
   3  -2 -22   79.90   19.62
   3  -2 -21   64.28   39.53
   3  -2 -20   28.15   23.25
   3   2 -19  131.01   38.49
   3  -2 -19  133.67   33.27
   3   2 -18    5.37   11.63
   3  -2 -18    3.51    6.95
  -3  -2  18   11.18    7.15
  -3   2  18   11.27    7.28
  -3  -2  17   -1.78    5.52
  -3   2  17    2.14    7.38
   3   2 -17   -3.02    6.45
   3  -2 -17    4.99    5.57
  -3   2  16   60.59   13.33
   3  -2 -16   50.89   16.05
  -3  -2  16   57.48   16.49
  -3  -2  15   78.89   18.27
  -3   2  15   76.47   14.82
   3  -2 -15   64.88   17.26
  -3  -2  14 1576.23   76.41
  -3   2  14 1589.44   62.98
  -3   2  13    0.70    4.03
  -3  -2  13   30.24   11.71
  -3   2  12 1937.23   75.07
  -3  -2  12 1869.78   76.23
  -3   2  12 1885.16   59.87
  -3   2  11  117.87   17.42
  -3  -2  11  124.89   18.86
  -3   2  10 1373.62   57.63
  -3  -2   9  289.95   24.54
  -3   2   9  321.75   26.21
  -3  -2   8  155.26   16.96
  -3   2   8  148.63   17.03
  -3  -2   7  326.03   24.18
  -3   2   7  323.87   23.90
  -3  -2   6   52.36   12.22
  -3   2   6   35.63    8.19
  -3  -2   5  147.08   16.18
  -3   2   5  143.32   14.67
  -3   2   4  658.33   32.38
  -3   2   4  659.14   26.86
  -3  -2   4  652.19   31.67
  -3   2   3  107.89   12.94
  -3  -2   3  107.97   15.48
  -3   2   3  102.77   10.33
  -3  -2   2   89.45   13.26
  -3   2   2   80.85    7.84
  -3   2   2   77.39   10.28
  -3  -2   2   80.96   11.32
  -3   2   1  183.59   14.61
  -3  -2   1  194.53   19.63
  -3  -2   1  186.99   17.07
   3  -2   0  349.49   18.45
  -3   2   0  364.43   19.16
  -3  -2   0  390.11   25.18
  -3  -2  -1  233.70   19.58
  -3   2  -1  220.11   14.65
   3  -2   1  217.52   15.38
  -3   2  -2  271.04    9.70
  -3   2  -2  248.23   14.41
   3  -2   2  238.21   17.48
  -3  -2  -2  230.73   20.29
   3  -2   3 1444.11   46.74
  -3  -2  -3 1405.80   54.21
  -3   2  -3 1400.39   36.05
   3  -2   4   20.03    5.95
  -3  -2  -4   20.13    7.28
  -3   2  -4   18.75    4.21
  -3  -2  -5  737.93   44.45
  -3   2  -5  739.71   26.17
   3  -2   5  771.35   38.36
  -3  -2  -6   11.00    4.57
   3  -2   6   16.96    6.07
  -3   2  -6   15.78    3.43
   3  -2   7  303.68   27.22
  -3   2  -7  312.37   20.08
  -3  -2  -7  300.86   33.05
  -3   2  -8   20.00    5.01
   3  -2   8   19.97    7.70
  -3  -2  -8   19.89   11.13
  -3  -2  -9  122.04   22.66
   3  -2   9  113.50   18.40
  -3   2  -9  119.69   13.37
  -3   2 -10  110.47   14.11
  -3  -2 -10  108.28   25.05
   3  -2  10   97.73   17.68
  -3   2 -11    1.51    3.76
  -3  -2 -11    4.82    7.46
   3  -2  11    1.74    4.29
  -3  -2 -12  185.64   35.54
   3  -2  12  159.42   24.87
  -3  -2 -13   19.90   12.52
   3  -2  13   18.20    8.60
   3  -2  14   13.56    8.04
  -3  -2 -14    9.53   12.57
   3  -2  15    5.51    6.51
  -3  -2 -15   13.38   14.17
   3   2  15    6.60    7.21
   3   2  16   52.91   17.31
   3  -2  16   42.89   16.87
  -3  -2 -16   46.09   16.58
   3  -2  17   50.67   18.14
   3   2  17   58.28   18.81
   3   2  18   92.19   24.90
   3  -2  18   97.22   24.99
   3   2  19   16.47    7.87
   3   2  19   22.64    9.85
   3   2  19   14.66    8.11
   3  -2  19   35.69   19.53
   3   2  20   56.02   10.77
   3   2  20   44.62   17.79
   3  -2  20   63.93   22.89
   3  -2  20   47.46   16.79
   3   2  20   46.45   15.95
   3   2  21   11.23    6.18
   3  -2  21   26.46   15.92
   3   2  21   20.42   14.01
   3   2  21   14.51   10.87
   3   2  22    5.45    9.58
   3   2  22  -14.57   12.43
   3  -2  22    9.29   11.68
   3   2  23   18.48   10.03
   3   2  23   29.24   17.02
   3  -2  23   36.00   17.26
   3  -2  24   41.98   16.44
   3   2  24   38.17   15.80
   3  -2  25   36.24   16.51
   3   2  25   35.39   17.09
   3  -2  26   -2.44   10.29
   3   2  26   14.49   11.27
   3  -2  27   24.52   13.98
   3   2  27   13.33   11.15
   3  -2  28   16.70   12.56
   3   2  28   11.49   10.25
   3  -2  29   70.76   15.89
   3   2  29   85.57   19.52
   3  -2  30    4.06    7.72
   3   2  30    3.17    7.35
   3   2  31  137.17   22.05
   3  -2  31  104.28   16.48
   3   2  32  -15.93    9.31
   3   2  33   33.15   10.04
  -3  -2 -34  -17.99   15.16
   3  -3 -36   15.17   10.71
   3  -3 -35    5.40    9.72
   3  -3 -34    4.71   11.35
   3  -3 -33    7.41   14.39
   3   3 -32   19.93   12.74
   3  -3 -32    3.09   16.18
   3  -3 -31   21.87   24.78
   3   3 -31   -8.19   10.56
   3  -3 -30   41.68   26.60
  -3   3  30   11.58   10.19
   3   3 -30   49.82   19.56
   3   3 -29    5.54   13.49
  -3   3  29   22.28   11.13
  -3   3  28   -8.51   12.11
  -3   3  27   54.45   21.37
  -3   3  26   10.23    5.17
   3  -3 -26    7.58    9.79
  -3   3  26   29.99   19.07
  -3   3  25  236.10   23.05
  -3   3  25  267.55   42.98
   3  -3 -25  289.52   37.48
   3  -3 -24  -19.41   13.64
  -3   3  24    9.44   13.31
  -3   3  24   15.50    7.79
  -3   3  23  229.39   42.32
  -3   3  23  181.93   18.83
   3  -3 -23  126.74   58.99
   3  -3 -23  240.47   32.04
   3  -3 -22   40.73   44.09
  -3   3  22   27.81    7.07
  -3   3  22   44.35   18.31
   3  -3 -22   42.99   14.05
   3  -3 -21   85.14   44.89
   3  -3 -20   66.29   30.70
   3  -3 -19    3.12    9.69
  -3  -3  19    5.80    6.92
   3  -3 -18   41.86   17.32
  -3   3  18   56.58   15.28
  -3  -3  18   52.65   15.37
   3   3 -18   35.78   18.23
  -3   3  17   10.59    8.82
  -3  -3  17   13.58    9.97
   3  -3 -17    3.40    6.39
   3  -3 -16    6.12    8.44
  -3   3  16    7.31    5.02
  -3  -3  16   13.88    8.87
   3  -3 -15  365.28   43.25
  -3   3  15  426.95   35.32
  -3  -3  15  395.10   41.09
   3  -3 -14   -1.93    7.22
  -3  -3  14    6.96    5.81
  -3  -3  13 2014.78   82.69
   3  -3 -13 1811.13   85.55
  -3  -3  12   26.32    8.45
  -3  -3  10   56.65   14.30
  -3  -3   9 1396.86   53.70
  -3  -3   8   65.36   11.55
  -3  -3   7  253.95   21.06
  -3   3   7  255.33   21.09
  -3  -3   6  559.91   32.38
  -3   3   6  477.61   27.71
  -3  -3   5  140.06   14.80
  -3   3   5  133.04   13.17
  -3  -3   4 1069.38   42.18
  -3   3   4 1039.60   33.85
  -3  -3   3  143.41   18.82
  -3  -3   3  153.04   21.62
  -3   3   3  118.61   12.47
  -3  -3   2  513.26   33.71
  -3  -3   2  487.28   28.37
  -3  -3   1   72.43   13.57
  -3  -3   1   70.62   11.07
  -3   3   1   67.93    9.44
  -3  -3   0  568.62   33.41
  -3   3   0  535.37   23.16
  -3  -3  -1  603.60   36.18
  -3   3  -1  625.20   25.14
  -3  -3  -2    2.14    5.69
  -3   3  -2    0.81    3.17
  -3   3  -3  608.56   21.12
   3  -3   3  592.78   30.92
  -3  -3  -3  593.01   41.09
  -3   3  -4 1317.42   28.75
  -3  -3  -4 1231.55   62.07
   3  -3   4 1241.28   47.74
   3  -3   5  946.05   43.46
  -3  -3  -5  949.11   58.25
  -3   3  -5  942.94   23.55
   3  -3   6 1680.95   61.36
  -3   3  -6 1579.66   30.84
  -3  -3  -6 1633.83   84.22
   3  -3   7  128.05   18.24
  -3  -3  -7  124.49   25.16
  -3   3  -7  121.21    8.79
  -3  -3  -8  366.38   45.93
   3  -3   8  374.56   32.32
  -3   3  -8  366.91   15.56
   3  -3   9    4.43    3.25
  -3  -3  -9    6.82    7.97
  -3   3  -9    5.97    1.99
  -3  -3 -10   59.41   19.63
   3  -3  10   61.49   14.60
  -3  -3 -11  333.57   52.93
   3  -3  11  304.23   33.20
  -3  -3 -12   25.22   12.25
   3  -3  12   20.59    8.56
  -3  -3 -13   97.35   30.94
   3  -3  13   85.45   18.89
  -3  -3 -14    4.85   18.97
   3  -3  14   -0.01    4.79
   3  -3  15   16.69    9.95
  -3  -3 -15   24.38   16.64
  -3  -3 -16    6.53   11.34
   3  -3  16    6.80    6.54
  -3  -3 -17  409.73   62.89
   3  -3  17  381.98   48.51
   3   3  17  365.29   45.88
   3   3  18    1.44    7.53
   3   3  19  138.01   31.82
   3   3  19  124.23   15.68
   3   3  19  118.48   18.23
   3   3  20   18.44   11.99
   3   3  20   20.82   14.16
   3  -3  20   12.87   13.36
   3   3  20   15.15    5.65
   3   3  21    2.67    6.06
   3   3  21   -9.36    4.97
   3   3  21   -2.18    9.31
   3  -3  21  -23.62   15.29
   3  -3  22   30.27   14.83
   3   3  22   15.82    5.03
   3   3  22   16.44    9.69
   3   3  22   23.28   10.37
   3  -3  23   43.31   19.00
   3   3  23   37.49   16.46
   3   3  23   36.89   10.68
   3   3  24   93.76   20.81
   3  -3  24  118.26   27.13
   3  -3  25   18.63   12.31
   3   3  25   19.86    9.81
   3   3  26   25.42   11.54
   3  -3  26   30.61   16.96
   3   3  27    7.24    9.06
   3  -3  27   11.79   10.81
   3   3  28   46.70   14.88
   3  -3  28   43.56   15.02
   3   3  29   38.26   13.39
   3  -3  29   37.84   13.23
   3  -3  30  158.52   20.67
   3   3  30  167.31   25.59
   3   3  31   -8.50    9.46
   3   3  32   82.47   16.39
   3   3  33   -3.52    4.74
  -3  -3 -34  -10.93   13.08
   3  -4 -36   13.02   10.75
   3  -4 -35   -4.62   10.62
   3  -4 -34    3.03   10.09
   3  -4 -33    0.34   12.88
   3  -4 -32   -8.48   18.68
   3  -4 -31   33.25   22.95
   3  -4 -30    9.23   18.21
  -3   4  30    8.49   10.80
  -3   4  29    2.78    8.14
   3   4 -29   17.64   14.47
   3   4 -28  -31.71   18.02
  -3   4  28   -1.47   10.98
  -3   4  27   -2.97    3.67
  -3   4  27   -2.40    9.85
  -3   4  26   35.74    8.32
   3  -4 -26   36.53   12.00
  -3   4  26   58.08   21.16
  -3   4  25   10.77    6.61
   3  -4 -25   -4.92   10.17
  -3   4  25   -1.97   10.79
  -3   4  24   92.49   14.04
  -3   4  24  114.34   26.80
   3  -4 -24  123.96   24.44
   3  -4 -23   -7.95   37.26
  -3   4  23    1.88   11.82
  -3   4  23   -6.27    6.37
   3  -4 -23  -21.28   15.96
  -3   4  22   49.42   23.18
   3  -4 -22   19.66   33.18
   3  -4 -22   76.02   18.18
  -3   4  22   47.55   10.10
  -3   4  21   -0.30   13.13
   3  -4 -21  -16.66   23.49
  -3   4  21   17.34    7.30
   3  -4 -20   10.75   13.78
  -3  -4  20    9.81    9.05
  -3  -4  19   38.92   13.91
   3  -4 -19   42.19   21.82
  -3  -4  18   80.58   19.45
   3  -4 -18   52.89   20.95
   3  -4 -17   -0.94    6.67
  -3   4  17    1.72    5.10
  -3  -4  17    4.22    3.98
   3  -4 -16    3.18    5.32
  -3  -4  16    5.50    6.29
  -3  -4  15    4.95    6.05
   3  -4 -15    0.73    5.08
  -3  -4  14  135.11   22.04
   3  -4 -14  122.27   23.55
   3  -4 -13   17.45    8.86
  -3  -4  13   24.21   10.65
   3  -4 -12  396.61   38.48
  -3  -4  11  141.97   17.31
  -3  -4  10  321.69   27.33
  -3  -4   9   15.55    6.56
  -3  -4   8   86.00   13.31
  -3  -4   7  412.29   28.05
  -3  -4   6   24.60    6.66
  -3  -4   5  707.33   36.30
  -3  -4   4   75.51   14.11
  -3  -4   4   68.17   11.50
  -3  -4   3    0.41    5.33
  -3  -4   3   -2.86    4.28
  -3  -4   2  156.17   21.45
  -3  -4   2  152.88   17.55
  -3  -4   1    5.94    4.73
  -3  -4   1    5.44    7.63
  -3  -4   0    0.72    3.50
  -3  -4  -1   67.31   13.17
  -3  -4  -2   94.31   17.01
  -3  -4  -3   65.65   15.65
  -3  -4  -4  698.72   53.46
  -3  -4  -5  119.97   23.17
  -3  -4  -6  223.72   36.07
   3  -4   6  285.75   26.33
   3  -4   7   90.17   16.53
  -3  -4  -7   68.39   21.47
   3  -4   8   -3.40    4.02
  -3  -4  -8    0.45    7.71
   3  -4   9    0.81    3.17
  -3  -4  -9    0.15    9.85
  -3  -4 -10    2.54   17.13
   3  -4  10    6.45    4.78
  -3  -4 -11    1.43   12.73
   3  -4  11    7.95    6.92
   3  -4  12    2.26    5.61
  -3  -4 -12   -2.07   19.59
   3  -4  13    1.09    3.10
  -3  -4 -13   -3.86   12.57
   3  -4  14   10.52    8.29
  -3  -4 -14   27.46   26.13
  -3  -4 -15  -10.56   19.51
  -3  -4 -16   90.86   38.36
  -3  -4 -17   16.60   14.26
  -3  -4 -18   16.72   14.94
   3   4  18   21.07   10.46
   3   4  19   13.14    6.17
   3   4  19   15.87   12.14
   3   4  19   13.00   10.93
   3  -4  20   -4.49   13.03
   3   4  20   -7.06    5.84
   3   4  20    3.57   11.88
   3   4  20   -3.86   10.28
   3  -4  21   -2.78   10.82
   3   4  21   10.37    8.67
   3   4  21   10.74   11.11
   3   4  21    7.56    7.33
   3  -4  22   -7.70   11.90
   3   4  22    0.83    8.08
   3   4  22    9.64    8.79
   3   4  22    2.11    5.31
   3   4  23   12.17    9.73
   3  -4  23   38.07   18.97
   3   4  24    4.98    7.54
   3  -4  24    4.95    9.83
   3  -4  25   30.51   17.29
   3   4  25   -1.71    8.89
   3  -4  26   -1.59    8.33
   3   4  26  -16.32    9.72
   3   4  27    6.14    8.00
   3  -4  27   -1.89    8.15
   3   4  28   22.90   10.38
   3  -4  28   21.84    9.20
   3   4  29    8.26    8.01
   3   4  30   -2.48    5.88
   3   4  31   12.63    6.59
   3   4  32   -3.35    6.49
   3   4  33   16.02    7.73
  -3  -4 -34   35.37   17.22
   3  -5 -36   45.95   19.83
   3  -5 -35   11.77   10.03
   3  -5 -34    2.07   10.87
   3  -5 -33   -9.49   14.14
   3  -5 -32   16.90   18.75
   3  -5 -31   25.61   19.45
   3  -5 -30   23.98   16.73
  -3   5  30    3.29    7.86
  -3   5  29  -10.82    8.41
  -3   5  28    3.28   10.54
   3  -5 -27    9.18   12.69
  -3   5  27  -16.04   12.85
  -3   5  27   -2.64    4.30
  -3   5  26   -0.51    4.02
   3  -5 -26   -7.80   13.82
  -3   5  26    5.78   11.67
  -3   5  25   -2.68    4.59
   3  -5 -25    2.48    9.70
  -3   5  25    4.84    8.84
  -3   5  24    1.39    5.55
  -3   5  24   -3.10    9.94
   3  -5 -24   23.17   29.02
   3  -5 -24    7.47    9.26
  -3   5  23    2.81    4.73
  -3   5  23   -3.05    9.53
   3  -5 -23    1.75   13.28
   3  -5 -23    3.42   27.56
   3  -5 -22    3.19   11.36
  -3   5  22   10.20    6.64
  -3   5  22    3.30   11.47
   3  -5 -22   -1.75   24.95
  -3   5  21   49.48   11.02
  -3   5  21   52.53   20.59
   3  -5 -21   31.95   20.23
   3  -5 -21   54.66   17.82
   3  -5 -20   45.30   31.20
  -3  -5  20   58.22   16.66
  -3  -5  19   -4.06    6.49
   3  -5 -19    1.39   10.95
   3  -5 -18   -1.02    8.96
  -3  -5  18   -0.18    4.46
  -3  -5  17    2.89    4.50
   3  -5 -17    0.78    8.19
  -3  -5  16   -3.49    7.90
   3  -5 -16    1.64    9.70
  -3  -5  15  224.34   30.95
   3  -5 -15  226.19   37.16
  -3  -5  14   49.74   14.46
   3  -5 -14   48.92   17.68
   3  -5 -13  688.09   56.68
   3  -5 -12    6.88    6.53
  -3  -5  11  816.63   42.80
   3  -5 -11  795.55   55.27
   3  -5 -10   15.28    7.39
  -3  -5  10   46.11   16.77
  -3  -5   9  652.51   36.48
  -3  -5   8   -3.23    5.18
  -3  -5   7   35.80    8.15
  -3  -5   6   50.28   11.44
  -3  -5   5    0.27    3.11
  -3  -5   4   40.62    9.61
  -3  -5   4   47.44   12.50
  -3  -5   3   24.90   11.23
  -3  -5   3   23.19    8.03
  -3  -5   2    8.96    7.66
  -3  -5   2    2.24    4.30
  -3  -5   1   -0.12    6.20
  -3  -5   1   -1.05    5.03
  -3  -5   0   37.07   10.69
  -3  -5  -1    3.61    5.07
  -3  -5  -2    3.76    5.99
  -3  -5  -3   53.82   17.22
  -3  -5  -4  106.24   22.87
  -3  -5  -5   21.40   11.06
  -3  -5  -6  142.08   30.34
  -3  -5  -7   22.90   13.91
  -3  -5  -8  101.58   29.59
  -3  -5  -9   36.32   17.90
  -3  -5 -10   75.70   30.57
  -3  -5 -11   43.89   19.43
  -3  -5 -12   -0.99   17.71
  -3  -5 -13   -8.52   23.10
  -3  -5 -14    4.35   16.69
  -3  -5 -15    1.04   21.08
  -3  -5 -16  -13.75   21.96
  -3  -5 -17    1.23   18.04
   3   5  18   16.89   10.44
  -3  -5 -18   -3.63   23.41
   3   5  19   63.67   20.94
   3   5  19   68.89   15.48
   3   5  19   78.77   16.27
  -3  -5 -19   63.40   34.15
   3   5  20    2.62    6.44
   3   5  20    5.42    9.34
   3   5  20   14.87    7.96
   3   5  21   12.05    8.45
   3   5  21    6.20   10.71
   3   5  21    6.12   11.01
   3  -5  21   28.09   16.02
   3   5  22   15.67   10.38
   3   5  22   -1.28    7.09
   3   5  22    2.67    6.70
   3   5  23   24.60   10.87
   3   5  23   12.95   10.43
   3  -5  23   17.95   12.71
  -3  -5 -24   30.28   12.53
   3   5  24   22.80   13.23
  -3  -5 -25   16.48   12.31
   3   5  25   13.58   10.33
   3   5  26   -2.85    6.35
  -3  -5 -26    9.77    9.72
   3   5  27   -3.06    8.58
   3   5  28   18.78   10.71
   3   5  29   -3.88    7.50
   3   5  30   52.66   12.95
   3   5  31    4.33    5.91
   3   5  32   65.46   13.60
   3   5  33   -0.36    4.14
  -3  -5 -34   -4.85   10.07
   3  -6 -36   15.74    8.98
   3  -6 -35    3.21    9.75
   3  -6 -34   22.46   11.68
   3  -6 -33  -11.96   10.33
   3  -6 -32   -2.64   10.20
   3  -6 -31   51.55   21.23
   3  -6 -30  -10.87   20.39
  -3   6  30   18.07    9.62
   3  -6 -29  -20.45   17.98
  -3   6  29    6.04    8.64
  -3   6  28    6.54    4.04
  -3   6  28    4.21    8.88
   3  -6 -27    8.15   13.92
  -3   6  27    7.05    4.80
  -3   6  27   19.35   11.62
  -3   6  26   -0.14    3.58
  -3   6  26    8.78   10.07
   3  -6 -26   -1.82   12.24
  -3   6  25   25.42    8.61
  -3   6  25   17.21   11.81
   3  -6 -25   46.15   19.53
   3  -6 -24   23.81   17.31
   3  -6 -24    4.49   37.28
  -3   6  24   23.71    7.68
  -3   6  24   19.39   12.66
   3  -6 -23    0.29    9.75
  -3   6  23    3.20   12.16
  -3   6  23    5.21    5.77
   3  -6 -23   17.00   34.47
   3  -6 -22   31.89   17.53
   3  -6 -22   37.83   33.32
  -3   6  22   16.83    7.91
  -3   6  22   29.53   14.02
   3  -6 -21   36.23   17.14
  -3   6  21   36.20    8.40
   3  -6 -21   26.70   23.89
  -3   6  21   39.65   17.42
  -3  -6  21   40.07   17.43
  -3   6  20   -4.62    9.78
   3  -6 -20  -11.58   28.95
  -3  -6  20   -4.38    9.89
   3  -6 -19   42.15   28.37
  -3  -6  19   58.01   17.59
  -3  -6  18   13.52    8.63
   3  -6 -18   18.26   16.01
  -3  -6  17    3.57    7.44
   3  -6 -17    3.95    6.56
   3  -6 -16   82.86   24.94
  -3  -6  16   83.29   20.17
   3  -6 -15   18.67   12.83
  -3  -6  15   17.43    9.34
  -3  -6  14  759.47   55.55
   3  -6 -14  721.79   64.82
   3  -6 -13   34.84   14.22
   3  -6 -12 2668.23  112.34
  -3  -6  12 2740.56   84.37
  -3  -6  11   46.59   10.28
   3  -6 -11   39.69   12.77
  -3  -6  10 2998.88   82.30
   3  -6 -10 3055.81  108.96
  -3  -6   9  237.38   30.18
   3  -6  -9   34.08   11.52
  -3  -6   8  671.31   38.08
   3  -6  -8  682.80   47.47
  -3  -6   7   -3.49    4.49
   3  -6  -7   -2.30    4.08
  -3  -6   6   14.16    9.29
   3  -6  -6   -2.32    5.08
  -3  -6   5   38.55    9.74
  -3  -6   4    3.90    5.50
  -3  -6   4   10.20    6.26
  -3  -6   3  162.04   22.98
  -3  -6   3  196.01   30.68
  -3  -6   2    9.69    6.43
  -3  -6   2   16.12   10.77
  -3  -6   1    0.13    4.79
  -3  -6   1    0.18    7.58
   3  -6   0  223.19   17.88
  -3  -6   0  226.01   28.70
   3  -6   1    5.32    3.06
  -3  -6  -1    5.44    5.66
   3  -6   1    3.44    2.82
   3  -6   2   13.12    3.29
  -3  -6  -2   12.44    8.35
   3  -6   3   19.99    4.49
  -3  -6  -3   16.89   10.38
  -3  -6  -4   10.65    8.82
  -3  -6  -5  327.93   45.76
  -3  -6  -6   52.38   22.01
  -3  -6  -7  610.08   66.45
  -3  -6  -8   43.56   20.31
  -3  -6  -9  145.48   36.11
  -3  -6 -10    7.95   13.88
  -3  -6 -11    7.63   10.56
  -3  -6 -12  100.13   36.44
  -3  -6 -13   14.27   19.19
  -3  -6 -14   12.34   19.45
  -3  -6 -15  -21.32   15.78
  -3  -6 -16   58.78   34.91
  -3  -6 -17    2.14   20.64
   3   6  18  448.46   37.32
   3   6  18  469.36   31.95
   3   6  19   -1.67    7.27
  -3  -6 -19    2.32   19.52
   3   6  19    8.67    8.52
   3   6  20   97.83   20.78
   3   6  20   89.49   25.00
   3   6  20   79.78   15.25
   3   6  21    2.33    7.32
   3   6  21   -7.32    7.15
   3   6  22   31.16    9.68
   3   6  22   34.19   14.12
   3   6  22   37.90   23.26
   3   6  23   59.70   13.79
   3   6  23   82.97   18.15
   3   6  24   46.52   13.86
  -3  -6 -25   47.87   16.53
   3   6  25   43.13   14.55
   3   6  26   10.51    9.75
  -3  -6 -26    8.94    7.48
  -3  -6 -27   11.63   10.03
   3   6  27    5.90    7.14
   3   6  28   12.80    9.98
   3   6  29  131.74   22.45
   3   6  30    5.33    7.31
   3   6  31  190.98   23.16
   3   6  32   -1.78    5.77
  -3  -6 -33   76.88   20.85
   3   6  33   42.78    9.85
   3  -7 -36   -4.08    6.82
   3  -7 -35    1.56    7.70
   3  -7 -34   -9.63    9.40
   3  -7 -33   20.46   11.94
   3  -7 -32   -6.69   10.96
   3  -7 -31   29.46   15.48
   3  -7 -30   23.26   15.62
   3  -7 -29   29.18   20.24
  -3   7  29   -0.60    7.60
  -3   7  28   -3.14    4.11
  -3   7  28   -8.43    6.09
   3  -7 -28    0.67   12.50
   3  -7 -28  -15.12   13.63
   3  -7 -27   -1.63   11.91
  -3   7  27   10.86    8.94
  -3   7  27    5.26    4.98
  -3   7  26   15.38    5.21
  -3   7  26   20.21   10.82
   3  -7 -26   30.69   15.53
  -3   7  25    2.56    4.59
  -3   7  25   -0.33    8.31
   3  -7 -25   -3.21   15.85
  -3   7  24    5.39    8.25
  -3   7  24   13.07    5.20
  -3   7  23   -4.18    5.05
  -3   7  23    3.48    8.08
   3  -7 -23    2.25   10.57
   3  -7 -23  -16.55   33.64
   3  -7 -22   -9.72   18.09
  -3   7  22   13.91   11.41
   3  -7 -22   12.02   17.00
  -3   7  22    4.97    5.25
  -3   7  21    6.49    5.83
   3  -7 -21   -0.78   18.73
  -3   7  21   29.46   13.43
  -3  -7  21   10.61    6.96
   3  -7 -21   15.21   14.77
   3  -7 -20   94.02   25.25
  -3   7  20   96.17   13.89
  -3  -7  20  108.15   26.33
  -3   7  20   87.57   19.55
   3  -7 -20   69.42   36.33
   3  -7 -19   33.82   25.59
  -3  -7  19   25.12   10.17
   3  -7 -18   47.88   24.26
  -3  -7  18   64.86   19.80
   3  -7 -17   11.18   14.49
  -3  -7  17    0.86    7.80
  -3  -7  16    2.72    5.30
   3  -7 -16   -4.76    7.78
   3  -7 -15   84.08   27.57
  -3  -7  15   64.23   17.21
   3  -7 -14   36.71   16.55
   3  -7 -13  866.10   72.68
   3  -7 -12    8.89    5.66
  -3  -7  12   30.95   12.37
   3  -7 -11 1781.16   93.30
  -3  -7  11 1674.06   65.22
   3  -7 -10  115.37   22.93
  -3  -7  10  111.36   17.38
  -3  -7   9  698.03   43.29
   3  -7  -9  518.91   46.65
   3  -7  -8  128.16   22.10
  -3  -7   8  126.96   17.78
   3  -7  -7   27.46    9.44
  -3  -7   7   28.31    7.26
  -3  -7   6   50.49   16.33
   3  -7  -6   21.89   11.61
  -3  -7   5  143.43   19.46
  -3  -7   5  148.33   24.42
   3  -7  -5  136.39   20.55
  -3  -7   4   38.44   10.72
   3  -7  -4   34.83    8.86
  -3  -7   4   37.85   12.98
  -3  -7   3   22.07   10.61
  -3  -7   3   28.72    8.89
   3  -7  -3   25.30    8.50
  -3  -7   2   90.02   17.81
   3  -7  -2   92.30   13.59
  -3  -7   2   83.01   20.36
  -3  -7   1   27.73   12.50
   3  -7  -1   39.84    8.91
  -3  -7   1   35.66   12.18
   3  -7   0   -0.74    4.11
  -3  -7   0   -0.29    4.45
   3  -7   1   81.24   11.12
   3  -7   1   81.37    8.84
  -3  -7  -1   72.36   18.41
  -3  -7  -2    2.46    6.12
   3  -7   2    2.42    3.67
   3  -7   3   28.24    6.88
  -3  -7  -3   24.47   15.42
  -3  -7  -4   40.13   17.19
   3  -7   4   25.10    3.50
  -3  -7  -5   19.92    8.83
  -3  -7  -6  417.87   56.16
  -3  -7  -7    3.14    8.17
  -3  -7  -8  113.69   33.39
  -3  -7  -9   17.31   12.78
  -3  -7 -10   12.67   17.33
  -3  -7 -11   11.04   13.49
  -3  -7 -12    4.77   15.71
  -3  -7 -13   17.13   20.65
  -3  -7 -14   -6.00   15.68
  -3  -7 -15   15.39   16.27
  -3  -7 -16   44.23   33.66
   3   7  17  328.82   30.85
  -3  -7 -17  161.71   57.12
   3   7  18   73.88   15.34
  -3  -7 -18   42.39   25.71
   3   7  18   71.29   15.29
   3   7  19  223.41   28.70
   3   7  19  191.25   25.20
   3   7  20   48.07   12.63
  -3  -7 -20   11.98   38.07
   3   7  20   37.74   14.96
   3   7  21   42.17   12.26
   3   7  21   32.37   12.32
   3   7  21   24.68   14.49
   3   7  22   75.74   15.58
   3   7  22   58.82   17.09
   3   7  23   56.36   15.20
   3   7  23   17.00   13.25
   3   7  24   52.22   13.40
   3   7  24   43.53   17.38
  -3  -7 -25   23.86   15.32
   3   7  25   11.97    8.70
   3   7  26    3.90    6.06
  -3  -7 -26   28.02   16.20
  -3  -7 -27   26.79   18.23
   3   7  27   -6.74    7.42
  -3  -7 -28   31.07   13.88
   3   7  28    6.42    7.18
   3   7  29   19.60    8.14
   3   7  30  102.93   17.26
   3   7  31   17.39    8.30
   3   7  32   70.56   13.28
  -3  -7 -33  -11.80   11.82
   3   7  33   -4.05    4.31
   3  -8 -35   27.78    9.22
   3  -8 -34   16.58   10.04
   3  -8 -33   62.38   16.56
   3  -8 -32   79.30   20.56
   3  -8 -31  133.09   27.34
   3  -8 -30  121.68   26.35
  -3   8  29   55.54   11.15
   3  -8 -29   50.36   19.71
  -3   8  29   35.92   12.04
  -3   8  28   25.38    7.90
   3  -8 -28   21.54   15.21
   3  -8 -28   32.89   18.99
  -3   8  28   18.36    9.03
  -3   8  27   11.32    5.68
   3  -8 -27   15.86   14.52
  -3   8  27    8.39    8.95
  -3   8  26   20.65    7.76
   3  -8 -26   23.67   15.91
  -3   8  26   31.75   12.86
   3  -8 -25   18.03   16.62
  -3   8  25   16.50    7.84
  -3   8  25   19.20   11.88
   3  -8 -24   41.47   22.05
  -3   8  24   42.95   10.21
  -3   8  24   35.27   13.35
   3  -8 -23    6.94   25.68
  -3   8  23   14.16    7.28
  -3   8  23    3.37   10.91
   3  -8 -23    8.08   14.40
   3  -8 -22  -19.34   20.24
  -3   8  22   16.93    8.24
  -3   8  22   19.69   11.35
   3  -8 -22   19.69   20.92
  -3   8  21   13.88    6.77
   3  -8 -21   16.22   22.91
  -3   8  21   12.46    6.51
   3  -8 -21   13.39   11.97
  -3  -8  21   11.75   10.40
   3  -8 -20   -5.23   19.33
  -3   8  20   12.80    6.83
  -3  -8  20   30.60   14.04
   3  -8 -20   -1.08   11.02
  -3   8  20   17.13    7.16
   3  -8 -19   50.06   31.36
  -3  -8  19   67.34   21.63
  -3   8  19   74.73   12.79
  -3   8  19   71.09   23.59
   3  -8 -18  109.49   42.00
  -3  -8  18  123.96   27.06
   3  -8 -17  139.41   39.57
  -3  -8  17  167.86   29.84
  -3  -8  16   84.84   21.34
   3  -8 -16   76.32   28.47
  -3  -8  15   43.33   15.08
   3  -8 -15   52.31   21.30
   3  -8 -14    4.40    9.82
   3  -8 -13   -4.16    8.15
   3  -8 -12  150.83   32.89
  -3  -8  12  132.78   19.85
   3  -8 -11  136.65   29.23
  -3  -8  11  119.61   17.87
  -3  -8  10   30.94   11.71
   3  -8 -10   39.68   15.78
  -3  -8   9 1077.78   54.28
   3  -8  -9 1156.91   75.52
   3  -8  -8  190.64   29.74
  -3  -8   8  203.22   23.86
  -3  -8   7 1819.09   73.98
   3  -8  -7 1864.09   86.41
  -3  -8   6 1110.79   56.90
   3  -8  -6 1160.84   67.10
  -3  -8   5 1796.99   91.55
  -3  -8   5 1845.93   76.14
   3  -8  -5 1803.79   77.71
  -3  -8   4  707.55   47.71
   3  -8  -4  680.07   45.90
  -3  -8   4  676.07   56.53
   3  -8  -3 1068.17   56.27
  -3  -8   3  947.77   69.72
  -3  -8   3 1044.79   63.13
  -3  -8   2  825.16   65.67
   3  -8  -2  874.68   48.98
  -3  -8   2  833.65   59.09
  -3  -8   1  330.01   38.19
   3  -8  -1  343.62   30.33
  -3  -8   1  338.25   42.58
   3  -8   0  780.61   44.30
  -3  -8   0  731.32   60.26
   3  -8   1  155.92   16.13
  -3  -8  -1  135.33   25.90
   3  -8   1  155.80   20.99
  -3  -8  -2 1715.32   98.79
   3  -8   2 1440.06   59.44
  -3  -8  -3  108.79   23.92
   3  -8   3   96.83    9.65
  -3  -8  -4 2120.54  115.51
  -3  -8  -5   33.77   15.84
  -3  -8  -6  974.38   81.36
  -3  -8  -7  276.08   45.27
  -3  -8  -8   25.21   12.88
  -3  -8  -9   -3.58    7.34
  -3  -8 -10    3.67   11.47
  -3  -8 -11   32.64   14.13
  -3  -8 -12   10.66   13.62
  -3  -8 -13   16.14   16.54
  -3  -8 -14   53.80   27.20
  -3  -8 -15  346.27   68.73
  -3  -8 -16   -2.32   18.45
  -3  -8 -17  611.52   98.27
   3   8  17  487.01   40.75
   3   8  17  557.24   37.81
   3   8  18   79.68   15.82
  -3  -8 -18   81.69   33.72
   3   8  18   95.20   20.53
   3   8  19  459.60   42.44
  -3  -8 -19  509.02   97.65
   3   8  19  448.36   35.41
   3   8  20  108.90   21.49
  -3  -8 -20   78.98   43.09
   3   8  20   82.90   16.59
   3   8  21  207.09   25.14
   3   8  21  198.85   43.77
   3   8  21  148.65   27.90
   3   8  22   38.12   16.69
   3   8  22   52.94   13.66
   3   8  23  101.16   16.76
   3   8  23   70.27   22.09
   3   8  24   13.46    9.68
   3   8  24    8.00    7.42
   3   8  25   36.98   12.41
  -3  -8 -25   40.60   19.26
   3   8  26   17.15    9.66
  -3  -8 -26   31.44   15.81
   3   8  27   13.97    8.10
  -3  -8 -27   15.94   14.51
   3   8  28   17.81    9.48
  -3  -8 -28   17.30   13.61
  -3  -8 -29   -0.73    8.31
   3   8  29   -6.83    7.05
   3   8  30    3.47    4.87
   3   8  31    0.72    3.99
  -3  -8 -32   20.61   11.84
   3   8  32    5.79    3.87
  -3  -8 -33   -4.73    8.69
   3  -9 -35   18.77    8.98
   3  -9 -34   53.46   14.27
   3  -9 -33   46.54   14.71
   3  -9 -32  142.58   25.37
   3  -9 -31  145.77   23.77
   3  -9 -30  152.57   28.30
   3  -9 -29  129.42   27.57
  -3   9  29  112.35   15.94
  -3   9  28   18.33    6.26
  -3   9  28   10.69    7.54
   3  -9 -28    4.80   10.44
   3  -9 -28    9.48   11.82
   3  -9 -27    5.62   10.71
   3  -9 -27   11.89   15.19
  -3   9  27    3.27    5.26
  -3   9  27   -2.93    5.66
   3  -9 -26   -8.64   16.33
  -3   9  26   -1.81    3.68
  -3   9  26   -5.28    8.42
   3  -9 -26    7.75   14.00
   3  -9 -25   92.69   27.91
  -3   9  25  152.67   19.12
  -3   9  25  152.42   24.31
  -3   9  24   17.43    7.50
  -3   9  24   10.78    8.54
   3  -9 -23   39.54   20.85
  -3   9  23   69.16   12.63
  -3   9  23   48.50   15.12
  -3   9  22   -2.92    7.99
   3  -9 -22   -7.57   28.96
   3  -9 -22  -19.89   15.98
  -3   9  22   -1.56    4.17
  -3  -9  22   -9.02   10.93
  -3   9  21   10.47    6.09
   3  -9 -21   16.46   23.70
   3  -9 -21   -5.66   17.86
  -3  -9  21   21.16   16.17
  -3   9  21    8.08    8.33
   3  -9 -20   32.92   31.67
  -3   9  20   36.41    8.79
   3  -9 -20   19.72   16.65
  -3  -9  20   50.11   21.25
  -3   9  20   37.15   12.01
   3  -9 -19   86.77   20.69
  -3   9  19  139.30   17.67
  -3  -9  19  139.21   30.48
  -3   9  19  136.75   22.05
   3  -9 -19  115.80   47.24
   3  -9 -18   33.15   27.43
  -3  -9  18   66.90   22.70
   3  -9 -18   41.50   15.01
  -3  -9  17  109.52   25.63
   3  -9 -17   88.86   39.09
  -3  -9  16   42.76   15.69
   3  -9 -16   38.47   26.13
   3  -9 -15   42.55   22.20
   3  -9 -14   -0.27    7.85
   3  -9 -13   -6.80   12.65
   3  -9 -12   18.49   14.57
   3  -9 -11   14.20   12.08
  -3  -9  11   12.46    6.83
  -3  -9  10  461.16   37.39
   3  -9 -10  498.81   58.90
  -3  -9   9  213.78   25.80
   3  -9  -9  208.92   35.30
   3  -9  -8 1456.24   89.61
  -3  -9   8 1392.12   67.25
   3  -9  -7  961.45   76.64
  -3  -9   7  521.74   41.24
  -3  -9   6 2854.92   99.94
   3  -9  -6 2608.87  109.94
  -3  -9   5  626.92   58.49
  -3  -9   5  640.22   47.23
   3  -9  -5  707.78   56.36
  -3  -9   4 1539.73   76.90
   3  -9  -4 1573.37   80.43
  -3  -9   4 1534.63   91.06
   3  -9  -3  857.39   59.04
  -3  -9   3  687.91   62.33
  -3  -9   3  670.54   53.16
  -3  -9   2  619.24   57.88
   3  -9  -2  586.75   50.22
  -3  -9   2  705.59   64.62
  -3  -9   1 1074.87   73.95
  -3  -9   1 1168.76   82.34
   3  -9  -1  985.69   62.11
   3  -9   0  114.90   23.77
  -3  -9   0  159.48   32.00
   3  -9   1 1844.09   62.61
  -3  -9  -1 1959.63  105.78
  -3  -9  -2  181.52   34.47
   3  -9   2  140.23   19.55
  -3  -9  -3 3362.93  144.93
  -3  -9  -4  -10.27   10.86
  -3  -9  -5 2509.88  129.98
  -3  -9  -6   12.38   15.53
  -3  -9  -7  535.64   62.21
  -3  -9  -8    3.24    8.65
  -3  -9  -9   96.53   28.83
  -3  -9 -10   -1.89   11.48
  -3  -9 -11    7.01   11.40
  -3  -9 -12    9.57   15.86
  -3  -9 -13   14.22    9.68
  -3  -9 -14   25.38   20.59
  -3  -9 -15   87.69   31.59
  -3  -9 -16  431.55   76.12
   3   9  16  344.27   34.92
   3   9  16  355.34   32.88
  -3  -9 -17   73.98   27.11
   3   9  17   74.59   14.37
   3   9  17   60.51   16.54
   3   9  18  708.18   46.73
   3   9  18  674.12   52.23
  -3  -9 -18  841.60  115.96
  -3  -9 -19   46.05   36.24
   3   9  19   23.09   11.60
   3   9  19   30.50   13.22
  -3  -9 -20  417.16   87.64
   3   9  20  321.13   33.09
   3   9  20  320.53   38.71
   3   9  21   68.97   18.07
   3   9  21   66.79   15.40
   3   9  22   63.54   15.46
   3   9  22   67.28   16.89
   3   9  23   48.57   14.83
   3   9  23   45.26   12.85
   3   9  24   37.39   14.05
   3   9  24   20.23    9.44
  -3  -9 -25   14.47   15.02
   3   9  25    8.40    7.43
   3   9  26   11.70    7.79
  -3  -9 -26   47.72   19.98
  -3  -9 -27   28.58   18.03
   3   9  27   11.34    6.74
  -3  -9 -28   32.97   20.44
   3   9  28   10.19    8.03
   3   9  29    8.16    5.86
  -3  -9 -29    2.64    8.39
   3   9  30    8.45    5.76
  -3  -9 -30   -4.46    9.24
   3   9  31    6.02    6.09
   3   9  32   -2.73    3.36
  -3  -9 -32    7.82    8.20
   3 -10 -34    3.80    5.65
   3 -10 -33    1.36    6.22
   3 -10 -32    6.85    7.28
   3 -10 -31    7.76    8.89
   3 -10 -30   13.62    9.98
   3 -10 -29   -0.01   11.61
  -3  10  29    0.58    3.88
   3 -10 -28    8.38   11.75
  -3  10  28   -0.24    3.59
   3 -10 -28   24.44   15.13
   3 -10 -27  -15.19   12.70
   3 -10 -27   -7.93   11.59
  -3  10  27    2.63    3.72
  -3  10  27    2.40    5.59
   3 -10 -26   20.94   15.62
   3 -10 -26   33.37   17.96
  -3  10  26   44.45   10.95
  -3  10  26   35.67   12.33
   3 -10 -25   10.11   13.52
  -3  10  25   -0.55    7.24
  -3  10  25    3.98    5.35
   3 -10 -25   31.92   21.13
  -3  10  24  165.31   20.89
  -3  10  24  111.54   23.11
   3 -10 -24   99.10   30.60
  -3  10  23    4.11    4.07
   3 -10 -23    4.43   11.48
  -3  10  23    2.90    8.08
   3 -10 -22   62.93   26.56
  -3  10  22   58.38   13.50
  -3  10  22   58.07   15.54
   3 -10 -21   14.44   30.64
  -3  10  21    6.18    6.16
  -3 -10  21    1.63   10.07
  -3  10  21    3.75    7.99
   3 -10 -21   -8.92   16.00
   3 -10 -20  -23.76   19.53
  -3  10  20   -3.26    4.79
  -3  10  20   -1.18    7.62
  -3 -10  20   10.75    7.30
   3 -10 -20   13.71   17.45
  -3  10  19    6.60    6.46
  -3  10  19    8.82    8.82
  -3 -10  19    7.32    7.16
   3 -10 -19   12.01   18.57
   3 -10 -19   19.32   18.21
  -3  10  18    5.99    4.37
  -3 -10  18    4.98    8.89
  -3  10  18    1.44    6.15
   3 -10 -18   20.29   17.56
   3 -10 -18  -10.85   14.95
   3 -10 -17   10.47   12.74
  -3 -10  17    6.79    8.23
  -3 -10  16   16.86   13.04
   3 -10 -16    0.41   14.12
   3 -10 -15   23.43   32.86
   3 -10 -14   21.61   21.77
   3 -10 -13   71.70   31.49
   3 -10 -12    7.04   10.06
   3 -10 -11   78.69   26.13
  -3 -10  10    6.73    7.07
   3 -10 -10    8.05   13.49
   3 -10  -9    4.90    7.29
  -3 -10   9    2.01    7.75
  -3 -10   8    5.22    7.27
   3 -10  -8    3.79    8.87
  -3 -10   7  170.82   24.48
   3 -10  -7  170.44   32.68
   3 -10  -6   62.96   23.75
  -3 -10   6   44.13   13.83
  -3 -10   5  157.78   32.60
   3 -10  -5  160.60   31.20
  -3 -10   5  150.78   24.96
   3 -10  -4   77.01   22.11
  -3 -10   4   77.72   21.61
  -3 -10   4   73.51   16.32
  -3 -10   3   43.02   15.52
  -3 -10   3   40.19   12.56
   3 -10  -3   42.06   14.98
  -3 -10   2   25.53   13.98
   3 -10  -2   17.61   13.39
  -3 -10   2   17.16    9.32
  -3 -10   1    6.10    6.10
  -3 -10   1    5.02    8.53
   3 -10  -1   17.66   12.16
   3 -10   0   -3.13    9.10
  -3 -10   0   -0.89    6.89
   3 -10   0   -5.72    7.87
  -3 -10   0    2.16    8.19
   3 -10   1   -1.59    4.82
   3 -10   1    4.46    7.40
  -3 -10  -1    0.35    7.84
   3 -10   2  157.39   19.26
  -3 -10  -2  203.01   37.85
  -3 -10  -3   10.71   10.47
  -3 -10  -4  563.99   61.38
  -3 -10  -5   14.08    7.70
  -3 -10  -6   87.05   25.76
  -3 -10  -7   -3.85   11.38
  -3 -10  -8    8.71    8.93
  -3 -10  -9    9.27    9.62
  -3 -10 -10   18.79   12.88
  -3 -10 -11   45.47   21.04
  -3 -10 -12   -0.46    8.08
  -3 -10 -13   58.53   26.58
  -3 -10 -14   19.63   17.00
  -3 -10 -15   -8.96   15.79
   3  10  15    2.55    7.71
   3  10  16   32.90   11.66
  -3 -10 -16   18.79   11.41
   3  10  16   21.49    9.30
  -3 -10 -17   97.00   38.17
   3  10  17   72.21   20.87
   3  10  17   80.33   17.64
  -3 -10 -18    2.64   17.38
   3  10  18    2.84    6.73
   3  10  18    1.91    7.79
  -3 -10 -19   24.39   13.13
   3  10  19   37.23   12.72
   3  10  19   26.67   11.50
   3  10  20   34.00   13.70
   3  10  20   13.43   11.12
   3  10  21    1.53    7.33
   3  10  21   -1.42    6.96
   3  10  22    8.09    7.32
   3  10  22    4.22    6.83
   3  10  23   -3.43    8.56
   3  10  23   -1.10    6.60
   3  10  24    6.65   11.27
   3  10  24   -0.85    6.34
   3  10  25    2.42    6.04
  -3 -10 -25   -2.87    9.13
   3  10  26    8.25    6.00
  -3 -10 -26   -8.92   10.36
   3  10  27   44.78   13.22
  -3 -10 -27  108.13   29.30
  -3 -10 -28   21.58   12.86
   3  10  28   -6.72    5.32
  -3 -10 -29   -8.77    8.90
   3  10  29    4.16    5.47
[truncated: 1,148,723 more chars]
